# Supplementary material for: Comprehensive collection of genes and comparative analysis of full-length transcriptome sequences from Japanese larch (Larix kaempferi) and Kuril larch (Larix gmelinii var. japonica)
Source: BMC Plant Biol. 2022 Oct 4;22:470. doi: 10.1186/s12870-022-03862-9 (PMC9531402; doi:10.1186/s12870-022-03862-9)
Supplement: Supplementary file 3 — Additional file 3. Description of Japanese larch used in this study. [file 12870_2022_3862_MOESM3_ESM.xlsx]

## Sheet: Sheet1
Additional File 3 Description of Japanese larch used in this study.
vs NCBI nr (DIAMOND, sensitive)																			vs LG unigene (38684 unigenes) (BLASTP, 1e-10)								vs Abies sachalinensis (TodoFirGenes) (BLASTP, 1e-10)								vs Arabidopsis thaliana (Araport11_genes.201606 pep) (BLASTP, 1e-10)								vs Pinus lambertiana (TreeGenes PILA.1_5 peptides) (BLASTP, 1e-10)
qseqid	sseqid	pident	length	mismatch	gapopen	qstart	qend	sstart	send	evalue	bitscore	Product	Genbank	Superkingdom	Kingdom	Genus	Species	Venn	Query	Subject	Length (query)	Length (subject)	E-value	Length%	Identity% in query length	Positive% in query length	Query	Subject	Length (query)	Length (subject)	E-value	Length%	Identity% in query length	Positive% in query length	Query	Subject	Length (query)	Length (subject)	E-value	Length%	Identity% in query length	Positive% in query length	Query	Subject	Length (query)	Length (subject)	E-value	Length%	Identity% in query length
LK_I_c00051_00001	ABK23436.1 unknown [Picea sitchensis]	76.7	348	73	4	36	382	1	341	2.9e-153	551.6	unknown	gbpln	Eukaryota	Viridiplantae	Picea	Picea sitchensis	common	LK_I_c00051_00001	LG_I_c15012_08539 unnamed protein product	383	383	0	100	99	99.5	LK_I_c00051_00001	AbisacEGm012562t32 type=protein; aalen=; clen=1450; offs=; oid=evgvelvk35Loc13631t8; organism=Abies sachalinensis;	383	347	0	90.6	80.7	84.1	LK_I_c00051_00001	AT2G47180.1 | galactinol synthase 1 | Chr2:19369049-19370372 REVERSE LENGTH=344 | 201606	383	344	3e-180	89.8	61.4	67.1	LK_I_c00051_00001	PILA_34296 unnamed protein product	383	346	0	90.3	82
LK_I_c00068_00002	VAH09638.1 unnamed protein product [Triticum turgidum subsp. durum]	39.1	161	98	0	35	195	108	268	4.1e-13	85.1	unnamed protein product	gbpln	Eukaryota	Viridiplantae	Triticum	Triticum turgidum	unassigned	LK_I_c00068_00002	No_hits	207	#	#	#	#	#	LK_I_c00068_00002	No_hits	207	#	#	#	#	#	LK_I_c00068_00002	No_hits	207	#	#	#	#	#	LK_I_c00068_00002	No_hits	207	#	#	#	#
LK_I_c00168_00003	XP_006828861.1 ornithine decarboxylase [Amborella trichopoda]	66.5	412	134	2	27	438	10	417	1.4e-156	562.8	ornithine decarboxylase	gbpln	Eukaryota	Viridiplantae	Amborella	Amborella trichopoda	common	LK_I_c00168_00003	LG_T_001865_c00_g01_i01.p1 unnamed protein product	442	442	0	100	99.3	100	LK_I_c00168_00003	AbisacEGm010612t1 type=protein; aalen=; clen=1654; offs=; oid=evgvelvk31Loc34719t1; organism=Abies sachalinensis;	442	481	0	108.8	87.8	91.6	LK_I_c00168_00003	AT3G14390.1 | Pyridoxal-dependent decarboxylase family protein | Chr3:4806771-4808954 FORWARD LENGTH=484 | 201606	442	484	3e-15	109.5	21.7	35.3	LK_I_c00168_00003	PILA_05918 unnamed protein product	442	442	0	100	75.8
LK_I_c00178_00004	XP_010423744.1 PREDICTED: polyubiquitin [Camelina sativa]	99.8	458	1	0	1	458	1	458	7.2e-252	879.4	PREDICTED: polyubiquitin	gbpln	Eukaryota	Viridiplantae	Camelina	Camelina sativa	common	LK_I_c00178_00004	LG_I_c08431_04709 unnamed protein product	459	459	0	100	100	100	LK_I_c00178_00004	AbisacEGm007731t15 type=protein; aalen=; clen=1892; offs=; oid=evgvelvk95Loc1578t4; organism=Abies sachalinensis;	459	536	0	116.8	99.6	99.8	LK_I_c00178_00004	AT4G05320.4 | polyubiquitin 10 | Chr4:2718559-2719932 FORWARD LENGTH=457 | 201606	459	457	0	99.6	99.1	99.3	LK_I_c00178_00004	PILA_28726 unnamed protein product	459	552	0	120.3	98.3
LK_I_c00228_00008	ACN40653.1 unknown [Picea sitchensis]	77.5	538	107	3	1	536	1	526	4.4e-240	840.5	unknown	gbpln	Eukaryota	Viridiplantae	Picea	Picea sitchensis	unassigned	LK_I_c00228_00008	LG_I_c39696_40328 unnamed protein product	537	537	0	100	80.6	87.9	LK_I_c00228_00008	AbisacEGm008214t16 type=protein; aalen=; clen=1868; offs=; oid=evgvelvk71Loc24204t15; organism=Abies sachalinensis;	537	539	0	100.4	76	85.1	LK_I_c00228_00008	AT5G07990.1 | Cytochrome P450 superfamily protein | Chr5:2560437-2562859 FORWARD LENGTH=513 | 201606	537	513	5e-133	95.5	38.5	56.2	LK_I_c00228_00008	PILA_25457 unnamed protein product	537	534	0	99.4	68
LK_I_c00299_00011	XP_006847040.1 acyl-lipid (9-3)-desaturase [Amborella trichopoda]	63.7	443	158	2	16	456	29	470	4e-178	634.4	acyl-lipid (9-3)-desaturase	gbpln	Eukaryota	Viridiplantae	Amborella	Amborella trichopoda	common	LK_I_c00299_00011	LG_I_c00946_00214 unnamed protein product	457	457	0	100	100	100	LK_I_c00299_00011	AbisacEGm012348t1 type=protein; aalen=; clen=1626; offs=; oid=evgvelvk95Loc411t1; organism=Abies sachalinensis;	457	438	0	95.8	87.3	91.5	LK_I_c00299_00011	AT2G46210.1 | Fatty acid/sphingolipid desaturase | Chr2:18977542-18978891 FORWARD LENGTH=449 | 201606	457	449	0	98.2	55.1	71.8	LK_I_c00299_00011	PILA_15467 unnamed protein product	457	457	0	100	89.5
LK_I_c00318_00015	XP_010271300.1 PREDICTED: methylthioribose kinase [Nelumbo nucifera]	70.4	416	122	1	1	416	1	415	4.5e-176	627.5	PREDICTED: methylthioribose kinase	gbpln	Eukaryota	Viridiplantae	Nelumbo	Nelumbo nucifera	common	LK_I_c00318_00015	LG_I_c19274_11218 unnamed protein product	420	420	0	100	98.3	99	LK_I_c00318_00015	AbisacEGm013216t1 type=protein; aalen=; clen=2506; offs=; oid=evgvelvk51Loc5908t4; organism=Abies sachalinensis;	420	419	0	99.8	92.9	97.1	LK_I_c00318_00015	AT1G49820.1 | S-methyl-5-thioribose kinase | Chr1:18443005-18444907 FORWARD LENGTH=420 | 201606	420	420	0	100	68.1	82.1	LK_I_c00318_00015	No_hits	420	#	#	#	#
LK_I_c00328_00016	ABK24721.1 unknown [Picea sitchensis]	94.9	353	18	0	1	353	1	353	3.2e-199	704.1	unknown	gbpln	Eukaryota	Viridiplantae	Picea	Picea sitchensis	common	LK_I_c00328_00016	LG_I_c23230_32817 unnamed protein product	354	354	0	100	100	100	LK_I_c00328_00016	AbisacEGm016673t1 type=protein; aalen=; clen=1460; offs=; oid=evgvelvk85Loc25557t1; organism=Abies sachalinensis;	354	352	0	99.4	93.5	96.6	LK_I_c00328_00016	AT5G51550.1 | EXORDIUM like 3 | Chr5:20939793-20940806 REVERSE LENGTH=337 | 201606	354	337	9e-152	95.2	61.3	75.4	LK_I_c00328_00016	PILA_17004 unnamed protein product	354	288	0	81.4	77.1
LK_I_c00347_00018	AKJ87098.1 mitogen-activated protein kinase [Pinus massoniana]	97	372	11	0	1	372	1	372	3.2e-213	750.7	mitogen-activated protein kinase	gbpln	Eukaryota	Viridiplantae	Pinus	Pinus massoniana	common	LK_I_c00347_00018	LG_I_c16798_29493 unnamed protein product	373	414	0	111	99.7	100	LK_I_c00347_00018	AbisacEGm013074t4 type=protein; aalen=; clen=1560; offs=; oid=evgvelvk35Loc1035t10; organism=Abies sachalinensis;	373	372	0	99.7	96	98.1	LK_I_c00347_00018	AT4G01370.1 | MAP kinase 4 | Chr4:567219-568889 FORWARD LENGTH=376 | 201606	373	376	0	100.8	78.8	89	LK_I_c00347_00018	PILA_34023 unnamed protein product	373	373	0	100	97.1
LK_I_c00353_00019	ACN41003.1 unknown [Picea sitchensis]	93.2	518	35	0	1	518	1	518	7.3e-285	989.2	unknown	gbpln	Eukaryota	Viridiplantae	Picea	Picea sitchensis	common	LK_I_c00353_00019	LG_I_c16066_09165 unnamed protein product	519	519	0	100	98.1	99.2	LK_I_c00353_00019	AbisacEGm009654t2 type=protein; aalen=; clen=1923; offs=; oid=evgvelvk85Loc30211t1; organism=Abies sachalinensis;	519	473	0	91.1	84.8	87.9	LK_I_c00353_00019	AT5G40760.2 | glucose-6-phosphate dehydrogenase 6 | Chr5:16311284-16314556 FORWARD LENGTH=515 | 201606	519	515	0	99.2	72.4	82.9	LK_I_c00353_00019	PILA_19867 unnamed protein product	519	605	2e-162	116.6	48.9
LK_I_c00360_00021	ABR17320.1 unknown [Picea sitchensis]	87.8	238	28	1	125	361	1	238	7e-109	404.1	unknown	gbpln	Eukaryota	Viridiplantae	Picea	Picea sitchensis	common	LK_I_c00360_00021	LG_I_c19157_11139 unnamed protein product	362	362	0	100	100	100	LK_I_c00360_00021	AbisacEGm014276t1 type=protein; aalen=; clen=1790; offs=; oid=evgvelvk91Loc8154t1; organism=Abies sachalinensis;	362	395	0	109.1	81.5	86.7	LK_I_c00360_00021	AT2G26660.1 | SPX domain-containing protein 2 (SPX2) | Chr2:11338932-11340703 FORWARD LENGTH=287 | 201606	362	287	4e-81	79.3	45	55.2	LK_I_c00360_00021	PILA_09474 unnamed protein product	362	435	1e-164	120.2	66.6
LK_I_c00369_00023	ABK25017.1 unknown [Picea sitchensis]	90.4	436	42	0	1	436	1	436	9.4e-233	815.8	unknown	gbpln	Eukaryota	Viridiplantae	Picea	Picea sitchensis	common	LK_I_c00369_00023	LG_I_c01729_00632 unnamed protein product	437	437	0	100	99.5	100	LK_I_c00369_00023	AbisacEGm011561t12 type=protein; aalen=; clen=2140; offs=; oid=evgvelvk45Loc5122t16; organism=Abies sachalinensis;	437	436	0	99.8	90.6	95.9	LK_I_c00369_00023	AT1G67750.1 | Pectate lyase family protein | Chr1:25401660-25403165 FORWARD LENGTH=408 | 201606	437	408	0	93.4	69.6	77.3	LK_I_c00369_00023	PILA_10509 unnamed protein product	437	438	0	100.2	85.6
LK_I_c00384_00024	XP_031492822.1 probable mitochondrial-processing peptidase subunit beta, mitochondrial [Nymphaea colorata]	80.3	533	99	3	1	527	1	533	3.9e-241	844	probable mitochondrial-processing peptidase subunit beta, mitochondrial	gbpln	Eukaryota	Viridiplantae	Nymphaea	Nymphaea colorata	common	LK_I_c00384_00024	LG_I_c01592_00553 unnamed protein product	528	528	0	100	99.8	99.8	LK_I_c00384_00024	AbisacEGm008687t1 type=protein; aalen=; clen=2009; offs=; oid=evgvelvk51Loc8326t1; organism=Abies sachalinensis;	528	527	0	99.8	94.1	96.6	LK_I_c00384_00024	AT3G02090.1 | Insulinase (Peptidase family M16) protein | Chr3:365624-368526 FORWARD LENGTH=531 | 201606	528	531	0	100.6	73.7	85	LK_I_c00384_00024	PILA_01173 unnamed protein product	528	528	0	100	95.8
LK_I_c00385_00025	ABK23829.1 unknown [Picea sitchensis]	94.7	281	12	2	21	298	1	281	2.8e-151	544.7	unknown	gbpln	Eukaryota	Viridiplantae	Picea	Picea sitchensis	common	LK_I_c00385_00025	LG_I_c34080_19455 unnamed protein product	299	279	0	93.3	93.3	93.3	LK_I_c00385_00025	AbisacEGm019710t3 type=protein; aalen=; clen=872; offs=; oid=evgvelvk85Loc32003t9; organism=Abies sachalinensis;	299	290	0	97	82.9	85.3	LK_I_c00385_00025	AT1G67980.1 | caffeoyl-CoA 3-O-methyltransferase | Chr1:25487724-25488934 FORWARD LENGTH=232 | 201606	299	232	7e-53	77.6	33.1	46.2	LK_I_c00385_00025	PILA_20520 unnamed protein product	299	273	0	91.3	86
LK_I_c00394_00026	THY27599.1 hypothetical protein D6D00_04718 [Aureobasidium pullulans]	58.1	341	112	11	1	319	1	332	3.1e-76	295.4	hypothetical protein D6D00_04718	gbenv/gbpln	Eukaryota	Fungi	Aureobasidium	Aureobasidium pullulans	unassigned	LK_I_c00394_00026	LG_T_014983_c00_g02_i01.p1 unnamed protein product	320	351	1e-87	109.7	54.4	68.1	LK_I_c00394_00026	AbisacEGm032555t1 type=protein; aalen=; clen=900; offs=; oid=evgvelvk41Loc73880t1; organism=Abies sachalinensis;	320	146	4e-13	45.6	17.2	19.7	LK_I_c00394_00026	No_hits	320	#	#	#	#	#	LK_I_c00394_00026	No_hits	320	#	#	#	#
LK_I_c00397_00027	ACN40917.1 unknown [Picea sitchensis]	61.1	442	144	6	36	457	2	435	1.3e-155	559.7	unknown	gbpln	Eukaryota	Viridiplantae	Picea	Picea sitchensis	common	LK_I_c00397_00027	LG_I_c22070_12946 unnamed protein product	460	430	0	93.5	93.3	93.5	LK_I_c00397_00027	AbisacEGm013132t1 type=protein; aalen=; clen=1423; offs=; oid=evgvelvk81Loc36591t1; organism=Abies sachalinensis;	460	420	0	91.3	73.7	81.5	LK_I_c00397_00027	AT3G54260.1 | TRICHOME BIREFRINGENCE-LIKE 36 | Chr3:20085097-20086745 REVERSE LENGTH=379 | 201606	460	379	7e-111	82.4	34.1	48.9	LK_I_c00397_00027	PILA_20453 unnamed protein product	460	430	0	93.5	69.3
LK_I_c00402_00031	ABR16336.1 unknown [Picea sitchensis]	96.8	441	14	0	21	461	1	441	2.4e-239	837.8	unknown	gbpln	Eukaryota	Viridiplantae	Picea	Picea sitchensis	common	LK_I_c00402_00031	LG_I_c06017_03226 unnamed protein product	463	463	0	100	99.8	99.8	LK_I_c00402_00031	AbisacEGm012163t1 type=protein; aalen=; clen=1409; offs=; oid=evgvelvk65Loc29644t2; organism=Abies sachalinensis;	463	442	0	95.5	91.4	92.7	LK_I_c00402_00031	AT1G48850.1 | chorismate synthase%2C putative / 5-enolpyruvylshikimate-3-phosphate phospholyase | Chr1:18065154-18067956 REVERSE LENGTH=436 | 201606	463	436	0	94.2	71.3	80.1	LK_I_c00402_00031	PILA_01200 unnamed protein product	463	443	0	95.7	93.3
LK_I_c00405_00032	AMB51425.1 leucoanthocyanidin reductase 3 [Picea abies]	92.6	352	26	0	1	352	1	352	2.8e-187	664.5	leucoanthocyanidin reductase 3	gbpln	Eukaryota	Viridiplantae	Picea	Picea abies	common	LK_I_c00405_00032	LG_I_c01858_00709 unnamed protein product	353	353	0	100	100	100	LK_I_c00405_00032	AbisacEGm016001t1 type=protein; aalen=; clen=1905; offs=; oid=evgvelvk51Loc16905t4; organism=Abies sachalinensis;	353	363	0	102.8	92.1	96.3	LK_I_c00405_00032	AT1G75290.1 | NAD(P)-binding Rossmann-fold superfamily protein | Chr1:28253890-28255173 FORWARD LENGTH=318 | 201606	353	318	1e-94	90.1	38.8	55.5	LK_I_c00405_00032	PILA_29498 unnamed protein product	353	355	0	100.6	86.7
LK_I_c00406_00033	XP_031098636.1 plastidal glycolate/glycerate translocator 1, chloroplastic [Ipomoea triloba]	69.3	488	142	3	60	539	55	542	3.3e-171	611.7	plastidal glycolate/glycerate translocator 1, chloroplastic	gbpln	Eukaryota	Viridiplantae	Ipomoea	Ipomoea triloba	common	LK_I_c00406_00033	LG_I_c03971_01978 unnamed protein product	540	540	0	100	98.9	100	LK_I_c00406_00033	AbisacEGm009203t1 type=protein; aalen=; clen=2076; offs=; oid=evgvelvk55Loc39590t2; organism=Abies sachalinensis;	540	514	0	95.2	83.7	87.2	LK_I_c00406_00033	AT1G32080.1 | membrane protein | Chr1:11537572-11539756 REVERSE LENGTH=512 | 201606	540	512	0	94.8	62	71.3	LK_I_c00406_00033	PILA_29392 unnamed protein product	540	523	0	96.9	86.1
LK_I_c00418_00035	ABK21150.1 unknown [Picea sitchensis]	89.9	307	31	0	39	345	1	307	2.4e-162	581.6	unknown	gbpln	Eukaryota	Viridiplantae	Picea	Picea sitchensis	common	LK_I_c00418_00035	LG_I_c15621_28918 unnamed protein product	346	308	0	89	88.7	88.7	LK_I_c00418_00035	AbisacEGm018923t1 type=protein; aalen=; clen=1715; offs=; oid=evgvelvk55Loc655t62; organism=Abies sachalinensis;	346	314	0	90.8	78	84.4	LK_I_c00418_00035	AT5G64260.1 | EXORDIUM like 2 | Chr5:25703980-25704897 FORWARD LENGTH=305 | 201606	346	305	2e-116	88.2	50.6	62.1	LK_I_c00418_00035	PILA_03002 unnamed protein product	346	308	0	89	78.6
LK_I_c00439_00040	ABK24252.1 unknown [Picea sitchensis]	86	430	60	0	1	430	1	430	9.3e-217	762.7	unknown	gbpln	Eukaryota	Viridiplantae	Picea	Picea sitchensis	common	LK_I_c00439_00040	LG_I_c12848_07382 unnamed protein product	431	431	0	100	99.5	99.8	LK_I_c00439_00040	AbisacEGm012736t1 type=protein; aalen=; clen=2029; offs=; oid=evgvelvk51Loc526t5; organism=Abies sachalinensis;	431	429	0	99.5	86.1	92.6	LK_I_c00439_00040	AT3G51730.1 | saposin B domain-containing protein | Chr3:19186970-19188436 FORWARD LENGTH=213 | 201606	431	213	2e-41	49.4	14.2	24.6	LK_I_c00439_00040	PILA_28399 unnamed protein product	431	399	0	92.6	74
LK_I_c00451_00042	ADE77903.1 unknown [Picea sitchensis]	98.5	411	6	0	1	411	1	411	5e-228	800	unknown	gbpln	Eukaryota	Viridiplantae	Picea	Picea sitchensis	common	LK_I_c00451_00042	LG_I_c10094_05685 unnamed protein product	412	412	0	100	100	100	LK_I_c00451_00042	AbisacEGm012608t1 type=protein; aalen=; clen=1786; offs=; oid=evgvelvk81Loc54t1; organism=Abies sachalinensis;	412	432	0	104.9	97.3	98.8	LK_I_c00451_00042	AT5G36230.1 | ARM repeat superfamily protein | Chr5:14273519-14276773 FORWARD LENGTH=411 | 201606	412	411	0	99.8	74.3	89.1	LK_I_c00451_00042	PILA_34307 unnamed protein product	412	483	0	117.2	97.3
LK_I_c00455_00043	XP_024027253.1 diaminopimelate decarboxylase 2, chloroplastic [Morus notabilis]	69.9	491	136	3	18	508	5	483	1.3e-193	686	diaminopimelate decarboxylase 2, chloroplastic	gbpln	Eukaryota	Viridiplantae	Morus	Morus notabilis	common	LK_I_c00455_00043	LG_I_c01060_21536 unnamed protein product	509	490	0	96.3	66	80.2	LK_I_c00455_00043	AbisacEGm009207t1 type=protein; aalen=; clen=2173; offs=; oid=evgvelvk31Loc24334t2; organism=Abies sachalinensis;	509	514	0	101	87.4	91.6	LK_I_c00455_00043	AT3G14390.1 | Pyridoxal-dependent decarboxylase family protein | Chr3:4806771-4808954 FORWARD LENGTH=484 | 201606	509	484	0	95.1	63.1	76.8	LK_I_c00455_00043	PILA_25603 unnamed protein product	509	453	0	89	78.6
LK_I_c00459_00044	THU55321.1 hypothetical protein C4D60_Mb11t05350 [Musa balbisiana]	79.5	483	86	2	1	481	1	472	8.2e-209	736.5	hypothetical protein C4D60_Mb11t05350	gbpln	Eukaryota	Viridiplantae	Musa	Musa balbisiana	common	LK_I_c00459_00044	LG_I_c33475_37649 unnamed protein product	495	643	0	129.9	93.3	96.2	LK_I_c00459_00044	AbisacEGm007410t1 type=protein; aalen=; clen=2781; offs=; oid=evgvelvk51Loc53t16; organism=Abies sachalinensis;	495	569	0	114.9	97.2	98.6	LK_I_c00459_00044	AT5G27120.1 | NOP56-like pre RNA processing ribonucleoprotein | Chr5:9541287-9543684 FORWARD LENGTH=533 | 201606	495	533	0	107.7	69.7	79.4	LK_I_c00459_00044	PILA_04182 unnamed protein product	495	639	0	129.1	96.2
LK_I_c00460_00045	XP_006856873.1 U4/U6.U5 tri-snRNP-associated protein 2 [Amborella trichopoda]	83.4	511	81	2	38	544	33	543	5.2e-241	843.6	U4/U6.U5 tri-snRNP-associated protein 2	gbpln	Eukaryota	Viridiplantae	Amborella	Amborella trichopoda	common	LK_I_c00460_00045	LG_I_c15916_29049 unnamed protein product	545	545	0	100	99.4	100	LK_I_c00460_00045	AbisacEGm018273t1 type=protein; aalen=; clen=1155; offs=; oid=evgvelvk91Loc5380t1; organism=Abies sachalinensis;	545	325	0	59.6	56.1	57.1	LK_I_c00460_00045	AT4G22350.2 | Ubiquitin C-terminal hydrolases superfamily protein | Chr4:11804073-11806939 REVERSE LENGTH=539 | 201606	545	539	0	98.9	69.7	78.5	LK_I_c00460_00045	PILA_14369 unnamed protein product	545	545	0	100	96.9
LK_I_c00461_00046	XP_008801936.1 adenylosuccinate synthetase, chloroplastic-like [Phoenix dactylifera]	74.9	454	114	0	49	502	61	514	3.4e-202	714.5	adenylosuccinate synthetase, chloroplastic-like	gbpln	cellular organisms	Eukaryota	Phoenix	Phoenix dactylifera	common	LK_I_c00461_00046	LG_I_c01029_21525 unnamed protein product	503	503	0	100	97.6	98.6	LK_I_c00461_00046	AbisacEGm009105t8 type=protein; aalen=; clen=2383; offs=; oid=evgvelvk45Loc23259t3; organism=Abies sachalinensis;	503	502	0	99.8	92	95.6	LK_I_c00461_00046	AT3G57610.1 | adenylosuccinate synthase | Chr3:21334519-21336603 REVERSE LENGTH=490 | 201606	503	490	0	97.4	65.8	74.4	LK_I_c00461_00046	PILA_26828 unnamed protein product	503	467	0	92.8	84.1
LK_I_c00468_00047	ABK25017.1 unknown [Picea sitchensis]	83.7	436	71	0	1	436	1	436	1.9e-217	765	unknown	gbpln	Eukaryota	Viridiplantae	Picea	Picea sitchensis	unassigned	LK_I_c00468_00047	LG_I_c45458_43138 unnamed protein product	437	432	0	98.9	85.6	91.1	LK_I_c00468_00047	AbisacEGm012454t1 type=protein; aalen=; clen=2302; offs=; oid=evgvelvk35Loc38095t24; organism=Abies sachalinensis;	437	436	0	99.8	85.8	92.4	LK_I_c00468_00047	AT4G13710.1 | Pectin lyase-like superfamily protein | Chr4:7962550-7966012 FORWARD LENGTH=470 | 201606	437	470	0	107.6	63.2	77.6	LK_I_c00468_00047	PILA_10509 unnamed protein product	437	438	0	100.2	84.2
LK_I_c00470_00048	ABK24305.1 unknown [Picea sitchensis]	89	464	51	0	1	464	1	464	6.6e-245	856.3	unknown	gbpln	Eukaryota	Viridiplantae	Picea	Picea sitchensis	common	LK_I_c00470_00048	LG_I_c16438_29305 unnamed protein product	465	465	0	100	99.4	99.8	LK_I_c00470_00048	AbisacEGm011278t1 type=protein; aalen=; clen=1790; offs=; oid=evgvelvk71Loc278t3; organism=Abies sachalinensis;	465	464	0	99.8	88.8	94.4	LK_I_c00470_00048	AT1G77120.1 | alcohol dehydrogenase 1 | Chr1:28975509-28977216 FORWARD LENGTH=379 | 201606	465	379	0	81.5	62.6	72.7	LK_I_c00470_00048	PILA_18650 unnamed protein product	465	462	0	99.4	86.7
LK_I_c00472_00049	XP_006856025.1 cyclase-associated protein 1 [Amborella trichopoda]	65.4	486	151	5	11	492	1	473	6.3e-169	604	cyclase-associated protein 1	gbpln	Eukaryota	Viridiplantae	Amborella	Amborella trichopoda	common	LK_I_c00472_00049	LG_I_c26159_64423 unnamed protein product	493	493	0	100	99.6	99.6	LK_I_c00472_00049	AbisacEGm010606t1 type=protein; aalen=; clen=2943; offs=; oid=evgvelvk25Loc1137t1; organism=Abies sachalinensis;	493	482	0	97.8	88.8	91.9	LK_I_c00472_00049	AT4G34490.2 | cyclase associated protein 1 | Chr4:16484896-16487556 REVERSE LENGTH=543 | 201606	493	543	0	110.1	59	76.1	LK_I_c00472_00049	PILA_19594 unnamed protein product	493	483	0	98	90.3
LK_I_c00475_00050	PSS20997.1 Heparanase-like protein [Actinidia chinensis var. chinensis]	60.3	526	203	4	32	554	24	546	7.6e-187	663.7	Heparanase-like protein	gbpln	Eukaryota	Viridiplantae	Actinidia	Actinidia chinensis	common	LK_I_c00475_00050	LG_I_c01936_00753 unnamed protein product	556	556	0	100	99.8	100	LK_I_c00475_00050	AbisacEGm005765t4 type=protein; aalen=; clen=2353; offs=; oid=evgvelvk41Loc9000t9; organism=Abies sachalinensis;	556	594	0	106.8	86.7	92.6	LK_I_c00475_00050	AT5G34940.2 | glucuronidase 3 | Chr5:13235912-13238718 REVERSE LENGTH=536 | 201606	556	536	0	96.4	50.2	63.8	LK_I_c00475_00050	PILA_35647 unnamed protein product	556	674	0	121.2	82.2
LK_I_c00476_00051	ABK25233.1 unknown [Picea sitchensis]	95.6	410	18	0	1	410	1	410	4.1e-222	780.4	unknown	gbpln	Eukaryota	Viridiplantae	Picea	Picea sitchensis	common	LK_I_c00476_00051	LG_I_c13275_07575 unnamed protein product	411	411	0	100	99.8	99.8	LK_I_c00476_00051	AbisacEGm013641t1 type=protein; aalen=; clen=1701; offs=; oid=evgvelvk71Loc41920t1; organism=Abies sachalinensis;	411	409	0	99.5	93.9	97.6	LK_I_c00476_00051	AT1G12900.5 | glyceraldehyde 3-phosphate dehydrogenase A subunit 2 | Chr1:4392634-4394409 REVERSE LENGTH=441 | 201606	411	441	0	107.3	80.3	88.1	LK_I_c00476_00051	PILA_13834 unnamed protein product	411	411	0	100	93.4
LK_I_c00482_00054	ABR16821.1 unknown [Picea sitchensis]	91.5	515	44	0	1	515	1	515	1.4e-280	974.9	unknown	gbpln	Eukaryota	Viridiplantae	Picea	Picea sitchensis	common	LK_I_c00482_00054	LG_I_c22788_32587 unnamed protein product	517	519	0	100.4	92.1	92.8	LK_I_c00482_00054	AbisacEGm008774t4 type=protein; aalen=; clen=2018; offs=; oid=evgvelvk65Loc1464t1; organism=Abies sachalinensis;	517	516	0	99.8	90.3	95.6	LK_I_c00482_00054	AT5G07990.1 | Cytochrome P450 superfamily protein | Chr5:2560437-2562859 FORWARD LENGTH=513 | 201606	517	513	0	99.2	53.6	71	LK_I_c00482_00054	PILA_30252 unnamed protein product	517	516	0	99.8	89.2
LK_I_c00483_00055	ABK24506.1 unknown [Picea sitchensis]	92.9	435	31	0	68	502	34	468	5.9e-231	810.1	unknown	gbpln	Eukaryota	Viridiplantae	Picea	Picea sitchensis	common	LK_I_c00483_00055	LG_I_c04524_02309 unnamed protein product	503	503	0	100	98.6	99	LK_I_c00483_00055	AbisacEGm009785t1 type=protein; aalen=; clen=2628; offs=; oid=evgvelvk41Loc8075t5; organism=Abies sachalinensis;	503	501	0	99.6	86.9	92.2	LK_I_c00483_00055	AT5G63910.1 | farnesylcysteine lyase | Chr5:25572053-25574077 REVERSE LENGTH=500 | 201606	503	500	0	99.4	53.1	66.6	LK_I_c00483_00055	PILA_31455 unnamed protein product	503	469	0	93.2	84.9
LK_I_c00501_00057	ABK24490.1 unknown [Picea sitchensis]	86.8	151	16	1	5	151	66	216	7.1e-63	250	unknown	gbpln	Eukaryota	Viridiplantae	Picea	Picea sitchensis	unassigned	LK_I_c00501_00057	LG_I_c02901_01327 unnamed protein product	152	217	2e-92	142.8	87.5	89.5	LK_I_c00501_00057	AbisacEGm025678t1 type=protein; aalen=; clen=1591; offs=; oid=evgvelvk75Loc3475t1; organism=Abies sachalinensis;	152	216	7e-91	142.1	86.2	88.2	LK_I_c00501_00057	AT5G60860.1 | RAB GTPase homolog A1F | Chr5:24484750-24485565 FORWARD LENGTH=217 | 201606	152	217	7e-70	142.8	67.8	79.6	LK_I_c00501_00057	PILA_33667 unnamed protein product	152	217	7e-92	142.8	86.8
LK_I_c00519_00060	XP_010652109.1 PREDICTED: BTB/POZ and MATH domain-containing protein 2 [Vitis vinifera]	75.1	377	90	1	47	419	25	401	5.4e-161	577.4	PREDICTED: BTB/POZ and MATH domain-containing protein 2	gbpln	cellular organisms	Eukaryota	Vitis	Vitis vinifera	common	LK_I_c00519_00060	LG_I_c06994_24578 unnamed protein product	421	421	0	100	99.8	100	LK_I_c00519_00060	AbisacEGm013210t1 type=protein; aalen=; clen=2096; offs=; oid=evgvelvk45Loc17942t1; organism=Abies sachalinensis;	421	419	0	99.5	93.1	96	LK_I_c00519_00060	AT3G06190.1 | BTB-POZ and MATH domain 2 | Chr3:1874577-1876575 REVERSE LENGTH=406 | 201606	421	406	0	96.4	65.1	77.4	LK_I_c00519_00060	PILA_37479 unnamed protein product	421	571	0	135.6	90.7
LK_I_c00530_00064	ABR17258.1 unknown [Picea sitchensis]	85	340	51	0	1	340	1	340	4e-162	580.9	unknown	gbpln	Eukaryota	Viridiplantae	Picea	Picea sitchensis	common	LK_I_c00530_00064	LG_I_c12305_07052 unnamed protein product	341	341	0	100	99.1	99.4	LK_I_c00530_00064	AbisacEGm017426t1 type=protein; aalen=; clen=1517; offs=; oid=evgvelvk55Loc14191t2; organism=Abies sachalinensis;	341	340	0	99.7	84.5	88.6	LK_I_c00530_00064	AT3G02420.1 | dihydroflavonol 4-reductase/flavanone protein | Chr3:496179-498772 REVERSE LENGTH=348 | 201606	341	348	9e-134	102.1	55.1	75.1	LK_I_c00530_00064	PILA_10888 unnamed protein product	341	341	0	100	90.3
LK_I_c00542_00067	ABK24553.1 unknown [Picea sitchensis]	78.6	500	101	3	12	510	14	508	1.2e-223	785.8	unknown	gbpln	Eukaryota	Viridiplantae	Picea	Picea sitchensis	common	LK_I_c00542_00067	LG_I_c09848_26014 unnamed protein product	512	512	0	100	99.8	100	LK_I_c00542_00067	AbisacEGm008897t1 type=protein; aalen=; clen=2315; offs=; oid=evgvelvk31Loc5973t5; organism=Abies sachalinensis;	512	522	0	102	88.7	92.2	LK_I_c00542_00067	AT2G45560.1 | cytochrome P450%2C family 76%2C subfamily C%2C polypeptide 1 | Chr2:18776391-18778354 REVERSE LENGTH=512 | 201606	512	512	2e-144	100	42.6	61.7	LK_I_c00542_00067	PILA_30648 unnamed protein product	512	510	0	99.6	89.3
LK_I_c00544_00069	ABR16224.1 unknown [Picea sitchensis]	78.7	328	67	3	1	326	1	327	8.5e-130	473.4	unknown	gbpln	Eukaryota	Viridiplantae	Picea	Picea sitchensis	common	LK_I_c00544_00069	LG_I_c13986_07917 unnamed protein product	327	327	0	100	99.7	100	LK_I_c00544_00069	AbisacEGm018119t1 type=protein; aalen=; clen=1607; offs=; oid=evgvelvk65Loc29726t1; organism=Abies sachalinensis;	327	328	0	100.3	87.5	92	LK_I_c00544_00069	AT3G01470.1 | homeobox 1 | Chr3:182648-184034 REVERSE LENGTH=272 | 201606	327	272	3e-53	83.2	34.6	48.3	LK_I_c00544_00069	PILA_04966 unnamed protein product	327	355	0	108.6	84.1
LK_I_c00548_00070	XP_011628479.1 protein disulfide-isomerase 5-2 [Amborella trichopoda]	59.3	393	159	1	1	392	26	418	4.8e-139	504.6	protein disulfide-isomerase 5-2	gbpln	Eukaryota	Viridiplantae	Amborella	Amborella trichopoda	common	LK_I_c00548_00070	LG_T_006461_c00_g01_i01.p1 unnamed protein product	455	455	0	100	99.3	99.8	LK_I_c00548_00070	AbisacEGm011598t1 type=protein; aalen=; clen=2218; offs=; oid=evgvelvk25Loc16221t1; organism=Abies sachalinensis;	455	457	0	100.4	90.1	93.8	LK_I_c00548_00070	AT1G35620.1 | PDI-like 5-2 | Chr1:13156504-13158280 FORWARD LENGTH=440 | 201606	455	440	2e-163	96.7	48.6	65.3	LK_I_c00548_00070	PILA_09284 unnamed protein product	455	456	0	100.2	85.9
LK_I_c00553_00073	XP_031500757.1 AMSH-like ubiquitin thioesterase 1 isoform X1 [Nymphaea colorata]	59.1	528	198	5	3	522	1	518	5.7e-168	600.9	AMSH-like ubiquitin thioesterase 1 isoform X1	gbpln	Eukaryota	Viridiplantae	Nymphaea	Nymphaea colorata	common	LK_I_c00553_00073	LG_T_008567_c00_g01_i01.p1 unnamed protein product	523	523	0	100	99.4	99.8	LK_I_c00553_00073	AbisacEGm008966t1 type=protein; aalen=; clen=2045; offs=; oid=evgvelvk21Loc8441t10; organism=Abies sachalinensis;	523	520	0	99.4	91.4	95.4	LK_I_c00553_00073	AT1G48790.1 | associated molecule with the SH3 domain of STAM 1 | Chr1:18043925-18047427 REVERSE LENGTH=507 | 201606	523	507	9e-180	96.9	51.1	67.5	LK_I_c00553_00073	PILA_12803 unnamed protein product	523	524	0	100.2	91.8
LK_I_c00557_00076	ABR16612.1 unknown [Picea sitchensis]	94.6	462	25	0	1	462	1	462	8.3e-256	892.5	unknown	gbpln	Eukaryota	Viridiplantae	Picea	Picea sitchensis	common	LK_I_c00557_00076	LG_I_c03100_01452 unnamed protein product	463	463	0	100	100	100	LK_I_c00557_00076	AbisacEGm011258t1 type=protein; aalen=; clen=1852; offs=; oid=evgvelvk55Loc3748t1; organism=Abies sachalinensis;	463	465	0	100.4	92	95.2	LK_I_c00557_00076	AT1G79550.2 | phosphoglycerate kinase | Chr1:29924347-29926295 REVERSE LENGTH=401 | 201606	463	401	1e-43	86.6	30.2	45.1	LK_I_c00557_00076	PILA_10633 unnamed protein product	463	463	0	100	94.6
LK_I_c00562_00077	ABR18212.1 unknown [Picea sitchensis]	91.3	335	17	1	1	335	1	323	5.4e-103	384.4	unknown	gbpln	Eukaryota	Viridiplantae	Picea	Picea sitchensis	common	LK_I_c00562_00077	LG_I_c10068_05669 unnamed protein product	336	336	0	100	99.7	99.7	LK_I_c00562_00077	AbisacEGm018407t1 type=protein; aalen=; clen=1734; offs=; oid=evgvelvk95Loc2123t1; organism=Abies sachalinensis;	336	323	0	96.1	88.1	92.3	LK_I_c00562_00077	AT5G48680.1 | Sterile alpha motif (SAM) domain-containing protein | Chr5:19744725-19746053 REVERSE LENGTH=206 | 201606	336	206	1e-19	61.3	14.9	16.4	LK_I_c00562_00077	PILA_27035 unnamed protein product	336	269	7e-31	80.1	17.3
LK_I_c00568_00081	ABR18156.1 unknown [Picea sitchensis]	78.6	393	76	3	1	391	1	387	7.2e-168	600.1	unknown	gbpln	Eukaryota	Viridiplantae	Picea	Picea sitchensis	common	LK_I_c00568_00081	LG_I_c22443_13170 unnamed protein product	392	392	0	100	99	99.2	LK_I_c00568_00081	AbisacEGm013691t4 type=protein; aalen=; clen=1808; offs=; oid=evgvelvk25Loc3892t9; organism=Abies sachalinensis;	392	391	0	99.7	77	84.9	LK_I_c00568_00081	AT4G17940.1 | Tetratricopeptide repeat (TPR)-like superfamily protein | Chr4:9965787-9966778 FORWARD LENGTH=274 | 201606	392	274	4e-36	69.9	15.1	18.6	LK_I_c00568_00081	PILA_18618 unnamed protein product	392	428	0	109.2	70.4
LK_I_c00570_00082	ERM94645.1 hypothetical protein AMTR_s00011p00201790 [Amborella trichopoda]	76.5	519	112	3	35	549	8	520	1.3e-231	812.4	hypothetical protein AMTR_s00011p00201790	gbpln	Eukaryota	Viridiplantae	Amborella	Amborella trichopoda	common	LK_I_c00570_00082	LG_I_c21320_31841 unnamed protein product	550	551	0	100.2	99.1	99.1	LK_I_c00570_00082	AbisacEGm067730t1 type=protein; aalen=; clen=2461; offs=; oid=evgvelvk45Loc27373t10; organism=Abies sachalinensis;	550	534	0	97.1	87.8	92.7	LK_I_c00570_00082	AT1G27680.1 | ADPGLC-PPase large subunit | Chr1:9631630-9634450 FORWARD LENGTH=518 | 201606	550	518	0	94.2	64	75.8	LK_I_c00570_00082	PILA_31024 unnamed protein product	550	537	0	97.6	88.7
LK_I_c00573_00083	ADE77253.1 unknown [Picea sitchensis]	95.6	385	16	1	1	385	1	384	2.9e-209	737.6	unknown	gbpln	Eukaryota	Viridiplantae	Picea	Picea sitchensis	common	LK_I_c00573_00083	LG_I_c02225_22142 unnamed protein product	386	386	0	100	100	100	LK_I_c00573_00083	AbisacEGm054056t1 type=protein; aalen=; clen=1802; offs=; oid=evgvelvk55Loc14248t4; organism=Abies sachalinensis;	386	384	0	99.5	93.3	95.9	LK_I_c00573_00083	AT4G37880.1 | LisH/CRA/RING-U-box domains-containing protein | Chr4:17810183-17811349 FORWARD LENGTH=388 | 201606	386	388	1e-146	100.5	53.1	73.1	LK_I_c00573_00083	PILA_31553 unnamed protein product	386	462	0	119.7	87
LK_I_c00575_00084	ABR17223.1 unknown [Picea sitchensis]	90.1	446	43	1	32	477	1	445	4.2e-226	793.9	unknown	gbpln	Eukaryota	Viridiplantae	Picea	Picea sitchensis	common	LK_I_c00575_00084	LG_I_c37071_20975 unnamed protein product	478	456	0	95.4	95	95	LK_I_c00575_00084	AbisacEGm012053t1 type=protein; aalen=; clen=1997; offs=; oid=evgvelvk55Loc1734t1; organism=Abies sachalinensis;	478	445	0	93.1	84.3	88.3	LK_I_c00575_00084	AT5G42090.1 | Lung seven transmembrane receptor family protein | Chr5:16826830-16828149 FORWARD LENGTH=439 | 201606	478	439	0	91.8	61.1	72.4	LK_I_c00575_00084	PILA_16062 unnamed protein product	478	455	0	95.2	85.4
LK_I_c00581_00085	ABK26485.1 unknown [Picea sitchensis]	63.8	149	32	3	1	149	1	127	4.7e-40	174.5	unknown	gbpln	Eukaryota	Viridiplantae	Picea	Picea sitchensis	common	LK_I_c00581_00085	LG_I_c00219_21300 unnamed protein product	186	186	2e-108	100	88.2	89.2	LK_I_c00581_00085	AbisacEGm021214t2 type=protein; aalen=; clen=1173; offs=; oid=evgvelvk45Loc517t3; organism=Abies sachalinensis;	186	150	4e-30	80.6	39.8	44.6	LK_I_c00581_00085	No_hits	186	#	#	#	#	#	LK_I_c00581_00085	No_hits	186	#	#	#	#
LK_I_c00588_00088	ADE75662.1 unknown [Picea sitchensis]	95.5	488	22	0	1	488	1	488	1.4e-272	948.3	unknown	gbpln	Eukaryota	Viridiplantae	Picea	Picea sitchensis	common	LK_I_c00588_00088	LG_I_c02389_01010 unnamed protein product	489	489	0	100	99.8	100	LK_I_c00588_00088	AbisacEGm010350t1 type=protein; aalen=; clen=2439; offs=; oid=evgvelvk21Loc1191t1; organism=Abies sachalinensis;	489	488	0	99.8	93.9	95.9	LK_I_c00588_00088	AT4G16440.1 | ferredoxin hydrogenase | Chr4:9269263-9271510 REVERSE LENGTH=474 | 201606	489	474	0	96.9	60.9	78.7	LK_I_c00588_00088	PILA_21794 unnamed protein product	489	489	0	100	92.8
LK_I_c00600_00090	PSS21691.1 Natterin-3 like [Actinidia chinensis var. chinensis]	43.9	460	251	5	16	470	3	460	2.2e-102	382.9	Natterin-3 like	gbpln	Eukaryota	Viridiplantae	Actinidia	Actinidia chinensis	common	LK_I_c00600_00090	LG_T_010182_c00_g01_i04.p1 unnamed protein product	474	477	0	100.6	83.3	90.1	LK_I_c00600_00090	AbisacEGm011447t1 type=protein; aalen=; clen=1661; offs=; oid=evgvelvk51Loc67395t1; organism=Abies sachalinensis;	474	460	0	97	65.2	75.7	LK_I_c00600_00090	No_hits	474	#	#	#	#	#	LK_I_c00600_00090	No_hits	474	#	#	#	#
LK_I_c00603_00091	ABK25480.1 unknown [Picea sitchensis]	55.8	425	169	5	77	500	54	460	1.5e-125	459.9	unknown	gbpln	Eukaryota	Viridiplantae	Picea	Picea sitchensis	unassigned	LK_I_c00603_00091	LG_I_c08714_25422 unnamed protein product	501	484	8e-160	96.6	48.7	60.1	LK_I_c00603_00091	AbisacEGm009799t1 type=protein; aalen=; clen=1840; offs=; oid=evgvelvk85Loc290t1; organism=Abies sachalinensis;	501	500	0	99.8	78	86.4	LK_I_c00603_00091	AT2G03200.1 | Eukaryotic aspartyl protease family protein | Chr2:966506-967891 REVERSE LENGTH=461 | 201606	501	461	8e-133	92	40.9	55.1	LK_I_c00603_00091	PILA_38499 unnamed protein product	501	497	0	99.2	75.4
LK_I_c00604_00092	ABR18076.1 unknown [Picea sitchensis]	95.3	512	24	0	26	537	1	512	2.8e-295	1023.8	unknown	gbpln	Eukaryota	Viridiplantae	Picea	Picea sitchensis	common	LK_I_c00604_00092	LG_I_c00277_21306 unnamed protein product	538	534	0	99.3	97	97	LK_I_c00604_00092	AbisacEGm009252t1 type=protein; aalen=; clen=2170; offs=; oid=evgvelvk95Loc552t3; organism=Abies sachalinensis;	538	513	0	95.4	89.4	92.4	LK_I_c00604_00092	AT2G40890.1 | cytochrome P450%2C family 98%2C subfamily A%2C polypeptide 3 | Chr2:17058291-17060532 REVERSE LENGTH=508 | 201606	538	508	0	94.4	68.6	80.7	LK_I_c00604_00092	PILA_30252 unnamed protein product	538	516	7e-122	95.9	37.2
LK_I_c00644_00095	XP_006847864.1 photosystem II stability/assembly factor HCF136, chloroplastic [Amborella trichopoda]	82.9	369	58	3	76	440	45	412	9.6e-177	629.8	photosystem II stability/assembly factor HCF136, chloroplastic	gbpln	Eukaryota	Viridiplantae	Amborella	Amborella trichopoda	common	LK_I_c00644_00095	LG_I_c11458_06554 unnamed protein product	441	441	0	100	100	100	LK_I_c00644_00095	AbisacEGm011506t1 type=protein; aalen=; clen=1718; offs=; oid=evgvelvk45Loc33717t3; organism=Abies sachalinensis;	441	459	0	104.1	91.4	93.4	LK_I_c00644_00095	AT5G23120.2 | photosystem II stability/assembly factor%2C chloroplast (HCF136) | Chr5:7778085-7780463 FORWARD LENGTH=426 | 201606	441	426	0	96.6	64.6	71.2	LK_I_c00644_00095	PILA_02266 unnamed protein product	441	439	0	99.5	88.9
LK_I_c00655_00098	ABR16719.1 unknown [Picea sitchensis]	85.2	460	68	0	1	460	1	460	9.2e-231	809.3	unknown	gbpln	Eukaryota	Viridiplantae	Picea	Picea sitchensis	common	LK_I_c00655_00098	LG_I_c33983_19390 unnamed protein product	461	461	0	100	100	100	LK_I_c00655_00098	AbisacEGm011383t1 type=protein; aalen=; clen=2127; offs=; oid=evgvelvk41Loc16398t10; organism=Abies sachalinensis;	461	462	0	100.2	85.2	92	LK_I_c00655_00098	AT1G28110.2 | serine carboxypeptidase-like 45 | Chr1:9804153-9806832 REVERSE LENGTH=461 | 201606	461	461	0	100	60.3	74.8	LK_I_c00655_00098	PILA_32366 unnamed protein product	461	479	0	103.9	73.5
LK_I_c00659_00100	ABR17519.1 unknown [Picea sitchensis]	68.8	512	154	4	1	506	1	512	3e-198	701.4	unknown	gbpln	Eukaryota	Viridiplantae	Picea	Picea sitchensis	common	LK_I_c00659_00100	LG_I_c01951_21993 unnamed protein product	507	507	0	100	99.6	99.8	LK_I_c00659_00100	AbisacEGm008220t1 type=protein; aalen=; clen=1915; offs=; oid=evgvelvk45Loc6594t13; organism=Abies sachalinensis;	507	539	0	106.3	78.1	87.8	LK_I_c00659_00100	AT2G45560.1 | cytochrome P450%2C family 76%2C subfamily C%2C polypeptide 1 | Chr2:18776391-18778354 REVERSE LENGTH=512 | 201606	507	512	7e-145	101	41.4	61.1	LK_I_c00659_00100	PILA_11255 unnamed protein product	507	510	0	100.6	77.5
LK_I_c00660_00101	ABK24524.1 unknown [Picea sitchensis]	70.4	443	130	1	1	442	1	443	1.3e-157	566.2	unknown	gbpln	Eukaryota	Viridiplantae	Picea	Picea sitchensis	common	LK_I_c00660_00101	LG_I_c12433_07128 unnamed protein product	443	443	0	100	98.9	99.5	LK_I_c00660_00101	AbisacEGm011751t1 type=protein; aalen=; clen=1869; offs=; oid=evgvelvk31Loc13798t6; organism=Abies sachalinensis;	443	452	0	102	73.4	81.3	LK_I_c00660_00101	AT4G35985.1 | Senescence/dehydration-associated protein-like protein | Chr4:17032268-17033862 REVERSE LENGTH=448 | 201606	443	448	8e-86	101.1	34.1	54.2	LK_I_c00660_00101	PILA_33608 unnamed protein product	443	447	0	100.9	71.3
LK_I_c00668_00103	ADE76189.1 unknown [Picea sitchensis]	93.2	237	16	0	1	237	1	237	3.1e-129	471.1	unknown	gbpln	Eukaryota	Viridiplantae	Picea	Picea sitchensis	common	LK_I_c00668_00103	LG_I_c01976_00770 unnamed protein product	238	238	4e-179	100	99.6	100	LK_I_c00668_00103	AbisacEGm021840t1 type=protein; aalen=; clen=1957; offs=; oid=evgvelvk41Loc6800t2; organism=Abies sachalinensis;	238	267	4e-166	112.2	92.9	96.2	LK_I_c00668_00103	AT2G26070.1 | protein REVERSION-TO-ETHYLENE SENSITIVITY-like protein (DUF778) | Chr2:11105741-11106607 REVERSE LENGTH=250 | 201606	238	250	9e-107	105	56.3	77.7	LK_I_c00668_00103	PILA_10064 unnamed protein product	238	233	1e-117	97.9	66.8
LK_I_c00669_00104	ABK25223.1 unknown [Picea sitchensis]	72	421	118	0	1	421	1	421	1.2e-155	559.7	unknown	gbpln	Eukaryota	Viridiplantae	Picea	Picea sitchensis	common	LK_I_c00669_00104	LG_I_c08211_04582 unnamed protein product	422	422	0	100	100	100	LK_I_c00669_00104	AbisacEGm012599t1 type=protein; aalen=; clen=1521; offs=; oid=evgvelvk95Loc18063t1; organism=Abies sachalinensis;	422	432	0	102.4	86.5	91.7	LK_I_c00669_00104	AT5G23060.1 | calcium sensing receptor | Chr5:7736760-7738412 REVERSE LENGTH=387 | 201606	422	387	1e-121	91.7	41.7	60.2	LK_I_c00669_00104	PILA_19691 unnamed protein product	422	420	0	99.5	87.9
LK_I_c00672_00105	XP_013318749.1 hypothetical protein PV05_02712 [Exophiala xenobiotica]	77.7	538	117	1	27	561	1	538	5.4e-241	843.6	hypothetical protein PV05_02712	gbpln	Eukaryota	Fungi	Exophiala	Exophiala xenobiotica	unassigned	LK_I_c00672_00105	LG_I_c32150_37013 unnamed protein product	567	569	3e-77	100.4	29.3	47.4	LK_I_c00672_00105	AbisacEGm008654t6 type=protein; aalen=; clen=2211; offs=; oid=evgvelvk55Loc994t8; organism=Abies sachalinensis;	567	524	9e-60	92.4	27.7	43.7	LK_I_c00672_00105	AT5G23270.1 | sugar transporter 11 | Chr5:7839132-7840874 FORWARD LENGTH=514 | 201606	567	514	7e-63	90.7	27.7	45	LK_I_c00672_00105	PILA_16844 unnamed protein product	567	510	2e-54	89.9	24.2
LK_I_c00673_00106	#	#	#	#	#	#	#	#	#	#	#	-	----	----	----	----	----	common	LK_I_c00673_00106	LG_I_c10869_06179 unnamed protein product	61	61	1e-35	100	91.8	96.7	LK_I_c00673_00106	No_hits	61	#	#	#	#	#	LK_I_c00673_00106	No_hits	61	#	#	#	#	#	LK_I_c00673_00106	No_hits	61	#	#	#	#
LK_I_c00682_00110	ABR18434.1 unknown [Picea sitchensis]	88.9	395	44	0	1	395	1	395	3.2e-163	584.7	unknown	gbpln	Eukaryota	Viridiplantae	Picea	Picea sitchensis	common	LK_I_c00682_00110	LG_I_c01901_00734 unnamed protein product	396	396	0	100	100	100	LK_I_c00682_00110	AbisacEGm014269t1 type=protein; aalen=; clen=1710; offs=; oid=evgvelvk21Loc10696t5; organism=Abies sachalinensis;	396	395	0	99.7	87.9	92.4	LK_I_c00682_00110	AT3G22190.4 | IQ-domain 5 | Chr3:7831280-7833512 REVERSE LENGTH=422 | 201606	396	422	1e-64	106.6	37.4	46.5	LK_I_c00682_00110	PILA_05076 unnamed protein product	396	396	0	100	86.4
LK_I_c00683_00111	ABK22250.1 unknown [Picea sitchensis]	80.6	355	61	2	1	355	9	355	3.6e-126	461.5	unknown	gbpln	Eukaryota	Viridiplantae	Picea	Picea sitchensis	unassigned	LK_I_c00683_00111	LG_T_038247_c00_g01_i01.p1 unnamed protein product	356	261	2e-157	73.3	62.1	62.1	LK_I_c00683_00111	AbisacEGm015603t1 type=protein; aalen=; clen=1344; offs=; oid=evgvelvk81Loc6391t1; organism=Abies sachalinensis;	356	370	0	103.9	77.2	85.7	LK_I_c00683_00111	AT5G50250.1 | chloroplast RNA-binding protein 31B | Chr5:20452677-20453965 REVERSE LENGTH=289 | 201606	356	289	9e-64	81.2	30.1	41.6	LK_I_c00683_00111	PILA_11446 unnamed protein product	356	351	0	98.6	76.1
LK_I_c00687_00112	ABK24773.1 unknown [Picea sitchensis]	93.9	359	21	1	29	386	1	359	9.9e-194	686	unknown	gbpln	Eukaryota	Viridiplantae	Picea	Picea sitchensis	common	LK_I_c00687_00112	LG_I_c00488_00058 unnamed protein product	387	391	0	101	99.5	100	LK_I_c00687_00112	AbisacEGm016245t3 type=protein; aalen=; clen=1449; offs=; oid=evgvelvk91Loc20821t16; organism=Abies sachalinensis;	387	359	0	92.8	86	89.1	LK_I_c00687_00112	AT4G22880.3 | leucoanthocyanidin dioxygenase | Chr4:12004905-12006059 REVERSE LENGTH=356 | 201606	387	356	1e-156	92	54	70.3	LK_I_c00687_00112	PILA_14952 unnamed protein product	387	361	0	93.3	86
LK_I_c00692_00115	ABR16454.1 unknown [Picea sitchensis]	82.5	348	60	1	1	347	1	348	8.2e-139	503.4	unknown	gbpln	Eukaryota	Viridiplantae	Picea	Picea sitchensis	common	LK_I_c00692_00115	LG_I_c13510_62094 unnamed protein product	348	348	0	100	100	100	LK_I_c00692_00115	AbisacEGm015587t2 type=protein; aalen=; clen=1369; offs=; oid=evgvelvk95Loc1867t1; organism=Abies sachalinensis;	348	371	0	106.6	87.9	92.2	LK_I_c00692_00115	AT4G29960.1 | transmembrane protein | Chr4:14660753-14662274 REVERSE LENGTH=291 | 201606	348	291	1e-48	83.6	35.9	44.5	LK_I_c00692_00115	PILA_34286 unnamed protein product	348	348	0	100	89.4
LK_I_c00693_00116	ABK24339.1 unknown [Picea sitchensis]	96.3	486	14	1	1	482	1	486	9.1e-270	939.1	unknown	gbpln	Eukaryota	Viridiplantae	Picea	Picea sitchensis	common	LK_I_c00693_00116	LG_I_c16889_09682 unnamed protein product	541	488	0	90.2	89.1	89.1	LK_I_c00693_00116	AbisacEGm010179t1 type=protein; aalen=; clen=1969; offs=; oid=evgvelvk51Loc2469t5; organism=Abies sachalinensis;	541	491	0	90.8	85.8	86.5	LK_I_c00693_00116	AT3G01150.1 | polypyrimidine tract-binding protein 1 | Chr3:51732-54344 FORWARD LENGTH=399 | 201606	541	399	0	73.8	53.2	60.1	LK_I_c00693_00116	PILA_31150 unnamed protein product	541	439	0	81.1	76
LK_I_c00694_00117	ADE76786.1 unknown [Picea sitchensis]	64.9	299	94	4	208	504	15	304	3e-81	312.8	unknown	gbpln	Eukaryota	Viridiplantae	Picea	Picea sitchensis	common	LK_I_c00694_00117	LG_I_c00364_21323 unnamed protein product	505	505	0	100	99.2	99.2	LK_I_c00694_00117	AbisacEGm067262t1 type=protein; aalen=; clen=2542; offs=; oid=evgvelvk75Loc2632t5; organism=Abies sachalinensis;	505	525	0	104	81.6	88.7	LK_I_c00694_00117	AT3G25150.1 | Nuclear transport factor 2 (NTF2) family protein with RNA binding (RRM-RBD-RNP motifs) domain-containing protein | Chr3:9157161-9159362 REVERSE LENGTH=488 | 201606	505	488	6e-87	96.6	33.3	49.7	LK_I_c00694_00117	PILA_04049 unnamed protein product	505	246	6e-134	48.7	40.6
LK_I_c00695_00118	ABK24335.1 unknown [Picea sitchensis]	91.2	442	39	0	1	442	1	442	6.8e-239	836.3	unknown	gbpln	Eukaryota	Viridiplantae	Picea	Picea sitchensis	common	LK_I_c00695_00118	LG_T_007842_c00_g01_i02.p1 unnamed protein product	443	443	0	100	99.8	100	LK_I_c00695_00118	AbisacEGm012181t1 type=protein; aalen=; clen=1973; offs=; oid=evgvelvk55Loc6913t5; organism=Abies sachalinensis;	443	442	0	99.8	92.8	97.1	LK_I_c00695_00118	AT5G15050.1 | Core-2/I-branching beta-1%2C6-N-acetylglucosaminyltransferase family protein | Chr5:4871820-4873454 REVERSE LENGTH=434 | 201606	443	434	0	98	66.4	79.7	LK_I_c00695_00118	PILA_20726 unnamed protein product	443	590	0	133.2	81.5
LK_I_c00696_00119	ABK23436.1 unknown [Picea sitchensis]	93.9	342	20	1	1	342	1	341	1.9e-188	668.3	unknown	gbpln	Eukaryota	Viridiplantae	Picea	Picea sitchensis	common	LK_I_c00696_00119	LG_I_c00606_00095 unnamed protein product	343	343	0	100	100	100	LK_I_c00696_00119	AbisacEGm065207t2 type=protein; aalen=; clen=1380; offs=; oid=evgvelvk31Loc13157t7; organism=Abies sachalinensis;	343	342	0	99.7	93.6	95.3	LK_I_c00696_00119	AT1G60470.1 | galactinol synthase 4 | Chr1:22279181-22280454 REVERSE LENGTH=334 | 201606	343	334	0	97.4	72.9	84.8	LK_I_c00696_00119	PILA_21489 unnamed protein product	343	345	0	100.6	91.3
LK_I_c00699_00120	XP_003634405.1 PREDICTED: amino acid permease 3 [Vitis vinifera]	75.7	457	111	0	38	494	27	483	1.3e-201	712.6	PREDICTED: amino acid permease 3	gbpln	cellular organisms	Eukaryota	Vitis	Vitis vinifera	common	LK_I_c00699_00120	LG_T_006670_c00_g01_i14.p1 unnamed protein product	495	495	0	100	99.4	99.8	LK_I_c00699_00120	AbisacEGm009980t6 type=protein; aalen=; clen=1831; offs=; oid=evgvelvk71Loc38182t1; organism=Abies sachalinensis;	495	494	0	99.8	95.2	98.8	LK_I_c00699_00120	AT5G09220.1 | amino acid permease 2 | Chr5:2866867-2868863 FORWARD LENGTH=493 | 201606	495	493	0	99.6	65.5	78.4	LK_I_c00699_00120	PILA_31366 unnamed protein product	495	497	0	100.4	93.5
LK_I_c00706_00121	XP_006858216.1 actin [Amborella trichopoda]	87	377	49	0	1	377	1	377	4.3e-194	687.2	actin	gbpln	Eukaryota	Viridiplantae	Amborella	Amborella trichopoda	common	LK_I_c00706_00121	LG_T_007014_c00_g02_i01.p1 unnamed protein product	378	346	0	91.5	91.3	91.5	LK_I_c00706_00121	AbisacEGm015211t1 type=protein; aalen=; clen=1501; offs=; oid=evgvelvk45Loc24608t3; organism=Abies sachalinensis;	378	377	0	99.7	97.6	98.9	LK_I_c00706_00121	AT5G09810.1 | actin 7 | Chr5:3052809-3054220 FORWARD LENGTH=377 | 201606	378	377	0	99.7	86.2	93.9	LK_I_c00706_00121	PILA_07930 unnamed protein product	378	378	0	100	96.8
LK_I_c00708_00122	ABK24702.1 unknown [Picea sitchensis]	91.2	442	39	0	1	442	1	442	2.3e-223	784.6	unknown	gbpln	Eukaryota	Viridiplantae	Picea	Picea sitchensis	common	LK_I_c00708_00122	LG_I_c29456_17189 unnamed protein product	443	443	0	100	99.8	100	LK_I_c00708_00122	AbisacEGm019601t1 type=protein; aalen=; clen=998; offs=; oid=evgvelvk75Loc26384t1; organism=Abies sachalinensis;	443	302	0	68.2	65.2	66.8	LK_I_c00708_00122	AT5G46110.4 | Glucose-6-phosphate/phosphate translocator-like protein | Chr5:18697606-18700223 FORWARD LENGTH=415 | 201606	443	415	0	93.7	59.8	66.6	LK_I_c00708_00122	PILA_06632 unnamed protein product	443	437	0	98.6	91.9
LK_I_c00717_00124	AZA14769.1 Fasciclin-like arabinogalactan protein 8 [Pinus taeda]	89.5	389	40	1	1	389	1	388	5.3e-163	583.9	Fasciclin-like arabinogalactan protein 8	gbpln	Eukaryota	Viridiplantae	Pinus	Pinus taeda	common	LK_I_c00717_00124	LG_I_c12346_07078 unnamed protein product	390	390	0	100	100	100	LK_I_c00717_00124	AbisacEGm014693t1 type=protein; aalen=; clen=1888; offs=; oid=evgvelvk35Loc2136t1; organism=Abies sachalinensis;	390	387	0	99.2	81.8	87.4	LK_I_c00717_00124	AT2G45470.1 | FASCICLIN-like arabinogalactan protein 8 | Chr2:18742797-18744059 REVERSE LENGTH=420 | 201606	390	420	4e-117	107.7	49.7	65.4	LK_I_c00717_00124	PILA_17424 unnamed protein product	390	390	0	100	82.3
LK_I_c00719_00125	ABR18067.1 unknown [Picea sitchensis]	97.8	279	6	0	1	279	1	279	3.4e-146	527.7	unknown	gbpln	Eukaryota	Viridiplantae	Picea	Picea sitchensis	common	LK_I_c00719_00125	LG_I_c02529_22308 unnamed protein product	291	521	0	179	95.2	95.2	LK_I_c00719_00125	AbisacEGm008379t1 type=protein; aalen=; clen=2444; offs=; oid=evgvelvk61Loc1009t1; organism=Abies sachalinensis;	291	535	0	183.8	93.1	94.5	LK_I_c00719_00125	AT1G24510.1 | TCP-1/cpn60 chaperonin family protein | Chr1:8685504-8688101 REVERSE LENGTH=535 | 201606	291	535	1e-180	183.8	82.8	91.4	LK_I_c00719_00125	PILA_02239 unnamed protein product	291	533	0	183.2	92.8
LK_I_c00724_00127	ABK24751.1 unknown [Picea sitchensis]	92.9	594	40	1	1	592	1	594	1.3e-282	981.9	unknown	gbpln	Eukaryota	Viridiplantae	Picea	Picea sitchensis	common	LK_I_c00724_00127	LG_I_c00212_21298 unnamed protein product	593	593	0	100	92.1	93.6	LK_I_c00724_00127	AbisacEGm006752t1 type=protein; aalen=; clen=2573; offs=; oid=evgvelvk55Loc504t1; organism=Abies sachalinensis;	593	594	0	100.2	93.3	94.9	LK_I_c00724_00127	AT5G12860.1 | dicarboxylate transporter 1 | Chr5:4059927-4061919 REVERSE LENGTH=557 | 201606	593	557	0	93.9	72.3	77.4	LK_I_c00724_00127	PILA_00726 unnamed protein product	593	589	0	99.3	92.7
LK_I_c00725_00128	XP_008716592.1 aldehyde dehydrogenase [Cyphellophora europaea CBS 101466]	91.3	496	43	0	1	496	1	496	4.4e-271	943.3	aldehyde dehydrogenase	gbpln	Eukaryota	Fungi	Cyphellophora	Cyphellophora europaea	common	LK_I_c00725_00128	LG_I_c14452_08194 unnamed protein product	497	519	0	104.4	90.7	97	LK_I_c00725_00128	AbisacEGm007409t7 type=protein; aalen=; clen=2412; offs=; oid=evgvelvk35Loc527t22; organism=Abies sachalinensis;	497	544	0	109.5	51.7	69.8	LK_I_c00725_00128	AT3G48000.1 | aldehyde dehydrogenase 2B4 | Chr3:17717082-17719843 REVERSE LENGTH=538 | 201606	497	538	0	108.2	53.5	68.8	LK_I_c00725_00128	PILA_11259 unnamed protein product	497	522	0	105	52.7
LK_I_c00726_00129	#	#	#	#	#	#	#	#	#	#	#	-	----	----	----	----	----	common	LK_I_c00726_00129	LG_I_c03296_59540 unnamed protein product	265	265	6e-179	100	98.5	99.2	LK_I_c00726_00129	AbisacEGm022321t1 type=protein; aalen=; clen=1721; offs=; oid=evgvelvk21Loc9905t11; organism=Abies sachalinensis;	265	260	9e-115	98.1	78.1	83.8	LK_I_c00726_00129	No_hits	265	#	#	#	#	#	LK_I_c00726_00129	PILA_32198 unnamed protein product	265	1794	3e-75	677	68.3
LK_I_c00727_00130	ABR16807.1 unknown [Picea sitchensis]	93.2	483	33	0	1	483	1	483	6.4e-267	929.5	unknown	gbpln	Eukaryota	Viridiplantae	Picea	Picea sitchensis	common	LK_I_c00727_00130	LG_I_c13684_28011 unnamed protein product	484	484	0	100	99.4	99.4	LK_I_c00727_00130	AbisacEGm009968t1 type=protein; aalen=; clen=2577; offs=; oid=evgvelvk25Loc25816t2; organism=Abies sachalinensis;	484	496	0	102.5	90.5	95.2	LK_I_c00727_00130	AT2G31800.1 | Integrin-linked protein kinase family | Chr2:13520605-13523646 REVERSE LENGTH=476 | 201606	484	476	0	98.3	60.7	75.4	LK_I_c00727_00130	PILA_34684 unnamed protein product	484	429	9e-94	88.6	36
LK_I_c00728_00131	KAA8541688.1 hypothetical protein F0562_022840 [Nyssa sinensis]	82.9	632	102	3	7	633	10	640	8.7e-280	972.6	hypothetical protein F0562_022840	gbpln	Eukaryota	Viridiplantae	Nyssa	Nyssa sinensis	common	LK_I_c00728_00131	LG_I_c14099_07988 unnamed protein product	634	634	0	100	100	100	LK_I_c00728_00131	AbisacEGm005833t1 type=protein; aalen=; clen=2439; offs=; oid=evgvelvk91Loc21t1; organism=Abies sachalinensis;	634	636	0	100.3	97.2	98.9	LK_I_c00728_00131	AT3G13772.1 | transmembrane nine 7 | Chr3:4521712-4524394 REVERSE LENGTH=641 | 201606	634	641	0	101.1	79.7	87.4	LK_I_c00728_00131	PILA_17429 unnamed protein product	634	620	0	97.8	95.4
LK_I_c00730_00132	ABK24230.1 unknown [Picea sitchensis]	95.3	488	23	0	1	488	9	496	2.8e-278	967.2	unknown	gbpln	Eukaryota	Viridiplantae	Picea	Picea sitchensis	common	LK_I_c00730_00132	LG_I_c16620_29399 unnamed protein product	491	495	0	100.8	99.4	99.6	LK_I_c00730_00132	AbisacEGm009819t3 type=protein; aalen=; clen=1682; offs=; oid=evgvelvk91Loc12092t3; organism=Abies sachalinensis;	491	490	0	99.8	91.4	96.7	LK_I_c00730_00132	AT4G29490.1 | Metallopeptidase M24 family protein | Chr4:14487943-14491321 FORWARD LENGTH=486 | 201606	491	486	0	99	65.4	80	LK_I_c00730_00132	PILA_03692 unnamed protein product	491	408	5e-30	83.1	17.3
LK_I_c00731_00133	ADE76434.1 unknown [Picea sitchensis]	82.7	635	103	3	1	635	1	628	1.4e-301	1045	unknown	gbpln	Eukaryota	Viridiplantae	Picea	Picea sitchensis	common	LK_I_c00731_00133	LG_I_c27711_16077 unnamed protein product	637	637	0	100	98.9	99.2	LK_I_c00731_00133	AbisacEGm005334t1 type=protein; aalen=; clen=2389; offs=; oid=evgvelvk45Loc1158t9; organism=Abies sachalinensis;	637	662	0	103.9	79.7	87.9	LK_I_c00731_00133	AT1G68570.1 | Major facilitator superfamily protein | Chr1:25746811-25750110 FORWARD LENGTH=596 | 201606	637	596	3e-171	93.6	41.4	59	LK_I_c00731_00133	PILA_24335 unnamed protein product	637	636	0	99.8	74.9
LK_I_c00732_00134	AAC12684.1 endo-beta-1,4-glucanase [Pinus radiata]	92.7	508	37	0	1	508	1	508	8e-284	985.7	endo-beta-1,4-glucanase	gbpln	Eukaryota	Viridiplantae	Pinus	Pinus radiata	common	LK_I_c00732_00134	LG_T_002230_c01_g03_i03.p1 unnamed protein product	510	510	0	100	100	100	LK_I_c00732_00134	AbisacEGm068650t4 type=protein; aalen=; clen=2437; offs=; oid=evgvelvk65Loc16053t8; organism=Abies sachalinensis;	510	513	0	100.6	92.5	96.3	LK_I_c00732_00134	AT4G02290.1 | glycosyl hydrolase 9B13 | Chr4:1002654-1005125 REVERSE LENGTH=516 | 201606	510	516	0	101.2	69.4	82	LK_I_c00732_00134	PILA_12236 unnamed protein product	510	508	0	99.6	80.4
LK_I_c00734_00135	ABK25420.1 unknown [Picea sitchensis]	93.8	485	30	0	1	485	1	485	5.1e-264	919.8	unknown	gbpln	Eukaryota	Viridiplantae	Picea	Picea sitchensis	common	LK_I_c00734_00135	LG_I_c33368_19005 unnamed protein product	486	497	0	102.3	97.5	97.9	LK_I_c00734_00135	AbisacEGm010481t2 type=protein; aalen=; clen=1715; offs=; oid=evgvelvk95Loc5482t1; organism=Abies sachalinensis;	486	485	0	99.8	91.4	95.3	LK_I_c00734_00135	AT1G08490.1 | chloroplastic NIFS-like cysteine desulfurase | Chr1:2685980-2688547 REVERSE LENGTH=463 | 201606	486	463	0	95.3	64.8	74.5	LK_I_c00734_00135	PILA_33401 unnamed protein product	486	485	0	99.8	91.4
LK_I_c00735_00136	XP_017700857.1 jacalin-related lectin 3 [Phoenix dactylifera]	58	610	230	9	3	604	9	600	5e-200	707.6	jacalin-related lectin 3	gbpln	cellular organisms	Eukaryota	Phoenix	Phoenix dactylifera	common	LK_I_c00735_00136	LG_I_c08955_25546 unnamed protein product	609	668	0	109.7	99.8	99.8	LK_I_c00735_00136	AbisacEGm006344t32 type=protein; aalen=; clen=2244; offs=; oid=evgvelvk61Loc7784t21; organism=Abies sachalinensis;	609	612	0	100.5	85.4	91.5	LK_I_c00735_00136	AT1G19715.1 | Mannose-binding lectin superfamily protein | Chr1:6816934-6819432 REVERSE LENGTH=595 | 201606	609	595	3e-173	97.7	49.8	66.2	LK_I_c00735_00136	PILA_14094 unnamed protein product	609	532	0	87.4	73.9
LK_I_c00736_00137	ABR16528.1 unknown [Picea sitchensis]	92.1	636	42	4	1	636	1	628	0	1152.1	unknown	gbpln	Eukaryota	Viridiplantae	Picea	Picea sitchensis	common	LK_I_c00736_00137	LG_I_c30239_36019 unnamed protein product	637	637	0	100	99.8	100	LK_I_c00736_00137	AbisacEGm005892t1 type=protein; aalen=; clen=2157; offs=; oid=evgvelvk21Loc25549t1; organism=Abies sachalinensis;	637	633	0	99.4	89.5	93.6	LK_I_c00736_00137	AT1G59740.1 | Major facilitator superfamily protein | Chr1:21968227-21972312 FORWARD LENGTH=591 | 201606	637	591	0	92.8	56	69.9	LK_I_c00736_00137	PILA_06784 unnamed protein product	637	615	0	96.5	85.7
LK_I_c00743_00138	AFQ37423.1 translation elongation factor-1 alpha 2 [Larix kaempferi]	99.8	447	1	0	3	449	1	447	7.8e-259	902.5	translation elongation factor-1 alpha 2	gbpln	Eukaryota	Viridiplantae	Larix	Larix kaempferi	common	LK_I_c00743_00138	LG_I_c27789_16122 unnamed protein product	450	450	0	100	100	100	LK_I_c00743_00138	AbisacEGm011922t1 type=protein; aalen=; clen=1892; offs=; oid=evgvelvk81Loc410t1; organism=Abies sachalinensis;	450	448	0	99.6	96	98.4	LK_I_c00743_00138	AT5G60390.3 | GTP binding Elongation factor Tu family protein | Chr5:24289226-24290675 FORWARD LENGTH=449 | 201606	450	449	0	99.8	92.7	97.1	LK_I_c00743_00138	PILA_18143 unnamed protein product	450	472	0	104.9	92.4
LK_I_c00753_00141	ABK25413.1 unknown [Picea sitchensis]	85.7	582	83	0	6	587	3	584	3.3e-305	1057	unknown	gbpln	Eukaryota	Viridiplantae	Picea	Picea sitchensis	common	LK_I_c00753_00141	LG_I_c00643_21386 unnamed protein product	590	590	0	100	100	100	LK_I_c00753_00141	AbisacEGm006867t2 type=protein; aalen=; clen=2349; offs=; oid=evgvelvk85Loc3455t13; organism=Abies sachalinensis;	590	587	0	99.5	83.2	92.5	LK_I_c00753_00141	AT1G60420.1 | DC1 domain-containing protein | Chr1:22261978-22264243 FORWARD LENGTH=578 | 201606	590	578	0	98	50.7	69.5	LK_I_c00753_00141	PILA_33117 unnamed protein product	590	667	0	113.1	73.2
LK_I_c00756_00143	ABK25217.1 unknown [Picea sitchensis]	88.4	319	29	5	1	313	1	317	4.9e-143	517.3	unknown	gbpln	Eukaryota	Viridiplantae	Picea	Picea sitchensis	common	LK_I_c00756_00143	LG_T_008262_c00_g01_i09.p1 unnamed protein product	314	314	0	100	99.7	99.7	LK_I_c00756_00143	AbisacEGm018619t1 type=protein; aalen=; clen=1504; offs=; oid=evgvelvk51Loc14782t1; organism=Abies sachalinensis;	314	319	0	101.6	92.7	95.5	LK_I_c00756_00143	AT5G06710.1 | homeobox leucine zipper protein | Chr5:2068305-2070284 REVERSE LENGTH=336 | 201606	314	336	9e-66	107	34.4	39.2	LK_I_c00756_00143	PILA_26062 unnamed protein product	314	213	1e-126	67.8	57.6
LK_I_c00759_00144	ABK22612.1 unknown [Picea sitchensis]	92.9	308	22	0	34	341	1	308	6.1e-155	557	unknown	gbpln	Eukaryota	Viridiplantae	Picea	Picea sitchensis	common	LK_I_c00759_00144	LG_I_c00277_00025 unnamed protein product	342	342	0	100	99.7	99.7	LK_I_c00759_00144	AbisacEGm019229t1 type=protein; aalen=; clen=1242; offs=; oid=evgvelvk85Loc30201t1; organism=Abies sachalinensis;	342	308	0	90.1	82.7	86.8	LK_I_c00759_00144	AT4G39230.1 | NmrA-like negative transcriptional regulator family protein | Chr4:18266024-18267604 REVERSE LENGTH=308 | 201606	342	308	2e-137	90.1	57.3	68.4	LK_I_c00759_00144	PILA_05094 unnamed protein product	342	349	0	102	73.4
LK_I_c00766_00147	ABK26417.1 unknown [Picea sitchensis]	96.4	55	2	0	124	178	189	243	1.1e-20	110.2	unknown	gbpln	Eukaryota	Viridiplantae	Picea	Picea sitchensis	unassigned	LK_I_c00766_00147	LG_I_c18615_30453 unnamed protein product	183	296	4e-120	161.7	96.7	96.7	LK_I_c00766_00147	AbisacEGm020286t3 type=protein; aalen=; clen=1334; offs=; oid=evgvelvk91Loc17170t1; organism=Abies sachalinensis;	183	291	5e-37	159	61.2	67.2	LK_I_c00766_00147	AT3G07560.1 | peroxin 13 | Chr3:2411616-2413310 REVERSE LENGTH=304 | 201606	183	304	3e-29	166.1	26.2	29.5	LK_I_c00766_00147	No_hits	183	#	#	#	#
LK_I_c00769_00148	XP_010276957.1 PREDICTED: trihelix transcription factor GT-3b-like [Nelumbo nucifera]	64.6	164	41	3	2	165	1	147	3.6e-48	202.2	PREDICTED: trihelix transcription factor GT-3b-like	gbpln	Eukaryota	Viridiplantae	Nelumbo	Nelumbo nucifera	common	LK_I_c00769_00148	LG_I_c20401_11895 unnamed protein product	320	320	0	100	100	100	LK_I_c00769_00148	AbisacEGm018637t3 type=protein; aalen=; clen=1401; offs=; oid=evgvelvk41Loc26294t1; organism=Abies sachalinensis;	320	319	6e-162	99.7	84.4	90.9	LK_I_c00769_00148	AT2G38250.1 | Homeodomain-like superfamily protein | Chr2:16018384-16019500 FORWARD LENGTH=289 | 201606	320	289	2e-50	90.3	36.3	54.1	LK_I_c00769_00148	PILA_23081 unnamed protein product	320	319	2e-165	99.7	85.6
LK_I_c00770_00149	OBZ74435.1 Exoglucanase 1 [Grifola frondosa]	66.4	548	149	3	1	546	1	515	1.6e-189	672.5	Exoglucanase 1	gbpln	Eukaryota	Fungi	Grifola	Grifola frondosa	unassigned	LK_I_c00770_00149	LG_T_015679_c00_g01_i02.p1 unnamed protein product	548	459	0	83.8	49.3	60.8	LK_I_c00770_00149	No_hits	548	#	#	#	#	#	LK_I_c00770_00149	No_hits	548	#	#	#	#	#	LK_I_c00770_00149	No_hits	548	#	#	#	#
LK_I_c00772_00150	TKA71063.1 hypothetical protein B0A55_07231 [Friedmanniomyces simplex]	64.1	401	139	4	1	397	1	400	2.2e-132	482.6	hypothetical protein B0A55_07231	gbpln	Eukaryota	Fungi	Friedmanniomyces	Friedmanniomyces simplex	common	LK_I_c00772_00150	LG_I_c05723_03037 unnamed protein product	518	384	6e-123	74.1	37.3	47.7	LK_I_c00772_00150	AbisacEGm068269t1 type=protein; aalen=; clen=1348; offs=; oid=evgvelvk85Loc990t2; organism=Abies sachalinensis;	518	389	1e-18	75.1	15.4	22.8	LK_I_c00772_00150	AT1G62290.6 | Saposin-like aspartyl protease family protein | Chr1:23010428-23012681 REVERSE LENGTH=463 | 201606	518	463	1e-15	89.4	18.5	25.7	LK_I_c00772_00150	PILA_01345 unnamed protein product	518	584	2e-18	112.7	14.1
LK_I_c00781_00154	ABK24553.1 unknown [Picea sitchensis]	89.2	508	53	2	1	507	2	508	1.1e-264	922.2	unknown	gbpln	Eukaryota	Viridiplantae	Picea	Picea sitchensis	common	LK_I_c00781_00154	LG_I_c10596_06004 unnamed protein product	509	509	0	100	99.6	99.6	LK_I_c00781_00154	AbisacEGm012224t1 type=protein; aalen=; clen=1834; offs=; oid=evgvelvk25Loc44548t2; organism=Abies sachalinensis;	509	441	0	86.6	79.6	82.3	LK_I_c00781_00154	AT4G12320.1 | cytochrome P450%2C family 706%2C subfamily A%2C polypeptide 6 | Chr4:7314939-7316647 REVERSE LENGTH=518 | 201606	509	518	1e-146	101.8	42	62.5	LK_I_c00781_00154	PILA_30648 unnamed protein product	509	510	0	100.2	76.8
LK_I_c00783_00155	OCK85365.1 inorganic phosphate transporter 1-6 /Pi cotransporter [Lepidopterella palustris CBS 459.81]	86.4	405	53	1	27	431	1	403	7.9e-202	713.4	inorganic phosphate transporter 1-6 /Pi cotransporter	gbpln	Eukaryota	Fungi	Lepidopterella	Lepidopterella palustris	common	LK_I_c00783_00155	LG_I_c45204_43002 unnamed protein product	527	435	8e-127	82.5	35.3	40.2	LK_I_c00783_00155	AbisacEGm007949t4 type=protein; aalen=; clen=2170; offs=; oid=evgvelvk81Loc27768t1; organism=Abies sachalinensis;	527	443	3e-88	84.1	31.5	45.7	LK_I_c00783_00155	AT2G38940.1 | phosphate transporter 1%3B4 | Chr2:16258500-16260104 FORWARD LENGTH=534 | 201606	527	534	8e-76	101.3	27.1	41.6	LK_I_c00783_00155	PILA_12568 unnamed protein product	527	536	6e-73	101.7	26.8
LK_I_c00789_00156	RWR75540.1 putative UPF0481 protein [Cinnamomum micranthum f. kanehirae]	29.4	557	275	21	5	475	49	573	8.6e-30	141.7	putative UPF0481 protein	gbpln	Eukaryota	Viridiplantae	Cinnamomum	Cinnamomum micranthum	common	LK_I_c00789_00156	LG_I_c49165_44264 unnamed protein product	476	417	0	87.6	63.9	68.9	LK_I_c00789_00156	AbisacEGm009119t1 type=protein; aalen=; clen=1730; offs=; oid=evgvelvk25Loc53160t2; organism=Abies sachalinensis;	476	516	4e-121	108.4	45.4	62	LK_I_c00789_00156	AT5G22540.1 | transmembrane protein%2C putative (DUF247) | Chr5:7481546-7482868 REVERSE LENGTH=440 | 201606	476	440	2e-25	92.4	21.6	34.5	LK_I_c00789_00156	PILA_33289 unnamed protein product	476	921	2e-84	193.5	42.2
LK_I_c00790_00157	ABR17762.1 unknown [Picea sitchensis]	95.4	417	19	0	1	417	1	417	3.4e-224	787.3	unknown	gbpln	Eukaryota	Viridiplantae	Picea	Picea sitchensis	common	LK_I_c00790_00157	LG_I_c19459_11320 unnamed protein product	418	418	0	100	99.8	100	LK_I_c00790_00157	AbisacEGm013296t1 type=protein; aalen=; clen=2026; offs=; oid=evgvelvk35Loc17727t1; organism=Abies sachalinensis;	418	417	0	99.8	92.8	95.7	LK_I_c00790_00157	AT3G06170.1 | Serinc-domain containing serine and sphingolipid biosynthesis protein | Chr3:1867520-1869738 FORWARD LENGTH=409 | 201606	418	409	0	97.8	65.8	79.9	LK_I_c00790_00157	PILA_16752 unnamed protein product	418	418	0	100	93.5
LK_I_c00795_00158	ABR18162.1 unknown [Picea sitchensis]	97.1	510	15	0	1	510	1	510	1.2e-276	961.8	unknown	gbpln	Eukaryota	Viridiplantae	Picea	Picea sitchensis	common	LK_I_c00795_00158	LG_I_c02138_22090 unnamed protein product	511	511	0	100	100	100	LK_I_c00795_00158	AbisacEGm009389t1 type=protein; aalen=; clen=2469; offs=; oid=evgvelvk61Loc6284t3; organism=Abies sachalinensis;	511	510	0	99.8	97.1	98.8	LK_I_c00795_00158	AT5G08570.3 | Pyruvate kinase family protein | Chr5:2778433-2780300 FORWARD LENGTH=510 | 201606	511	510	0	99.8	85.5	94.3	LK_I_c00795_00158	PILA_14528 unnamed protein product	511	511	0	100	96.3
LK_I_c00798_00159	XP_006845535.1 diacylglycerol kinase 7 [Amborella trichopoda]	61.7	494	179	2	25	517	3	487	5.1e-185	657.5	diacylglycerol kinase 7	gbpln	Eukaryota	Viridiplantae	Amborella	Amborella trichopoda	common	LK_I_c00798_00159	LG_I_c15452_28824 unnamed protein product	521	514	0	98.7	97.1	97.1	LK_I_c00798_00159	AbisacEGm009737t1 type=protein; aalen=; clen=2476; offs=; oid=evgvelvk25Loc6976t7; organism=Abies sachalinensis;	521	502	0	96.4	79.1	85.8	LK_I_c00798_00159	AT4G30340.1 | diacylglycerol kinase 7 | Chr4:14838465-14840941 REVERSE LENGTH=492 | 201606	521	492	0	94.4	52	65.6	LK_I_c00798_00159	PILA_13292 unnamed protein product	521	506	0	97.1	80
LK_I_c00801_00160	ABK23217.1 unknown [Picea sitchensis]	97.1	384	11	0	1	384	1	384	4.7e-220	773.5	unknown	gbpln	Eukaryota	Viridiplantae	Picea	Picea sitchensis	common	LK_I_c00801_00160	LG_I_c30110_17605 unnamed protein product	385	385	0	100	100	100	LK_I_c00801_00160	AbisacEGm014457t1 type=protein; aalen=; clen=1364; offs=; oid=evgvelvk61Loc14903t1; organism=Abies sachalinensis;	385	391	0	101.6	97.1	98.4	LK_I_c00801_00160	AT5G43940.1 | GroES-like zinc-binding dehydrogenase family protein | Chr5:17684265-17686379 FORWARD LENGTH=379 | 201606	385	379	0	98.4	86.2	91.7	LK_I_c00801_00160	PILA_23194 unnamed protein product	385	385	0	100	96.9
LK_I_c00803_00162	XP_011620772.1 protein DETOXIFICATION 41 isoform X1 [Amborella trichopoda]	71.5	417	119	0	28	444	72	488	4.2e-167	597.8	protein DETOXIFICATION 41 isoform X1	gbpln	Eukaryota	Viridiplantae	Amborella	Amborella trichopoda	common	LK_I_c00803_00162	LG_I_c06065_03254 unnamed protein product	462	489	0	105.8	94.2	94.2	LK_I_c00803_00162	AbisacEGm007072t1 type=protein; aalen=; clen=2327; offs=; oid=evgvelvk41Loc5250t9; organism=Abies sachalinensis;	462	581	0	125.8	84.6	88.5	LK_I_c00803_00162	AT3G59030.1 | MATE efflux family protein | Chr3:21819124-21821288 FORWARD LENGTH=507 | 201606	462	507	0	109.7	59.5	71.4	LK_I_c00803_00162	PILA_28240 unnamed protein product	462	502	0	108.7	81.4
LK_I_c00804_00163	OVA11071.1 ApaG domain [Macleaya cordata]	54	441	195	2	1	433	4	444	1.1e-135	493.4	ApaG domain	gbpln	Eukaryota	Viridiplantae	Macleaya	Macleaya cordata	common	LK_I_c00804_00163	LG_I_c15413_08784 unnamed protein product	434	434	0	100	99.8	99.8	LK_I_c00804_00163	AbisacEGm012632t1 type=protein; aalen=; clen=2825; offs=; oid=evgvelvk25Loc12306t2; organism=Abies sachalinensis;	434	432	0	99.5	83.6	90.6	LK_I_c00804_00163	AT1G06110.1 | SKP1/ASK-interacting protein 16 | Chr1:1853237-1854938 REVERSE LENGTH=436 | 201606	434	436	7e-143	100.5	48.2	68	LK_I_c00804_00163	PILA_35088 unnamed protein product	434	437	0	100.7	82.5
LK_I_c00814_00166	ADE76449.1 unknown [Picea sitchensis]	91.1	470	40	1	1	468	1	470	1e-240	842.4	unknown	gbpln	Eukaryota	Viridiplantae	Picea	Picea sitchensis	common	LK_I_c00814_00166	LG_I_c07577_04192 unnamed protein product	469	469	0	100	99.6	99.8	LK_I_c00814_00166	AbisacEGm010661t4 type=protein; aalen=; clen=1730; offs=; oid=evgvelvk85Loc26830t3; organism=Abies sachalinensis;	469	469	0	100	91.5	94.2	LK_I_c00814_00166	AT4G27600.1 | pfkB-like carbohydrate kinase family protein | Chr4:13782753-13785005 REVERSE LENGTH=471 | 201606	469	471	0	100.4	53.1	65.2	LK_I_c00814_00166	PILA_28509 unnamed protein product	469	225	1e-117	48	36.2
LK_I_c00818_00168	ADE75872.1 unknown [Picea sitchensis]	85.3	538	78	1	14	551	2	538	4.8e-266	926.8	unknown	gbpln	Eukaryota	Viridiplantae	Picea	Picea sitchensis	common	LK_I_c00818_00168	LG_I_c52780_45592 unnamed protein product	553	541	0	97.8	92.4	93.3	LK_I_c00818_00168	AbisacEGm008370t1 type=protein; aalen=; clen=2194; offs=; oid=evgvelvk85Loc11955t1; organism=Abies sachalinensis;	553	535	0	96.7	87.2	89.5	LK_I_c00818_00168	AT4G32520.2 | serine hydroxymethyltransferase 3 | Chr4:15689642-15692334 REVERSE LENGTH=529 | 201606	553	529	0	95.7	63.7	72.5	LK_I_c00818_00168	PILA_26070 unnamed protein product	553	520	0	94	54.4
LK_I_c00836_00171	ABK25480.1 unknown [Picea sitchensis]	58.2	459	168	6	13	463	18	460	6e-145	524.2	unknown	gbpln	Eukaryota	Viridiplantae	Picea	Picea sitchensis	common	LK_I_c00836_00171	LG_I_c04798_02485 unnamed protein product	464	464	0	100	99.4	100	LK_I_c00836_00171	AbisacEGm011596t1 type=protein; aalen=; clen=2107; offs=; oid=evgvelvk21Loc23135t4; organism=Abies sachalinensis;	464	457	0	98.5	82.1	90.1	LK_I_c00836_00171	AT2G03200.1 | Eukaryotic aspartyl protease family protein | Chr2:966506-967891 REVERSE LENGTH=461 | 201606	464	461	1e-142	99.4	46.1	60.8	LK_I_c00836_00171	PILA_28151 unnamed protein product	464	460	0	99.1	85.1
LK_I_c00837_00172	ABK25078.1 unknown [Picea sitchensis]	86	465	63	1	29	493	1	463	7.4e-234	819.7	unknown	gbpln	Eukaryota	Viridiplantae	Picea	Picea sitchensis	unassigned	LK_I_c00837_00172	LG_T_004224_c00_g01_i07.p1 unnamed protein product	496	494	0	99.6	82.9	89.7	LK_I_c00837_00172	AbisacEGm011280t1 type=protein; aalen=; clen=1885; offs=; oid=evgvelvk81Loc23405t1; organism=Abies sachalinensis;	496	464	0	93.5	81.5	86.9	LK_I_c00837_00172	AT1G77120.1 | alcohol dehydrogenase 1 | Chr1:28975509-28977216 FORWARD LENGTH=379 | 201606	496	379	0	76.4	56	65.7	LK_I_c00837_00172	PILA_26218 unnamed protein product	496	467	0	94.2	81.3
LK_I_c00839_00173	ABR16693.1 unknown [Picea sitchensis]	93.3	253	16	1	1	253	1	252	4e-135	490.7	unknown	gbpln	Eukaryota	Viridiplantae	Picea	Picea sitchensis	common	LK_I_c00839_00173	LG_I_c14453_08195 unnamed protein product	254	285	8e-169	112.2	87.4	87.8	LK_I_c00839_00173	AbisacEGm022592t1 type=protein; aalen=; clen=2083; offs=; oid=evgvelvk41Loc4898t1; organism=Abies sachalinensis;	254	256	2e-162	100.8	86.6	90.9	LK_I_c00839_00173	AT1G21000.1 | PLATZ transcription factor family protein | Chr1:7337919-7339088 FORWARD LENGTH=246 | 201606	254	246	2e-80	96.9	51.2	67.7	LK_I_c00839_00173	PILA_23714 unnamed protein product	254	249	4e-177	98	92.9
LK_I_c00841_00174	ACN40777.1 unknown [Picea sitchensis]	98	441	9	0	1	441	1	441	5.7e-246	859.8	unknown	gbpln	Eukaryota	Viridiplantae	Picea	Picea sitchensis	common	LK_I_c00841_00174	LG_I_c11174_26723 unnamed protein product	442	442	0	100	100	100	LK_I_c00841_00174	AbisacEGm012234t1 type=protein; aalen=; clen=2002; offs=; oid=evgvelvk45Loc4535t10; organism=Abies sachalinensis;	442	441	0	99.8	96.4	98	LK_I_c00841_00174	AT3G57290.1 | eukaryotic translation initiation factor 3E | Chr3:21196786-21199073 REVERSE LENGTH=441 | 201606	442	441	0	99.8	74.2	85.5	LK_I_c00841_00174	PILA_07290 unnamed protein product	442	442	0	100	97.5
LK_I_c00842_00175	ABR16242.1 unknown [Picea sitchensis]	89.5	428	45	0	1	428	1	428	9.5e-222	779.2	unknown	gbpln	Eukaryota	Viridiplantae	Picea	Picea sitchensis	common	LK_I_c00842_00175	LG_I_c01302_21641 unnamed protein product	429	429	0	100	99.5	99.8	LK_I_c00842_00175	AbisacEGm054925t1 type=protein; aalen=; clen=1988; offs=; oid=evgvelvk55Loc3028t1; organism=Abies sachalinensis;	429	428	0	99.8	90.2	94.2	LK_I_c00842_00175	AT3G21190.1 | O-fucosyltransferase family protein | Chr3:7432579-7434543 REVERSE LENGTH=422 | 201606	429	422	6e-138	98.4	44.3	63.2	LK_I_c00842_00175	PILA_07633 unnamed protein product	429	429	0	100	86.7
LK_I_c00845_00177	ABK25017.1 unknown [Picea sitchensis]	83.7	436	71	0	1	436	1	436	1.2e-219	772.3	unknown	gbpln	Eukaryota	Viridiplantae	Picea	Picea sitchensis	unassigned	LK_I_c00845_00177	LG_I_c01729_00632 unnamed protein product	437	437	0	100	85.8	92.7	LK_I_c00845_00177	AbisacEGm012403t2 type=protein; aalen=; clen=1584; offs=; oid=evgvelvk85Loc32137t1; organism=Abies sachalinensis;	437	437	0	100	85.1	90.6	LK_I_c00845_00177	AT1G67750.1 | Pectate lyase family protein | Chr1:25401660-25403165 FORWARD LENGTH=408 | 201606	437	408	0	93.4	68.9	77.8	LK_I_c00845_00177	PILA_10509 unnamed protein product	437	438	0	100.2	83.3
LK_I_c00846_00178	ABK22024.1 unknown [Picea sitchensis]	98.1	215	4	0	1	215	1	215	1.5e-114	422.2	unknown	gbpln	Eukaryota	Viridiplantae	Picea	Picea sitchensis	common	LK_I_c00846_00178	LG_T_044091_c00_g01_i02.p1 unnamed protein product	216	216	7e-160	100	100	100	LK_I_c00846_00178	AbisacEGm020407t1 type=protein; aalen=; clen=2010; offs=; oid=evgvelvk51Loc10440t2; organism=Abies sachalinensis;	216	289	5e-123	133.8	81	83.3	LK_I_c00846_00178	AT3G25040.1 | endoplasmic reticulum retention defective 2B | Chr3:9124479-9126051 FORWARD LENGTH=215 | 201606	216	215	4e-127	99.5	76.9	88	LK_I_c00846_00178	PILA_20528 unnamed protein product	216	216	2e-150	100	94
LK_I_c00848_00180	ABK24911.1 unknown [Picea sitchensis]	86.7	406	44	3	1	405	1	397	1.7e-183	652.1	unknown	gbpln	Eukaryota	Viridiplantae	Picea	Picea sitchensis	common	LK_I_c00848_00180	LG_I_c06886_03794 unnamed protein product	406	375	0	92.4	92.4	92.4	LK_I_c00848_00180	AbisacEGm013126t1 type=protein; aalen=; clen=3014; offs=; oid=evgvelvk45Loc1926t9; organism=Abies sachalinensis;	406	421	0	103.7	83.7	86.5	LK_I_c00848_00180	AT3G19130.1 | RNA-binding protein 47B | Chr3:6611398-6613823 REVERSE LENGTH=435 | 201606	406	435	1e-134	107.1	46.8	58.6	LK_I_c00848_00180	PILA_36236 unnamed protein product	406	435	1e-177	107.1	61.1
LK_I_c00849_00181	ABK24689.1 unknown [Picea sitchensis]	76.3	507	116	3	7	513	15	517	2.5e-224	788.1	unknown	gbpln	Eukaryota	Viridiplantae	Picea	Picea sitchensis	common	LK_I_c00849_00181	LG_I_c05269_02781 unnamed protein product	514	523	0	101.8	70	83.1	LK_I_c00849_00181	AbisacEGm008845t1 type=protein; aalen=; clen=1872; offs=; oid=evgvelvk31Loc38378t3; organism=Abies sachalinensis;	514	523	0	101.8	74.5	87	LK_I_c00849_00181	AT4G36220.1 | ferulic acid 5-hydroxylase 1 | Chr4:17137584-17139619 REVERSE LENGTH=520 | 201606	514	520	3e-119	101.2	37.4	57.8	LK_I_c00849_00181	PILA_04434 unnamed protein product	514	526	0	102.3	69.3
LK_I_c00853_00183	ADE76855.1 unknown [Picea sitchensis]	27.8	442	229	12	2	362	1	433	4.4e-26	129	unknown	gbpln	Eukaryota	Viridiplantae	Picea	Picea sitchensis	common	LK_I_c00853_00183	LG_I_c19458_11319 unnamed protein product	363	363	0	100	97.5	98.9	LK_I_c00853_00183	AbisacEGm015728t1 type=protein; aalen=; clen=1776; offs=; oid=evgvelvk95Loc2572t1; organism=Abies sachalinensis;	363	368	0	101.4	79.9	86.2	LK_I_c00853_00183	AT2G31130.6 | hypothetical protein | Chr2:13263829-13265534 REVERSE LENGTH=419 | 201606	363	419	8e-12	115.4	7.7	12.4	LK_I_c00853_00183	PILA_21336 unnamed protein product	363	338	0	93.1	74.9
LK_I_c00855_00184	ABK22147.1 unknown [Picea sitchensis]	93.1	466	31	1	1	465	1	466	2.7e-246	860.9	unknown	gbpln	Eukaryota	Viridiplantae	Picea	Picea sitchensis	common	LK_I_c00855_00184	LG_I_c22597_32493 unnamed protein product	466	469	0	100.6	87.8	89.1	LK_I_c00855_00184	AbisacEGm010375t3 type=protein; aalen=; clen=1915; offs=; oid=evgvelvk75Loc19083t7; organism=Abies sachalinensis;	466	465	0	99.8	90.6	94.6	LK_I_c00855_00184	AT1G76990.5 | ACT domain repeat 3 | Chr1:28933387-28935179 FORWARD LENGTH=453 | 201606	466	453	0	97.2	56.4	70.8	LK_I_c00855_00184	PILA_28371 unnamed protein product	466	613	0	131.5	85.2
LK_I_c00856_00185	ABR18457.1 unknown [Picea sitchensis]	96	324	13	0	1	324	1	324	2.3e-175	624.8	unknown	gbpln	Eukaryota	Viridiplantae	Picea	Picea sitchensis	common	LK_I_c00856_00185	LG_I_c01323_00409 unnamed protein product	325	325	0	100	100	100	LK_I_c00856_00185	AbisacEGm069185t2 type=protein; aalen=; clen=1567; offs=; oid=evgvelvk51Loc12460t13; organism=Abies sachalinensis;	325	324	0	99.7	96	98.2	LK_I_c00856_00185	AT1G67730.1 | beta-ketoacyl reductase 1 | Chr1:25391676-25393365 FORWARD LENGTH=318 | 201606	325	318	2e-138	97.8	56	76	LK_I_c00856_00185	PILA_08732 unnamed protein product	325	328	0	100.9	80.9
LK_I_c00860_00187	OAE23869.1 hypothetical protein AXG93_3042s1110 [Marchantia polymorpha subsp. ruderalis]	56.1	289	116	3	9	287	40	327	1.3e-86	330.1	hypothetical protein AXG93_3042s1110	gbpln	Eukaryota	Viridiplantae	Marchantia	Marchantia polymorpha	common	LK_I_c00860_00187	LG_I_c28105_34963 unnamed protein product	358	358	0	100	99.4	99.7	LK_I_c00860_00187	AbisacEGm007870t3 type=protein; aalen=; clen=1656; offs=; oid=evgvelvk81Loc8899t3; organism=Abies sachalinensis;	358	551	0	153.9	76.3	84.1	LK_I_c00860_00187	AT5G55090.1 | mitogen-activated protein kinase kinase kinase 15 | Chr5:22356852-22358198 REVERSE LENGTH=448 | 201606	358	448	8e-84	125.1	39.7	52.2	LK_I_c00860_00187	PILA_06415 unnamed protein product	358	354	0	98.9	69.3
LK_I_c00865_00188	ABR16696.1 unknown [Picea sitchensis]	90.5	137	13	0	1	137	117	253	1.9e-62	248.4	unknown	gbpln	Eukaryota	Viridiplantae	Picea	Picea sitchensis	common	LK_I_c00865_00188	LG_I_c25631_34057 unnamed protein product	138	255	1e-98	184.8	99.3	99.3	LK_I_c00865_00188	AbisacEGm022719t1 type=protein; aalen=; clen=1815; offs=; oid=evgvelvk71Loc7575t1; organism=Abies sachalinensis;	138	254	1e-70	184.1	87.7	91.3	LK_I_c00865_00188	AT3G56850.1 | ABA-responsive element binding protein 3 | Chr3:21046554-21047894 REVERSE LENGTH=297 | 201606	138	297	1e-28	215.2	44.2	61.6	LK_I_c00865_00188	PILA_18278 unnamed protein product	138	254	2e-73	184.1	89.9
LK_I_c00873_00192	ABR17443.1 unknown [Picea sitchensis]	92.3	415	30	2	1	414	1	414	1.2e-229	805.4	unknown	gbpln	Eukaryota	Viridiplantae	Picea	Picea sitchensis	common	LK_I_c00873_00192	LG_I_c33582_19129 unnamed protein product	415	415	0	100	98.8	99.3	LK_I_c00873_00192	AbisacEGm067088t2 type=protein; aalen=; clen=2037; offs=; oid=evgvelvk95Loc1661t1; organism=Abies sachalinensis;	415	414	0	99.8	90.1	94.2	LK_I_c00873_00192	AT5G64830.3 | programmed cell death 2 C-terminal domain-containing protein | Chr5:25915388-25916512 REVERSE LENGTH=277 | 201606	415	277	7e-33	66.7	14	17.6	LK_I_c00873_00192	PILA_05319 unnamed protein product	415	384	0	92.5	82.2
LK_I_c00879_00196	ADE76056.1 unknown [Picea sitchensis]	87.9	239	29	0	140	378	1	239	5.1e-118	434.5	unknown	gbpln	Eukaryota	Viridiplantae	Picea	Picea sitchensis	common	LK_I_c00879_00196	LG_I_c23787_13606 unnamed protein product	379	300	0	79.2	78.6	78.6	LK_I_c00879_00196	AbisacEGm015172t1 type=protein; aalen=; clen=1997; offs=; oid=evgvelvk25Loc9012t7; organism=Abies sachalinensis;	379	378	0	99.7	85.5	92.6	LK_I_c00879_00196	AT4G17840.1 | CAAX protease self-immunity protein | Chr4:9918222-9920190 REVERSE LENGTH=422 | 201606	379	422	4e-125	111.3	47.2	59.6	LK_I_c00879_00196	PILA_22382 unnamed protein product	379	379	0	100	81.3
LK_I_c00883_00199	ABK24914.1 unknown [Picea sitchensis]	94.1	427	24	1	1	427	1	426	3.7e-234	820.5	unknown	gbpln	Eukaryota	Viridiplantae	Picea	Picea sitchensis	common	LK_I_c00883_00199	LG_I_c11690_06683 unnamed protein product	428	428	0	100	99.5	99.8	LK_I_c00883_00199	AbisacEGm012886t4 type=protein; aalen=; clen=1896; offs=; oid=evgvelvk81Loc2582t1; organism=Abies sachalinensis;	428	426	0	99.5	90	94.4	LK_I_c00883_00199	AT5G45820.1 | CBL-interacting protein kinase 20 | Chr5:18587081-18588400 REVERSE LENGTH=439 | 201606	428	439	0	102.6	64	80.6	LK_I_c00883_00199	PILA_21124 unnamed protein product	428	429	0	100.2	91.1
LK_I_c00884_00200	ABK25457.1 unknown [Picea sitchensis]	92.1	444	35	0	1	444	1	444	3.8e-243	850.5	unknown	gbpln	Eukaryota	Viridiplantae	Picea	Picea sitchensis	common	LK_I_c00884_00200	LG_I_c01586_21794 unnamed protein product	488	494	0	101.2	93.2	93.4	LK_I_c00884_00200	AbisacEGm057180t3 type=protein; aalen=; clen=2101; offs=; oid=evgvelvk41Loc13449t6; organism=Abies sachalinensis;	488	487	0	99.8	90.8	95.3	LK_I_c00884_00200	AT4G32940.1 | gamma vacuolar processing enzyme | Chr4:15900557-15903161 REVERSE LENGTH=494 | 201606	488	494	0	101.2	62.1	73.8	LK_I_c00884_00200	PILA_27964 unnamed protein product	488	501	0	102.7	92.4
LK_I_c00890_00201	ABK24017.1 unknown [Picea sitchensis]	90.1	243	23	1	1	242	1	243	3.9e-119	437.6	unknown	gbpln	Eukaryota	Viridiplantae	Picea	Picea sitchensis	common	LK_I_c00890_00201	LG_I_c04956_02581 unnamed protein product	243	243	1e-176	100	100	100	LK_I_c00890_00201	AbisacEGm023497t1 type=protein; aalen=; clen=1263; offs=; oid=evgvelvk91Loc1388t1; organism=Abies sachalinensis;	243	243	4e-141	100	92.2	95.5	LK_I_c00890_00201	AT4G20380.7 | LSD1 zinc finger family protein | Chr4:11005012-11006438 FORWARD LENGTH=189 | 201606	243	189	5e-61	77.8	46.9	55.1	LK_I_c00890_00201	PILA_16954 unnamed protein product	243	244	2e-156	100.4	92.6
LK_I_c00894_00202	ABR16366.1 unknown [Picea sitchensis]	90.7	172	16	0	1	172	1	172	1.2e-87	332.4	unknown	gbpln	Eukaryota	Viridiplantae	Picea	Picea sitchensis	common	LK_I_c00894_00202	LG_I_c09644_05408 unnamed protein product	173	173	2e-129	100	100	100	LK_I_c00894_00202	AbisacEGm068262t1 type=protein; aalen=; clen=1077; offs=; oid=evgvelvk65Loc16885t3; organism=Abies sachalinensis;	173	247	2e-14	142.8	26	33.5	LK_I_c00894_00202	AT5G07840.1 | Ankyrin repeat family protein | Chr5:2506764-2507291 REVERSE LENGTH=175 | 201606	173	175	1e-71	101.2	59.5	71.7	LK_I_c00894_00202	PILA_19315 unnamed protein product	173	173	1e-118	100	91.9
LK_I_c00895_00203	ABK25067.1 unknown [Picea sitchensis]	91.9	283	23	0	1	283	1	283	3.1e-136	494.6	unknown	gbpln	Eukaryota	Viridiplantae	Picea	Picea sitchensis	common	LK_I_c00895_00203	LG_I_c03800_01884 unnamed protein product	284	284	0	100	100	100	LK_I_c00895_00203	AbisacEGm020820t1 type=protein; aalen=; clen=2124; offs=; oid=evgvelvk25Loc11280t1; organism=Abies sachalinensis;	284	283	0	99.6	94.4	96.5	LK_I_c00895_00203	AT1G03900.1 | non-intrinsic ABC protein 4 | Chr1:991252-992852 FORWARD LENGTH=272 | 201606	284	272	6e-115	95.8	63	73.2	LK_I_c00895_00203	PILA_08584 unnamed protein product	284	283	0	99.6	96.1
LK_I_c00899_00204	ABK21666.1 unknown [Picea sitchensis]	69.9	103	30	1	54	156	12	113	1.3e-30	142.9	unknown	gbpln	Eukaryota	Viridiplantae	Picea	Picea sitchensis	common	LK_I_c00899_00204	LG_I_c29544_17243 unnamed protein product	161	188	8e-111	116.8	98.8	99.4	LK_I_c00899_00204	AbisacEGm023973t10 type=protein; aalen=; clen=675; offs=; oid=evgvelvk91Loc25459t2; organism=Abies sachalinensis;	161	143	4e-82	88.8	72	82	LK_I_c00899_00204	No_hits	161	#	#	#	#	#	LK_I_c00899_00204	No_hits	161	#	#	#	#
LK_I_c00911_00207	ADE77078.1 unknown [Picea sitchensis]	55.7	375	138	13	123	475	1	369	3.9e-99	372.1	unknown	gbpln	Eukaryota	Viridiplantae	Picea	Picea sitchensis	unassigned	LK_I_c00911_00207	LG_I_c04868_02530 unnamed protein product	477	484	0	101.5	78	84.1	LK_I_c00911_00207	AbisacEGm065317t28 type=protein; aalen=; clen=1646; offs=; oid=evgvelvk35Loc13457t8; organism=Abies sachalinensis;	477	484	0	101.5	65.8	75.1	LK_I_c00911_00207	AT3G52500.1 | Eukaryotic aspartyl protease family protein | Chr3:19465644-19467053 REVERSE LENGTH=469 | 201606	477	469	5e-70	98.3	32.5	50.7	LK_I_c00911_00207	PILA_35313 unnamed protein product	477	429	3e-174	89.9	57
LK_I_c00913_00209	ABK24615.1 unknown [Picea sitchensis]	89.9	345	33	1	1	345	1	343	9.6e-156	559.7	unknown	gbpln	Eukaryota	Viridiplantae	Picea	Picea sitchensis	common	LK_I_c00913_00209	LG_I_c36925_20903 unnamed protein product	346	346	0	100	100	100	LK_I_c00913_00209	AbisacEGm057534t8 type=protein; aalen=; clen=1726; offs=; oid=evgvelvk41Loc26299t3; organism=Abies sachalinensis;	346	394	0	113.9	87.9	94.2	LK_I_c00913_00209	AT1G55480.1 | protein containing PDZ domain%2C a K-box domain%2C and a TPR region | Chr1:20713822-20715351 FORWARD LENGTH=335 | 201606	346	335	2e-124	96.8	49.4	59	LK_I_c00913_00209	PILA_31370 unnamed protein product	346	348	0	100.6	82.4
LK_I_c00915_00210	ABK25009.1 unknown [Picea sitchensis]	90.5	398	37	1	1	398	1	397	8.3e-220	772.7	unknown	gbpln	Eukaryota	Viridiplantae	Picea	Picea sitchensis	common	LK_I_c00915_00210	LG_I_c03520_01718 unnamed protein product	399	399	0	100	99.7	100	LK_I_c00915_00210	AbisacEGm014181t1 type=protein; aalen=; clen=1967; offs=; oid=evgvelvk51Loc344t7; organism=Abies sachalinensis;	399	397	0	99.5	89	93	LK_I_c00915_00210	AT5G08370.1 | alpha-galactosidase 2 | Chr5:2691116-2693441 REVERSE LENGTH=396 | 201606	399	396	0	99.2	62.9	73.9	LK_I_c00915_00210	PILA_18777 unnamed protein product	399	400	0	100.3	88
LK_I_c00924_00214	ABR18318.1 unknown [Picea sitchensis]	63	403	134	5	1	398	1	393	4.6e-133	484.6	unknown	gbpln	Eukaryota	Viridiplantae	Picea	Picea sitchensis	common	LK_I_c00924_00214	LG_T_004131_c00_g01_i07.p1 unnamed protein product	405	404	0	99.8	92.1	94.3	LK_I_c00924_00214	AbisacEGm065927t3 type=protein; aalen=; clen=1597; offs=; oid=evgvelvk75Loc12728t5; organism=Abies sachalinensis;	405	396	1e-179	97.8	63.2	75.8	LK_I_c00924_00214	AT1G63850.1 | BTB/POZ domain-containing protein | Chr1:23696962-23698708 FORWARD LENGTH=548 | 201606	405	548	7e-18	135.3	23.7	41.5	LK_I_c00924_00214	PILA_06045 unnamed protein product	405	510	8e-107	125.9	45.4
LK_I_c00926_00215	XP_016243578.1 hypothetical protein PV07_11569 [Cladophialophora immunda]	89.6	135	14	0	9	143	142	276	1.5e-62	248.8	hypothetical protein PV07_11569	gbpln	Eukaryota	Fungi	Cladophialophora	Cladophialophora immunda	unassigned	LK_I_c00926_00215	LG_T_053861_c00_g01_i10.p1 unnamed protein product	144	309	2e-75	214.6	75.7	85.4	LK_I_c00926_00215	No_hits	144	#	#	#	#	#	LK_I_c00926_00215	No_hits	144	#	#	#	#	#	LK_I_c00926_00215	No_hits	144	#	#	#	#
LK_I_c00930_00216	ABK26439.1 unknown [Picea sitchensis]	95.2	289	14	0	1	289	1	289	3e-150	541.2	unknown	gbpln	Eukaryota	Viridiplantae	Picea	Picea sitchensis	common	LK_I_c00930_00216	LG_I_c02384_01006 unnamed protein product	290	290	0	100	99.7	99.7	LK_I_c00930_00216	AbisacEGm069211t1 type=protein; aalen=; clen=1182; offs=; oid=evgvelvk71Loc23084t1; organism=Abies sachalinensis;	290	289	0	99.7	94.5	98.3	LK_I_c00930_00216	AT3G56190.1 | alpha-soluble NSF attachment protein 2 | Chr3:20846119-20848356 REVERSE LENGTH=289 | 201606	290	289	4e-138	99.7	65.2	79	LK_I_c00930_00216	PILA_27855 unnamed protein product	290	290	0	100	93.4
LK_I_c00932_00218	ABR17167.1 unknown [Picea sitchensis]	94.9	236	11	1	1	236	1	235	2.5e-115	424.9	unknown	gbpln	Eukaryota	Viridiplantae	Picea	Picea sitchensis	common	LK_I_c00932_00218	LG_T_001937_c00_g02_i02.p1 unnamed protein product	237	237	4e-174	100	100	100	LK_I_c00932_00218	AbisacEGm063938t2 type=protein; aalen=; clen=1000; offs=; oid=evgvelvk21Loc20404t1; organism=Abies sachalinensis;	237	240	3e-96	101.3	57.4	77.6	LK_I_c00932_00218	AT3G10640.1 | SNF7 family protein | Chr3:3323501-3324905 REVERSE LENGTH=235 | 201606	237	235	3e-139	99.2	76.4	91.1	LK_I_c00932_00218	PILA_26476 unnamed protein product	237	237	3e-160	100	92.4
LK_I_c00937_00220	ABK24537.1 unknown [Picea sitchensis]	84.4	513	75	1	1	513	1	508	1.1e-253	885.6	unknown	gbpln	Eukaryota	Viridiplantae	Picea	Picea sitchensis	unassigned	LK_I_c00937_00220	LG_T_002260_c01_g01_i10.p1 unnamed protein product	516	559	0	108.3	87.2	92.4	LK_I_c00937_00220	AbisacEGm007704t8 type=protein; aalen=; clen=1946; offs=; oid=evgvelvk85Loc15758t6; organism=Abies sachalinensis;	516	520	0	100.8	88.8	93.6	LK_I_c00937_00220	AT5G07990.1 | Cytochrome P450 superfamily protein | Chr5:2560437-2562859 FORWARD LENGTH=513 | 201606	516	513	2e-150	99.4	42.1	61.8	LK_I_c00937_00220	PILA_31621 unnamed protein product	516	453	0	87.8	54.5
LK_I_c00940_00222	XP_010271823.1 PREDICTED: la protein 1 [Nelumbo nucifera]	48.9	446	218	4	1	445	1	437	5.4e-102	381.7	PREDICTED: la protein 1	gbpln	Eukaryota	Viridiplantae	Nelumbo	Nelumbo nucifera	common	LK_I_c00940_00222	LG_I_c50996_45066 unnamed protein product	523	523	0	100	99.6	99.6	LK_I_c00940_00222	AbisacEGm066340t7 type=protein; aalen=; clen=2122; offs=; oid=evgvelvk35Loc1553t9; organism=Abies sachalinensis;	523	487	0	93.1	80.1	83.9	LK_I_c00940_00222	AT4G32720.2 | La protein 1 | Chr4:15787313-15789498 FORWARD LENGTH=404 | 201606	523	404	2e-114	77.2	39	54.7	LK_I_c00940_00222	PILA_00200 unnamed protein product	523	470	0	89.9	75.9
LK_I_c00943_00223	ACN39830.1 unknown [Picea sitchensis]	93.2	444	29	1	1	444	3	445	5.8e-230	806.6	unknown	gbpln	Eukaryota	Viridiplantae	Picea	Picea sitchensis	common	LK_I_c00943_00223	LG_I_c17076_09811 unnamed protein product	445	445	0	100	99.1	99.3	LK_I_c00943_00223	AbisacEGm011574t1 type=protein; aalen=; clen=1545; offs=; oid=evgvelvk45Loc9228t2; organism=Abies sachalinensis;	445	457	0	102.7	92.1	95.5	LK_I_c00943_00223	AT1G04980.1 | PDI-like 2-2 | Chr1:1413869-1416120 REVERSE LENGTH=447 | 201606	445	447	0	100.4	65.6	78.9	LK_I_c00943_00223	PILA_12673 unnamed protein product	445	413	0	92.8	79.3
LK_I_c00946_00224	RVD82039.1 hypothetical protein DFL_009882 [Arthrobotrys flagrans]	65.3	570	179	4	38	601	1	557	3.6e-190	674.9	hypothetical protein DFL_009882	gbpln	Eukaryota	Fungi	Arthrobotrys	Arthrobotrys flagrans	unassigned	LK_I_c00946_00224	LG_T_015679_c00_g01_i02.p1 unnamed protein product	602	459	0	76.2	48.2	57.6	LK_I_c00946_00224	No_hits	602	#	#	#	#	#	LK_I_c00946_00224	No_hits	602	#	#	#	#	#	LK_I_c00946_00224	No_hits	602	#	#	#	#
LK_I_c00953_00228	ABR16326.1 unknown [Picea sitchensis]	97.9	479	9	1	1	479	1	478	2e-260	907.9	unknown	gbpln	Eukaryota	Viridiplantae	Picea	Picea sitchensis	common	LK_I_c00953_00228	LG_I_c33054_18817 unnamed protein product	480	480	0	100	100	100	LK_I_c00953_00228	AbisacEGm010709t2 type=protein; aalen=; clen=1734; offs=; oid=evgvelvk85Loc18065t4; organism=Abies sachalinensis;	480	479	0	99.8	99.6	99.6	LK_I_c00953_00228	AT2G34250.3 | SecY protein transport family protein | Chr2:14462635-14464572 FORWARD LENGTH=475 | 201606	480	475	0	99	90.2	95.6	LK_I_c00953_00228	PILA_30815 unnamed protein product	480	522	0	108.8	90.2
LK_I_c00956_00230	ABR16485.1 unknown [Picea sitchensis]	79.9	204	41	0	1	204	1	204	1e-89	339.7	unknown	gbpln	Eukaryota	Viridiplantae	Picea	Picea sitchensis	common	LK_I_c00956_00230	LG_I_c17389_10006 unnamed protein product	231	230	1e-167	99.6	97.4	98.3	LK_I_c00956_00230	AbisacEGm068513t3 type=protein; aalen=; clen=2265; offs=; oid=evgvelvk65Loc10701t31; organism=Abies sachalinensis;	231	317	4e-121	137.2	72.3	79.2	LK_I_c00956_00230	AT3G48000.1 | aldehyde dehydrogenase 2B4 | Chr3:17717082-17719843 REVERSE LENGTH=538 | 201606	231	538	2e-87	232.9	53.7	64.5	LK_I_c00956_00230	PILA_16140 unnamed protein product	231	402	2e-121	174	70.6
LK_I_c00960_00233	XP_006838261.1 protein AUXIN RESPONSE 4 [Amborella trichopoda]	51.3	419	198	4	64	478	24	440	7.1e-118	434.5	protein AUXIN RESPONSE 4	gbpln	Eukaryota	Viridiplantae	Amborella	Amborella trichopoda	common	LK_I_c00960_00233	LG_I_c09846_05531 unnamed protein product	527	532	0	100.9	99.8	99.8	LK_I_c00960_00233	AbisacEGm008940t1 type=protein; aalen=; clen=2312; offs=; oid=evgvelvk25Loc25426t5; organism=Abies sachalinensis;	527	521	0	98.9	92	94.1	LK_I_c00960_00233	AT1G54990.1 | alpha/beta-Hydrolases superfamily protein | Chr1:20511565-20513489 FORWARD LENGTH=473 | 201606	527	473	8e-119	89.8	34	52	LK_I_c00960_00233	PILA_00550 unnamed protein product	527	522	0	99.1	88.6
LK_I_c00963_00234	ABK25480.1 unknown [Picea sitchensis]	71.2	468	115	4	1	456	1	460	2.5e-180	641.7	unknown	gbpln	Eukaryota	Viridiplantae	Picea	Picea sitchensis	unassigned	LK_I_c00963_00234	LG_T_000413_c00_g01_i08.p1 unnamed protein product	457	466	0	102	77.2	87.1	LK_I_c00963_00234	AbisacEGm011580t1 type=protein; aalen=; clen=1832; offs=; oid=evgvelvk65Loc3045t2; organism=Abies sachalinensis;	457	457	0	100	79.4	86	LK_I_c00963_00234	AT2G03200.1 | Eukaryotic aspartyl protease family protein | Chr2:966506-967891 REVERSE LENGTH=461 | 201606	457	461	1e-137	100.9	45.3	60.6	LK_I_c00963_00234	PILA_11892 unnamed protein product	457	456	0	99.8	86.2
LK_I_c00967_00236	ABR16354.1 unknown [Picea sitchensis]	89.7	389	37	1	1	389	1	386	7.9e-207	729.6	unknown	gbpln	Eukaryota	Viridiplantae	Picea	Picea sitchensis	common	LK_I_c00967_00236	LG_I_c08966_05028 unnamed protein product	390	390	0	100	100	100	LK_I_c00967_00236	AbisacEGm015513t3 type=protein; aalen=; clen=1819; offs=; oid=evgvelvk75Loc8037t4; organism=Abies sachalinensis;	390	370	0	94.9	87.2	89.7	LK_I_c00967_00236	AT3G55140.1 | Pectin lyase-like superfamily protein | Chr3:20438819-20440225 FORWARD LENGTH=331 | 201606	390	331	5e-179	84.9	60.5	69.7	LK_I_c00967_00236	PILA_34920 unnamed protein product	390	447	9e-46	114.6	29.2
LK_I_c00968_00237	ABK24449.1 unknown [Picea sitchensis]	94.9	492	25	0	23	514	1	492	6.1e-292	1012.7	unknown	gbpln	Eukaryota	Viridiplantae	Picea	Picea sitchensis	common	LK_I_c00968_00237	LG_I_c43227_42083 unnamed protein product	515	515	0	100	100	100	LK_I_c00968_00237	AbisacEGm009731t3 type=protein; aalen=; clen=1786; offs=; oid=evgvelvk95Loc126t1; organism=Abies sachalinensis;	515	492	0	95.5	91.7	94.2	LK_I_c00968_00237	AT4G35090.1 | catalase 2 | Chr4:16700937-16703215 REVERSE LENGTH=492 | 201606	515	492	0	95.5	69.5	82.7	LK_I_c00968_00237	PILA_35397 unnamed protein product	515	493	0	95.7	89.5
LK_I_c00972_00239	ABK24300.1 unknown [Picea sitchensis]	93.6	407	26	0	1	407	1	407	5.7e-224	786.6	unknown	gbpln	Eukaryota	Viridiplantae	Picea	Picea sitchensis	common	LK_I_c00972_00239	LG_I_c02436_01039 unnamed protein product	408	408	0	100	99	99.5	LK_I_c00972_00239	AbisacEGm013739t1 type=protein; aalen=; clen=1911; offs=; oid=evgvelvk55Loc53256t5; organism=Abies sachalinensis;	408	407	0	99.8	91.7	95.6	LK_I_c00972_00239	AT1G09340.1 | chloroplast RNA binding protein | Chr1:3015473-3018035 FORWARD LENGTH=378 | 201606	408	378	0	92.6	66.9	77.9	LK_I_c00972_00239	PILA_18223 unnamed protein product	408	408	0	100	93.6
LK_I_c00976_00242	OVA14788.1 Proteasome component (PCI) domain [Macleaya cordata]	88.6	386	44	0	1	386	1	386	2.9e-193	684.5	Proteasome component (PCI) domain	gbpln	Eukaryota	Viridiplantae	Macleaya	Macleaya cordata	common	LK_I_c00976_00242	LG_I_c10760_26494 unnamed protein product	387	387	0	100	100	100	LK_I_c00976_00242	AbisacEGm014745t1 type=protein; aalen=; clen=1805; offs=; oid=evgvelvk61Loc24089t4; organism=Abies sachalinensis;	387	386	0	99.7	96.6	97.4	LK_I_c00976_00242	AT4G19006.1 | Proteasome component (PCI) domain protein | Chr4:10409349-10411347 REVERSE LENGTH=386 | 201606	387	386	0	99.7	81.1	93.5	LK_I_c00976_00242	PILA_35907 unnamed protein product	387	107	7e-25	27.6	11.9
LK_I_c00978_00243	ABK24454.1 unknown [Picea sitchensis]	95.3	337	16	0	199	535	203	539	5.8e-184	654.1	unknown	gbpln	Eukaryota	Viridiplantae	Picea	Picea sitchensis	common	LK_I_c00978_00243	LG_I_c21235_63345 unnamed protein product	536	572	0	106.7	99.3	99.6	LK_I_c00978_00243	AbisacEGm008262t1 type=protein; aalen=; clen=2236; offs=; oid=evgvelvk41Loc12559t1; organism=Abies sachalinensis;	536	538	0	100.4	90.3	93.7	LK_I_c00978_00243	AT1G20110.1 | RING/FYVE/PHD zinc finger superfamily protein | Chr1:6971554-6974578 FORWARD LENGTH=601 | 201606	536	601	3e-145	112.1	42.7	51.9	LK_I_c00978_00243	PILA_33714 unnamed protein product	536	542	0	101.1	91.4
LK_I_c00979_00244	ABK22169.1 unknown [Picea sitchensis]	88.5	278	20	1	1	266	1	278	1.4e-130	475.7	unknown	gbpln	Eukaryota	Viridiplantae	Picea	Picea sitchensis	common	LK_I_c00979_00244	LG_I_c02687_22385 unnamed protein product	267	267	0	100	98.5	99.6	LK_I_c00979_00244	AbisacEGm019802t2 type=protein; aalen=; clen=1450; offs=; oid=evgvelvk55Loc13840t2; organism=Abies sachalinensis;	267	299	3e-171	112	89.5	94.8	LK_I_c00979_00244	AT1G59710.1 | actin cross-linking protein (DUF569) | Chr1:21938623-21939673 FORWARD LENGTH=300 | 201606	267	300	2e-102	112.4	59.9	76	LK_I_c00979_00244	PILA_24906 unnamed protein product	267	513	2e-127	192.1	65.9
LK_I_c00980_00245	ADE76458.1 unknown [Picea sitchensis]	96	325	13	0	10	334	1	325	1.1e-185	659.1	unknown	gbpln	Eukaryota	Viridiplantae	Picea	Picea sitchensis	common	LK_I_c00980_00245	LG_I_c21238_12420 unnamed protein product	335	365	0	109	91.6	91.6	LK_I_c00980_00245	AbisacEGm018318t1 type=protein; aalen=; clen=1958; offs=; oid=evgvelvk45Loc1167t1; organism=Abies sachalinensis;	335	325	0	97	92.2	94.3	LK_I_c00980_00245	AT1G64040.1 | type one serine/threonine protein phosphatase 3 | Chr1:23758626-23760274 REVERSE LENGTH=322 | 201606	335	322	0	96.1	78.2	86.6	LK_I_c00980_00245	PILA_35254 unnamed protein product	335	326	0	97.3	93.7
LK_I_c00989_00248	ACN40491.1 unknown [Picea sitchensis]	91.8	342	28	0	1	342	1	342	1.6e-179	638.6	unknown	gbpln	Eukaryota	Viridiplantae	Picea	Picea sitchensis	common	LK_I_c00989_00248	LG_I_c02148_00871 unnamed protein product	350	350	0	100	99.4	99.4	LK_I_c00989_00248	AbisacEGm015404t3 type=protein; aalen=; clen=1386; offs=; oid=evgvelvk91Loc569t2; organism=Abies sachalinensis;	350	363	0	103.7	91.4	94.9	LK_I_c00989_00248	AT3G63250.3 | homocysteine methyltransferase 2 | Chr3:23370575-23372587 REVERSE LENGTH=333 | 201606	350	333	1e-172	95.1	65.1	78.9	LK_I_c00989_00248	PILA_09110 unnamed protein product	350	426	0	121.7	81.1
LK_I_c00990_00249	ABK25167.1 unknown [Picea sitchensis]	92.7	397	29	0	1	397	1	397	1.2e-213	752.3	unknown	gbpln	Eukaryota	Viridiplantae	Picea	Picea sitchensis	common	LK_I_c00990_00249	LG_I_c18740_10868 unnamed protein product	398	398	0	100	100	100	LK_I_c00990_00249	AbisacEGm057317t1 type=protein; aalen=; clen=1822; offs=; oid=evgvelvk45Loc29581t3; organism=Abies sachalinensis;	398	395	0	99.2	90.5	94	LK_I_c00990_00249	AT5G42470.1 | BRCA1-A complex subunit BRE-like protein | Chr5:16982365-16984738 FORWARD LENGTH=382 | 201606	398	382	2e-131	96	45	65.8	LK_I_c00990_00249	PILA_36757 unnamed protein product	398	376	0	94.5	86.9
LK_I_c00992_00251	AKC96391.1 multidrug and toxin compound extrusion protein [Pinus radiata]	85.3	505	74	0	1	505	1	505	1.5e-229	805.4	multidrug and toxin compound extrusion protein	gbpln	Eukaryota	Viridiplantae	Pinus	Pinus radiata	common	LK_I_c00992_00251	LG_I_c04808_23457 unnamed protein product	511	511	0	100	99.2	99.4	LK_I_c00992_00251	AbisacEGm009017t1 type=protein; aalen=; clen=2417; offs=; oid=evgvelvk55Loc30663t10; organism=Abies sachalinensis;	511	519	0	101.6	87.9	94.7	LK_I_c00992_00251	AT3G59030.1 | MATE efflux family protein | Chr3:21819124-21821288 FORWARD LENGTH=507 | 201606	511	507	0	99.2	57.7	72	LK_I_c00992_00251	PILA_25903 unnamed protein product	511	511	0	100	88.3
LK_I_c00994_00252	ABR17721.1 unknown [Picea sitchensis]	93.3	495	33	0	10	504	1	495	3.3e-250	874	unknown	gbpln	Eukaryota	Viridiplantae	Picea	Picea sitchensis	common	LK_I_c00994_00252	LG_I_c34023_37931 unnamed protein product	505	506	0	100.2	99.6	99.8	LK_I_c00994_00252	AbisacEGm009159t1 type=protein; aalen=; clen=1676; offs=; oid=evgvelvk61Loc20459t1; organism=Abies sachalinensis;	505	515	0	102	86.3	88.9	LK_I_c00994_00252	AT4G24330.1 | hypothetical protein (DUF1682) | Chr4:12603848-12606229 REVERSE LENGTH=478 | 201606	505	478	0	94.7	51.5	69.5	LK_I_c00994_00252	PILA_16267 unnamed protein product	505	496	0	98.2	90.9
LK_I_c00999_00253	XP_002987314.1 F-box/kelch-repeat protein At1g30090 [Selaginella moellendorffii]	57.2	388	144	4	22	397	16	393	2.7e-122	448.7	F-box/kelch-repeat protein At1g30090	gbpln	Eukaryota	Viridiplantae	Selaginella	Selaginella moellendorffii	common	LK_I_c00999_00253	LG_I_c22716_32559 unnamed protein product	399	449	0	112.5	100	100	LK_I_c00999_00253	AbisacEGm014239t1 type=protein; aalen=; clen=2513; offs=; oid=evgvelvk65Loc17707t1; organism=Abies sachalinensis;	399	396	0	99.2	82.2	88.7	LK_I_c00999_00253	AT1G30090.1 | Galactose oxidase/kelch repeat superfamily protein | Chr1:10559746-10560942 REVERSE LENGTH=398 | 201606	399	398	2e-122	99.7	41.6	57.4	LK_I_c00999_00253	PILA_22424 unnamed protein product	399	459	0	115	75.9
LK_I_c01006_00255	ABR18355.1 unknown [Picea sitchensis]	85.2	419	59	2	11	426	6	424	1e-215	759.2	unknown	gbpln	Eukaryota	Viridiplantae	Picea	Picea sitchensis	unassigned	LK_I_c01006_00255	LG_I_c19900_31071 unnamed protein product	427	448	0	104.9	89.7	94.1	LK_I_c01006_00255	AbisacEGm010063t2 type=protein; aalen=; clen=1737; offs=; oid=evgvelvk75Loc28841t1; organism=Abies sachalinensis;	427	443	0	103.7	88.3	93.2	LK_I_c01006_00255	AT3G52820.1 | purple acid phosphatase 22 | Chr3:19574236-19576938 REVERSE LENGTH=434 | 201606	427	434	0	101.6	58.1	71.9	LK_I_c01006_00255	PILA_02677 unnamed protein product	427	418	0	97.9	77.5
LK_I_c01010_00257	ADE77644.1 unknown [Picea sitchensis]	67.3	55	12	2	1	54	1	50	1.4e-08	70.9	unknown	gbpln	Eukaryota	Viridiplantae	Picea	Picea sitchensis	unassigned	LK_I_c01010_00257	LG_T_003857_c00_g02_i16.p1 unnamed protein product	360	453	1e-43	125.8	45	45.3	LK_I_c01010_00257	AbisacEGm062736t1 type=protein; aalen=; clen=1145; offs=; oid=evgvelvk75Loc45572t1; organism=Abies sachalinensis;	360	309	2e-16	85.8	11.4	12.5	LK_I_c01010_00257	No_hits	360	#	#	#	#	#	LK_I_c01010_00257	PILA_31644 unnamed protein product	360	318	5e-27	88.3	14.4
LK_I_c01018_00259	XP_010250473.1 PREDICTED: T-complex protein 1 subunit delta [Nelumbo nucifera]	88.3	530	61	1	4	532	6	535	2.9e-260	907.5	PREDICTED: T-complex protein 1 subunit delta	gbpln	Eukaryota	Viridiplantae	Nelumbo	Nelumbo nucifera	common	LK_I_c01018_00259	LG_I_c47150_43836 unnamed protein product	533	533	0	100	99.6	100	LK_I_c01018_00259	AbisacEGm008495t1 type=protein; aalen=; clen=2459; offs=; oid=evgvelvk45Loc23320t2; organism=Abies sachalinensis;	533	532	0	99.8	96.6	98.5	LK_I_c01018_00259	AT3G18190.1 | TCP-1/cpn60 chaperonin family protein | Chr3:6232226-6233836 FORWARD LENGTH=536 | 201606	533	536	0	100.6	83.7	93.6	LK_I_c01018_00259	PILA_13758 unnamed protein product	533	495	0	92.9	91.2
LK_I_c01021_00260	ABK24267.1 unknown [Picea sitchensis]	94.7	545	28	1	1	545	1	544	3.4e-301	1043.5	unknown	gbpln	Eukaryota	Viridiplantae	Picea	Picea sitchensis	common	LK_I_c01021_00260	LG_I_c03269_01560 unnamed protein product	546	546	0	100	99.1	99.8	LK_I_c01021_00260	AbisacEGm007409t3 type=protein; aalen=; clen=1900; offs=; oid=evgvelvk95Loc450t1; organism=Abies sachalinensis;	546	544	0	99.6	94.9	98.4	LK_I_c01021_00260	AT1G23800.1 | aldehyde dehydrogenase 2B7 | Chr1:8412238-8414804 REVERSE LENGTH=534 | 201606	546	534	0	97.8	72.7	83.2	LK_I_c01021_00260	PILA_12661 unnamed protein product	546	516	0	94.5	80.4
LK_I_c01023_00261	OAE27391.1 hypothetical protein AXG93_2015s1180 [Marchantia polymorpha subsp. ruderalis]	80	380	68	4	51	427	56	430	2.2e-170	608.6	hypothetical protein AXG93_2015s1180	gbpln	Eukaryota	Viridiplantae	Marchantia	Marchantia polymorpha	common	LK_I_c01023_00261	LG_I_c13588_07648 unnamed protein product	428	428	0	100	99.8	99.8	LK_I_c01023_00261	AbisacEGm011501t2 type=protein; aalen=; clen=1348; offs=; oid=evgvelvk75Loc40533t1; organism=Abies sachalinensis;	428	448	0	104.7	92.8	96.5	LK_I_c01023_00261	AT3G54050.2 | high cyclic electron flow 1 | Chr3:20016951-20018527 FORWARD LENGTH=417 | 201606	428	417	0	97.4	68.5	76.2	LK_I_c01023_00261	PILA_26279 unnamed protein product	428	428	0	100	93.7
LK_I_c01031_00265	ABK23407.1 unknown [Picea sitchensis]	95.3	254	12	0	1	254	1	254	5.6e-129	470.3	unknown	gbpln	Eukaryota	Viridiplantae	Picea	Picea sitchensis	common	LK_I_c01031_00265	LG_I_c23289_13412 unnamed protein product	255	255	0	100	99.6	99.6	LK_I_c01031_00265	AbisacEGm022171t1 type=protein; aalen=; clen=997; offs=; oid=evgvelvk71Loc23057t1; organism=Abies sachalinensis;	255	262	2e-166	102.7	92.2	97.3	LK_I_c01031_00265	AT5G20720.4 | chaperonin 20 | Chr5:7015015-7016354 FORWARD LENGTH=253 | 201606	255	253	5e-111	99.2	64.7	78.8	LK_I_c01031_00265	PILA_27380 unnamed protein product	255	195	8e-60	76.5	33.7
LK_I_c01032_00266	OVA19840.1 Senescence/spartin-associated [Macleaya cordata]	52.8	508	200	11	53	547	4	484	1.1e-127	467.2	Senescence/spartin-associated	gbpln	Eukaryota	Viridiplantae	Macleaya	Macleaya cordata	common	LK_I_c01032_00266	LG_I_c01447_21723 unnamed protein product	563	563	0	100	99.6	99.6	LK_I_c01032_00266	AbisacEGm066055t4 type=protein; aalen=; clen=2270; offs=; oid=evgvelvk41Loc3752t8; organism=Abies sachalinensis;	563	561	0	99.6	86.1	91.5	LK_I_c01032_00266	AT2G17840.1 | Senescence/dehydration-associated protein-like protein | Chr2:7755923-7757798 REVERSE LENGTH=452 | 201606	563	452	3e-155	80.3	42.1	56.5	LK_I_c01032_00266	PILA_14696 unnamed protein product	563	408	0	72.5	58.6
LK_I_c01040_00269	ABK25144.1 unknown [Picea sitchensis]	98.2	281	5	0	13	293	1	281	1.3e-150	542.3	unknown	gbpln	Eukaryota	Viridiplantae	Picea	Picea sitchensis	common	LK_I_c01040_00269	LG_I_c09905_05564 unnamed protein product	294	282	0	95.9	95.9	95.9	LK_I_c01040_00269	AbisacEGm020927t1 type=protein; aalen=; clen=1426; offs=; oid=evgvelvk61Loc411t1; organism=Abies sachalinensis;	294	281	0	95.6	92.9	94.6	LK_I_c01040_00269	AT4G31750.3 | HOPW1-1-interacting 2 | Chr4:15364657-15367207 REVERSE LENGTH=311 | 201606	294	311	5e-166	105.8	75.9	84.4	LK_I_c01040_00269	PILA_07894 unnamed protein product	294	282	0	95.9	93.5
LK_I_c01041_00270	ABK24805.1 unknown [Picea sitchensis]	92	426	29	3	1	426	1	421	3.6e-96	362.1	unknown	gbpln	Eukaryota	Viridiplantae	Picea	Picea sitchensis	common	LK_I_c01041_00270	LG_I_c13561_27995 unnamed protein product	427	427	0	100	99.8	99.8	LK_I_c01041_00270	AbisacEGm013016t1 type=protein; aalen=; clen=1831; offs=; oid=evgvelvk91Loc1148t1; organism=Abies sachalinensis;	427	423	0	99.1	93.2	94.6	LK_I_c01041_00270	AT3G50690.1 | Leucine-rich repeat (LRR) family protein | Chr3:18835271-18837097 REVERSE LENGTH=447 | 201606	427	447	3e-59	104.7	23.2	29.5	LK_I_c01041_00270	PILA_09602 unnamed protein product	427	388	7e-132	90.9	43.8
LK_I_c01042_00271	ABR17502.1 unknown [Picea sitchensis]	96.1	458	18	0	1	458	1	458	1.1e-247	865.5	unknown	gbpln	Eukaryota	Viridiplantae	Picea	Picea sitchensis	common	LK_I_c01042_00271	LG_I_c18879_10960 unnamed protein product	459	459	0	100	99.8	100	LK_I_c01042_00271	AbisacEGm009725t3 type=protein; aalen=; clen=1978; offs=; oid=evgvelvk71Loc16919t1; organism=Abies sachalinensis;	459	458	0	99.8	96.9	98.3	LK_I_c01042_00271	AT3G42050.1 | vacuolar ATP synthase subunit H family protein | Chr3:14228846-14232228 REVERSE LENGTH=441 | 201606	459	441	0	96.1	69.1	83.2	LK_I_c01042_00271	PILA_18922 unnamed protein product	459	459	0	100	96.3
LK_I_c01046_00273	ABK23910.1 unknown [Picea sitchensis]	86.6	172	20	1	1	169	1	172	2.4e-84	322	unknown	gbpln	Eukaryota	Viridiplantae	Picea	Picea sitchensis	unassigned	LK_I_c01046_00273	LG_I_c00381_00037 unnamed protein product	245	359	8e-124	146.5	68.6	69	LK_I_c01046_00273	AbisacEGm066403t2 type=protein; aalen=; clen=1705; offs=; oid=evgvelvk75Loc18452t3; organism=Abies sachalinensis;	245	361	4e-110	147.3	62.4	65.3	LK_I_c01046_00273	AT2G39050.1 | hydroxyproline-rich glycoprotein family protein | Chr2:16303427-16305336 FORWARD LENGTH=317 | 201606	245	317	1e-38	129.4	29	37.1	LK_I_c01046_00273	PILA_28269 unnamed protein product	245	423	3e-107	172.7	61.6
LK_I_c01049_00275	ABK22567.1 unknown [Picea sitchensis]	91	335	29	1	27	361	1	334	1.1e-170	609.4	unknown	gbpln	Eukaryota	Viridiplantae	Picea	Picea sitchensis	common	LK_I_c01049_00275	LG_I_c21867_32113 unnamed protein product	362	340	0	93.9	89.5	90.3	LK_I_c01049_00275	AbisacEGm017696t1 type=protein; aalen=; clen=1540; offs=; oid=evgvelvk71Loc5259t1; organism=Abies sachalinensis;	362	335	0	92.5	83.1	87.3	LK_I_c01049_00275	AT1G78660.2 | gamma-glutamyl hydrolase 1 | Chr1:29586014-29588117 FORWARD LENGTH=347 | 201606	362	347	4e-121	95.9	47.8	65.5	LK_I_c01049_00275	PILA_26616 unnamed protein product	362	362	0	100	84.5
LK_I_c01051_00277	XP_016228566.1 hypothetical protein PV10_00802 [Exophiala mesophila]	82	266	48	0	1	266	7	272	2.3e-125	458.4	hypothetical protein PV10_00802	gbpln	Eukaryota	Fungi	Exophiala	Exophiala mesophila	unassigned	LK_I_c01051_00277	LG_T_053861_c00_g01_i10.p1 unnamed protein product	267	309	6e-127	115.7	67	83.1	LK_I_c01051_00277	No_hits	267	#	#	#	#	#	LK_I_c01051_00277	No_hits	267	#	#	#	#	#	LK_I_c01051_00277	No_hits	267	#	#	#	#
LK_I_c01059_00279	ABR18200.1 unknown [Picea sitchensis]	93.9	344	20	1	1	343	1	344	6.1e-179	636.7	unknown	gbpln	Eukaryota	Viridiplantae	Picea	Picea sitchensis	common	LK_I_c01059_00279	LG_T_006747_c00_g02_i07.p1 unnamed protein product	344	414	0	120.3	98.8	99.4	LK_I_c01059_00279	AbisacEGm017158t1 type=protein; aalen=; clen=1574; offs=; oid=evgvelvk41Loc862t8; organism=Abies sachalinensis;	344	344	0	100	95.6	97.1	LK_I_c01059_00279	AT4G39860.4 | hematological/neurological-like protein | Chr4:18499909-18501472 FORWARD LENGTH=299 | 201606	344	299	8e-94	86.9	47.7	58.4	LK_I_c01059_00279	PILA_20471 unnamed protein product	344	345	0	100.3	93.6
LK_I_c01064_00281	ABK24302.1 unknown [Picea sitchensis]	93.7	444	28	0	1	444	1	444	2.3e-255	891	unknown	gbpln	Eukaryota	Viridiplantae	Picea	Picea sitchensis	common	LK_I_c01064_00281	LG_I_c12203_27263 unnamed protein product	445	445	0	100	99.8	99.8	LK_I_c01064_00281	AbisacEGm012086t1 type=protein; aalen=; clen=1904; offs=; oid=evgvelvk51Loc13825t1; organism=Abies sachalinensis;	445	444	0	99.8	95.1	98.4	LK_I_c01064_00281	AT3G62720.2 | xylosyltransferase 1 | Chr3:23201326-23202708 FORWARD LENGTH=460 | 201606	445	460	0	103.4	73.5	85.4	LK_I_c01064_00281	PILA_35249 unnamed protein product	445	450	0	101.1	63.8
LK_I_c01071_00283	XP_002262606.1 PREDICTED: ADP-ribosylation factor GTPase-activating protein AGD7 [Vitis vinifera]	69.2	403	95	8	1	396	1	381	8.6e-129	470.7	PREDICTED: ADP-ribosylation factor GTPase-activating protein AGD7	gbpln	cellular organisms	Eukaryota	Vitis	Vitis vinifera	common	LK_I_c01071_00283	LG_I_c01571_00542 unnamed protein product	507	511	0	100.8	99.8	99.8	LK_I_c01071_00283	AbisacEGm009132t1 type=protein; aalen=; clen=1976; offs=; oid=evgvelvk61Loc2013t2; organism=Abies sachalinensis;	507	516	0	101.8	90.7	94.9	LK_I_c01071_00283	AT2G37550.2 | ARF-GAP domain 7 | Chr2:15755544-15757456 REVERSE LENGTH=456 | 201606	507	456	2e-155	89.9	52.7	64.1	LK_I_c01071_00283	PILA_00211 unnamed protein product	507	518	0	102.2	88.2
LK_I_c01091_00289	RWR79951.1 UBX domain-containing protein 4-like protein [Cinnamomum micranthum f. kanehirae]	76	416	96	2	1	415	1	413	1.1e-121	446.8	UBX domain-containing protein 4-like protein	gbpln	Eukaryota	Viridiplantae	Cinnamomum	Cinnamomum micranthum	common	LK_I_c01091_00289	LG_I_c13472_07594 unnamed protein product	416	416	0	100	100	100	LK_I_c01091_00289	AbisacEGm013480t1 type=protein; aalen=; clen=1872; offs=; oid=evgvelvk61Loc21937t4; organism=Abies sachalinensis;	416	413	0	99.3	94.5	97.1	LK_I_c01091_00289	AT1G04850.1 | ubiquitin-associated (UBA)/TS-N domain-containing protein | Chr1:1365311-1368706 REVERSE LENGTH=413 | 201606	416	413	0	99.3	74.8	84.4	LK_I_c01091_00289	No_hits	416	#	#	#	#
LK_I_c01101_00293	ABR17815.1 unknown [Picea sitchensis]	96.3	402	15	0	1	402	1	402	3.1e-214	754.2	unknown	gbpln	Eukaryota	Viridiplantae	Picea	Picea sitchensis	common	LK_I_c01101_00293	LG_I_c04441_23257 unnamed protein product	403	403	0	100	99.8	99.8	LK_I_c01101_00293	AbisacEGm010716t1 type=protein; aalen=; clen=2654; offs=; oid=evgvelvk31Loc12016t6; organism=Abies sachalinensis;	403	479	0	118.9	85.6	87.6	LK_I_c01101_00293	AT1G08250.1 | arogenate dehydratase 6 | Chr1:2588994-2590235 REVERSE LENGTH=413 | 201606	403	413	6e-172	102.5	58.1	65.8	LK_I_c01101_00293	PILA_06959 unnamed protein product	403	339	0	84.1	70.5
LK_I_c01102_00294	XP_022956256.1 putative UPF0481 protein At3g02645 [Cucurbita moschata]	27.3	564	308	19	11	509	15	541	1.2e-29	141.4	putative UPF0481 protein At3g02645	gbpln	Eukaryota	Viridiplantae	Cucurbita	Cucurbita moschata	common	LK_I_c01102_00294	LG_T_010404_c00_g01_i07.p1 unnamed protein product	511	504	0	98.6	80.2	86.1	LK_I_c01102_00294	AbisacEGm010100t1 type=protein; aalen=; clen=1569; offs=; oid=evgvelvk65Loc39137t2; organism=Abies sachalinensis;	511	492	9e-155	96.3	53.2	64	LK_I_c01102_00294	AT3G50140.1 | transmembrane protein%2C putative (DUF247) | Chr3:18592472-18594562 REVERSE LENGTH=539 | 201606	511	539	4e-25	105.5	25.8	42.1	LK_I_c01102_00294	PILA_25165 unnamed protein product	511	445	4e-110	87.1	40.9
LK_I_c01107_00295	XP_010255288.1 PREDICTED: probable E3 ubiquitin-protein ligase RHB1A [Nelumbo nucifera]	44	116	58	4	70	179	29	143	5.4e-09	71.2	PREDICTED: probable E3 ubiquitin-protein ligase RHB1A	gbpln	Eukaryota	Viridiplantae	Nelumbo	Nelumbo nucifera	unassigned	LK_I_c01107_00295	LG_I_c28040_34937 unnamed protein product	180	244	1e-100	135.6	88.3	88.9	LK_I_c01107_00295	AbisacEGm025196t1 type=protein; aalen=; clen=2135; offs=; oid=evgvelvk21Loc1659t9; organism=Abies sachalinensis;	180	221	1e-71	122.8	72.8	75	LK_I_c01107_00295	No_hits	180	#	#	#	#	#	LK_I_c01107_00295	PILA_02709 unnamed protein product	180	199	4e-58	110.6	55
LK_I_c01110_00297	ABK24241.1 unknown [Picea sitchensis]	90.5	349	32	1	2	349	3	351	3.5e-182	647.5	unknown	gbpln	Eukaryota	Viridiplantae	Picea	Picea sitchensis	common	LK_I_c01110_00297	LG_I_c10665_06051 unnamed protein product	350	350	0	100	100	100	LK_I_c01110_00297	AbisacEGm016310t1 type=protein; aalen=; clen=1429; offs=; oid=evgvelvk45Loc1934t5; organism=Abies sachalinensis;	350	358	0	102.3	96	97.4	LK_I_c01110_00297	AT3G46440.2 | UDP-XYL synthase 5 | Chr3:17089268-17091611 REVERSE LENGTH=341 | 201606	350	341	0	97.4	80.3	85.7	LK_I_c01110_00297	PILA_24852 unnamed protein product	350	402	0	114.9	90
LK_I_c01113_00299	ATG71230.1 AUGMIN subunit3 [Thuja plicata]	88.5	615	71	0	29	643	1	615	0	1072	AUGMIN subunit3	gbpln	Eukaryota	Viridiplantae	Thuja	Thuja plicata	common	LK_I_c01113_00299	LG_I_c50092_44729 unnamed protein product	645	617	0	95.7	95.5	95.7	LK_I_c01113_00299	AbisacEGm006260t1 type=protein; aalen=; clen=2357; offs=; oid=evgvelvk61Loc3281t1; organism=Abies sachalinensis;	645	616	0	95.5	94.3	95	LK_I_c01113_00299	AT5G48520.2 | HAUS augmin-like complex subunit | Chr5:19661407-19666147 FORWARD LENGTH=618 | 201606	645	618	0	95.8	67.3	79.7	LK_I_c01113_00299	PILA_31023 unnamed protein product	645	617	0	95.7	93.3
LK_I_c01122_00302	XP_016232036.1 aldehyde dehydrogenase [Exophiala spinifera]	93.7	286	18	0	1	286	83	368	9.5e-153	549.7	aldehyde dehydrogenase	gbenv/gbpln	Eukaryota	Fungi	Exophiala	Exophiala spinifera	unassigned	LK_I_c01122_00302	LG_I_c14452_08194 unnamed protein product	333	519	0	155.9	79.6	83.8	LK_I_c01122_00302	AbisacEGm007409t2 type=protein; aalen=; clen=2289; offs=; oid=evgvelvk41Loc500t13; organism=Abies sachalinensis;	333	544	3e-121	163.4	50.2	66.1	LK_I_c01122_00302	AT3G48000.1 | aldehyde dehydrogenase 2B4 | Chr3:17717082-17719843 REVERSE LENGTH=538 | 201606	333	538	3e-118	161.6	50.2	63.7	LK_I_c01122_00302	PILA_11259 unnamed protein product	333	522	4e-116	156.8	50.5
LK_I_c01132_00305	ABR16455.1 unknown [Picea sitchensis]	54.9	556	224	11	9	540	8	560	2.2e-151	545.8	unknown	gbpln	Eukaryota	Viridiplantae	Picea	Picea sitchensis	common	LK_I_c01132_00305	LG_T_011612_c00_g01_i01.p1 unnamed protein product	541	540	0	99.8	97.2	98.2	LK_I_c01132_00305	AbisacEGm008715t1 type=protein; aalen=; clen=1658; offs=; oid=evgvelvk45Loc65985t1; organism=Abies sachalinensis;	541	526	0	97.2	66.2	76.3	LK_I_c01132_00305	AT5G32470.1 | heme oxygenase-like%2C multi-helical | Chr5:12085328-12088569 REVERSE LENGTH=617 | 201606	541	617	9e-118	114	42.1	64.7	LK_I_c01132_00305	PILA_05685 unnamed protein product	541	541	0	100	65.4
LK_I_c01134_00306	XP_031281922.1 low-temperature-induced cysteine proteinase-like [Pistacia vera]	68.9	489	138	5	16	495	21	504	8.1e-148	533.9	low-temperature-induced cysteine proteinase-like	gbpln	Eukaryota	Viridiplantae	Pistacia	Pistacia vera	common	LK_I_c01134_00306	LG_I_c10152_05726 unnamed protein product	499	541	0	108.4	99.4	99.8	LK_I_c01134_00306	AbisacEGm010027t1 type=protein; aalen=; clen=2387; offs=; oid=evgvelvk51Loc1476t3; organism=Abies sachalinensis;	499	494	0	99	86.4	91.4	LK_I_c01134_00306	AT1G09850.1 | xylem bark cysteine peptidase 3 | Chr1:3201848-3203875 FORWARD LENGTH=437 | 201606	499	437	8e-129	87.6	41.1	53.5	LK_I_c01134_00306	PILA_02590 unnamed protein product	499	500	0	100.2	86.8
LK_I_c01136_00307	ADE76339.1 unknown [Picea sitchensis]	83.9	285	34	1	1	285	1	273	3e-147	531.2	unknown	gbpln	Eukaryota	Viridiplantae	Picea	Picea sitchensis	common	LK_I_c01136_00307	LG_I_c09121_05110 unnamed protein product	286	286	0	100	100	100	LK_I_c01136_00307	AbisacEGm019442t1 type=protein; aalen=; clen=1642; offs=; oid=evgvelvk85Loc1431t2; organism=Abies sachalinensis;	286	305	4e-136	106.6	62.2	76.2	LK_I_c01136_00307	AT5G18650.1 | CHY-type/CTCHY-type/RING-type Zinc finger protein | Chr5:6218260-6220374 FORWARD LENGTH=267 | 201606	286	267	3e-127	93.4	58.7	71.3	LK_I_c01136_00307	PILA_05500 unnamed protein product	286	274	8e-180	95.8	81.5
LK_I_c01146_00309	ABK24351.1 unknown [Picea sitchensis]	97.1	311	9	0	1	311	1	311	3.5e-157	564.3	unknown	gbpln	Eukaryota	Viridiplantae	Picea	Picea sitchensis	common	LK_I_c01146_00309	LG_I_c02315_22191 unnamed protein product	312	312	0	100	100	100	LK_I_c01146_00309	AbisacEGm019092t1 type=protein; aalen=; clen=2504; offs=; oid=evgvelvk25Loc1441t9; organism=Abies sachalinensis;	312	311	0	99.7	97.8	98.4	LK_I_c01146_00309	AT3G11320.1 | Nucleotide-sugar transporter family protein | Chr3:3547017-3548539 REVERSE LENGTH=308 | 201606	312	308	2e-179	98.7	78.5	87.5	LK_I_c01146_00309	PILA_31135 unnamed protein product	312	311	0	99.7	97.1
LK_I_c01147_00310	ABR18268.1 unknown [Picea sitchensis]	100	425	0	0	1	425	1	425	6.1e-245	856.3	unknown	gbpln	Eukaryota	Viridiplantae	Picea	Picea sitchensis	common	LK_I_c01147_00310	LG_I_c05157_02705 unnamed protein product	426	426	0	100	98.4	99.3	LK_I_c01147_00310	AbisacEGm069299t1 type=protein; aalen=; clen=1990; offs=; oid=evgvelvk45Loc17024t9; organism=Abies sachalinensis;	426	425	0	99.8	99.1	99.5	LK_I_c01147_00310	AT1G53750.1 | regulatory particle triple-A 1A | Chr1:20065921-20068324 REVERSE LENGTH=426 | 201606	426	426	0	100	95.1	97.7	LK_I_c01147_00310	PILA_36522 unnamed protein product	426	426	0	100	99.8
LK_I_c01148_00311	XP_030454008.1 uncharacterized protein LOC115675472 [Syzygium oleosum]	63	403	143	2	47	444	29	430	2.6e-132	482.3	uncharacterized protein LOC115675472	gbpln	Eukaryota	Viridiplantae	Syzygium	Syzygium oleosum	common	LK_I_c01148_00311	LG_I_c28867_16806 unnamed protein product	457	457	0	100	99.6	99.6	LK_I_c01148_00311	AbisacEGm010238t1 type=protein; aalen=; clen=1955; offs=; oid=evgvelvk51Loc14025t19; organism=Abies sachalinensis;	457	490	0	107.2	89.7	92.6	LK_I_c01148_00311	AT4G19160.2 | transglutaminase family protein | Chr4:10477772-10479947 FORWARD LENGTH=453 | 201606	457	453	1e-146	99.1	46	60.4	LK_I_c01148_00311	PILA_28047 unnamed protein product	457	487	0	106.6	88.2
LK_I_c01151_00312	ABR16604.1 unknown [Picea sitchensis]	94	434	26	0	23	456	1	434	2.2e-248	867.8	unknown	gbpln	Eukaryota	Viridiplantae	Picea	Picea sitchensis	common	LK_I_c01151_00312	LG_I_c42621_41778 unnamed protein product	457	457	0	100	99.8	100	LK_I_c01151_00312	AbisacEGm008056t2 type=protein; aalen=; clen=2333; offs=; oid=evgvelvk75Loc4154t3; organism=Abies sachalinensis;	457	520	0	113.8	86	89.3	LK_I_c01151_00312	AT3G05910.1 | Pectinacetylesterase family protein | Chr3:1764509-1767240 REVERSE LENGTH=415 | 201606	457	415	0	90.8	54.3	65.6	LK_I_c01151_00312	PILA_22727 unnamed protein product	457	350	0	76.6	59.7
LK_I_c01159_00313	XP_027355892.1 3-ketoacyl-CoA synthase 9-like [Abrus precatorius]	46.2	195	105	0	25	219	83	277	2.8e-39	172.2	3-ketoacyl-CoA synthase 9-like	gbpln	Eukaryota	Viridiplantae	Abrus	Abrus precatorius	common	LK_I_c01159_00313	LG_T_001248_c00_g01_i01.p1 unnamed protein product	225	512	3e-161	227.6	96.9	98.7	LK_I_c01159_00313	AbisacEGm011387t1 type=protein; aalen=; clen=2371; offs=; oid=evgvelvk35Loc47122t1; organism=Abies sachalinensis;	225	462	8e-122	205.3	74.7	84	LK_I_c01159_00313	AT1G01120.1 | 3-ketoacyl-CoA synthase 1 | Chr1:57392-58978 REVERSE LENGTH=528 | 201606	225	528	2e-48	234.7	36.4	53.3	LK_I_c01159_00313	PILA_23483 unnamed protein product	225	466	1e-120	207.1	74.2
LK_I_c01165_00316	ABR16167.1 unknown [Picea sitchensis]	86.8	522	69	0	6	527	7	528	1.9e-264	921.4	unknown	gbpln	Eukaryota	Viridiplantae	Picea	Picea sitchensis	unassigned	LK_I_c01165_00316	LG_I_c02841_22464 unnamed protein product	528	529	0	100.2	84.5	90	LK_I_c01165_00316	AbisacEGm008655t1 type=protein; aalen=; clen=2259; offs=; oid=evgvelvk45Loc2492t13; organism=Abies sachalinensis;	528	528	0	100	84.3	91.1	LK_I_c01165_00316	AT2G46950.1 | cytochrome P450%2C family 709%2C subfamily B%2C polypeptide 2 | Chr2:19289466-19291541 REVERSE LENGTH=572 | 201606	528	572	5e-168	108.3	45.5	61.4	LK_I_c01165_00316	PILA_20001 unnamed protein product	528	536	0	101.5	83.3
LK_I_c01169_00318	ABR17268.1 unknown [Picea sitchensis]	83.5	474	73	1	1	474	1	469	6.3e-150	540.8	unknown	gbpln	Eukaryota	Viridiplantae	Picea	Picea sitchensis	common	LK_I_c01169_00318	LG_I_c04426_23247 unnamed protein product	475	475	0	100	99.2	99.2	LK_I_c01169_00318	AbisacEGm010860t2 type=protein; aalen=; clen=2324; offs=; oid=evgvelvk55Loc1349t1; organism=Abies sachalinensis;	475	475	0	100	86.5	89.7	LK_I_c01169_00318	AT1G52380.4 | NUP50 (Nucleoporin 50 kDa) protein | Chr1:19509979-19511301 FORWARD LENGTH=440 | 201606	475	440	5e-99	92.6	45.9	59.4	LK_I_c01169_00318	PILA_26602 unnamed protein product	475	473	0	99.6	86.7
LK_I_c01170_00319	ACN40177.1 unknown [Picea sitchensis]	95.7	416	18	0	66	481	1	416	6.5e-235	823.2	unknown	gbpln	Eukaryota	Viridiplantae	Picea	Picea sitchensis	common	LK_I_c01170_00319	LG_I_c12779_07336 unnamed protein product	482	464	0	96.3	94.6	95	LK_I_c01170_00319	AbisacEGm011118t1 type=protein; aalen=; clen=2022; offs=; oid=evgvelvk95Loc2387t1; organism=Abies sachalinensis;	482	468	0	97.1	89	91.9	LK_I_c01170_00319	AT1G65930.1 | cytosolic NADP+-dependent isocitrate dehydrogenase | Chr1:24539088-24541861 FORWARD LENGTH=410 | 201606	482	410	0	85.1	75.7	79.7	LK_I_c01170_00319	PILA_28734 unnamed protein product	482	401	0	83.2	79.5
LK_I_c01186_00324	#	#	#	#	#	#	#	#	#	#	#	-	----	----	----	----	----	common	LK_I_c01186_00324	LG_I_c00746_00144 unnamed protein product	327	327	0	100	99.7	100	LK_I_c01186_00324	AbisacEGm018124t1 type=protein; aalen=; clen=1652; offs=; oid=evgvelvk75Loc327t1; organism=Abies sachalinensis;	327	328	1e-33	100.3	42.5	56.6	LK_I_c01186_00324	No_hits	327	#	#	#	#	#	LK_I_c01186_00324	No_hits	327	#	#	#	#
LK_I_c01189_00326	ABR16370.1 unknown [Picea sitchensis]	92	423	34	0	1	423	1	423	2e-224	788.1	unknown	gbpln	Eukaryota	Viridiplantae	Picea	Picea sitchensis	common	LK_I_c01189_00326	LG_I_c12428_61806 unnamed protein product	424	440	0	103.8	99.3	99.5	LK_I_c01189_00326	AbisacEGm011565t3 type=protein; aalen=; clen=1871; offs=; oid=evgvelvk91Loc5063t1; organism=Abies sachalinensis;	424	458	0	108	91.5	95	LK_I_c01189_00326	AT3G63140.1 | chloroplast stem-loop binding protein of 41 kDa | Chr3:23327006-23328620 REVERSE LENGTH=406 | 201606	424	406	3e-173	95.8	54.7	65.8	LK_I_c01189_00326	PILA_20694 unnamed protein product	424	286	0	67.5	61.1
LK_I_c01191_00328	ABK25242.1 unknown [Picea sitchensis]	86.2	492	45	2	1	470	1	491	1.6e-241	845.1	unknown	gbpln	Eukaryota	Viridiplantae	Picea	Picea sitchensis	common	LK_I_c01191_00328	LG_I_c18195_10519 unnamed protein product	471	499	0	105.9	87.9	92.8	LK_I_c01191_00328	AbisacEGm011029t3 type=protein; aalen=; clen=1791; offs=; oid=evgvelvk91Loc2667t1; organism=Abies sachalinensis;	471	471	0	100	87.5	93	LK_I_c01191_00328	AT2G16230.1 | O-Glycosyl hydrolases family 17 protein | Chr2:7035463-7038326 REVERSE LENGTH=503 | 201606	471	503	6e-171	106.8	49.9	67.7	LK_I_c01191_00328	PILA_27530 unnamed protein product	471	471	0	100	91.1
LK_I_c01199_00333	OVA02970.1 hypothetical protein BVC80_8755g17 [Macleaya cordata]	58.4	197	79	1	3	196	355	551	7.6e-66	260.4	hypothetical protein BVC80_8755g17	gbpln	Eukaryota	Viridiplantae	Macleaya	Macleaya cordata	unassigned	LK_I_c01199_00333	LG_I_c13749_28039 unnamed protein product	220	611	3e-141	277.7	87.3	87.3	LK_I_c01199_00333	AbisacEGm006645t1 type=protein; aalen=; clen=1988; offs=; oid=evgvelvk95Loc3162t1; organism=Abies sachalinensis;	220	599	4e-130	272.3	80.5	83.2	LK_I_c01199_00333	AT3G06150.1 | cytochrome P450 family protein | Chr3:1861971-1863755 REVERSE LENGTH=594 | 201606	220	594	3e-74	270	51.4	65	LK_I_c01199_00333	No_hits	220	#	#	#	#
LK_I_c01203_00335	XP_031503238.1 pre-mRNA-splicing factor SLU7 [Nymphaea colorata]	86.4	543	70	1	1	539	1	543	1.7e-244	855.1	pre-mRNA-splicing factor SLU7	gbpln	Eukaryota	Viridiplantae	Nymphaea	Nymphaea colorata	common	LK_I_c01203_00335	LG_I_c20906_31627 unnamed protein product	540	540	0	100	99.8	99.8	LK_I_c01203_00335	AbisacEGm069580t2 type=protein; aalen=; clen=2416; offs=; oid=evgvelvk35Loc2617t4; organism=Abies sachalinensis;	540	541	0	100.2	95.9	97.6	LK_I_c01203_00335	AT1G65660.1 | Pre-mRNA splicing Prp18-interacting factor | Chr1:24418295-24421231 REVERSE LENGTH=535 | 201606	540	535	0	99.1	79.4	90.9	LK_I_c01203_00335	PILA_17499 unnamed protein product	540	539	0	99.8	95
LK_I_c01205_00336	ACN40807.1 unknown [Picea sitchensis]	77	256	46	3	1	249	1	250	4.1e-100	374.4	unknown	gbpln	Eukaryota	Viridiplantae	Picea	Picea sitchensis	common	LK_I_c01205_00336	LG_I_c12411_07115 unnamed protein product	250	270	2e-146	108	86.4	88.4	LK_I_c01205_00336	AbisacEGm023007t3 type=protein; aalen=; clen=1195; offs=; oid=evgvelvk51Loc16024t2; organism=Abies sachalinensis;	250	250	4e-130	100	77.2	83.2	LK_I_c01205_00336	AT2G25810.1 | tonoplast intrinsic protein 4%3B1 | Chr2:11012658-11013906 FORWARD LENGTH=249 | 201606	250	249	4e-81	99.6	53.6	66.4	LK_I_c01205_00336	PILA_22798 unnamed protein product	250	232	1e-86	92.8	54.4
LK_I_c01208_00339	ABR16413.1 unknown [Picea sitchensis]	90.5	423	36	1	28	446	1	423	1.3e-221	778.9	unknown	gbpln	Eukaryota	Viridiplantae	Picea	Picea sitchensis	common	LK_I_c01208_00339	LG_T_154231_c00_g01_i05.p1 unnamed protein product	447	358	0	80.1	79.9	80.1	LK_I_c01208_00339	AbisacEGm012327t1 type=protein; aalen=; clen=2151; offs=; oid=evgvelvk25Loc34674t4; organism=Abies sachalinensis;	447	439	0	98.2	81.2	85	LK_I_c01208_00339	AT1G80380.3 | P-loop containing nucleoside triphosphate hydrolases superfamily protein | Chr1:30217895-30219784 FORWARD LENGTH=364 | 201606	447	364	6e-173	81.4	49.9	62.2	LK_I_c01208_00339	PILA_19026 unnamed protein product	447	420	0	94	82.1
LK_I_c01211_00340	ABK27153.1 unknown [Picea sitchensis]	99.1	351	3	0	1	351	1	351	5.1e-205	723.4	unknown	gbpln	Eukaryota	Viridiplantae	Picea	Picea sitchensis	common	LK_I_c01211_00340	LG_T_011257_c00_g02_i01.p1 unnamed protein product	352	352	0	100	99.4	99.7	LK_I_c01211_00340	AbisacEGm016766t2 type=protein; aalen=; clen=1511; offs=; oid=evgvelvk81Loc1736t1; organism=Abies sachalinensis;	352	351	0	99.7	97.4	99.4	LK_I_c01211_00340	AT3G51160.1 | NAD(P)-binding Rossmann-fold superfamily protein | Chr3:19007232-19008353 REVERSE LENGTH=373 | 201606	352	373	0	106	80.4	90.9	LK_I_c01211_00340	PILA_36923 unnamed protein product	352	466	0	132.4	91.2
LK_I_c01213_00341	AJP06318.1 LRK1 [Pinus tabuliformis]	60.5	593	216	10	1	591	371	947	8.3e-192	680.2	LRK1	gbpln	Eukaryota	Viridiplantae	Pinus	Pinus tabuliformis	unassigned	LK_I_c01213_00341	LG_I_c04001_47151 unnamed protein product	592	633	0	106.9	67.1	78.7	LK_I_c01213_00341	AbisacEGm002221t1 type=protein; aalen=; clen=3272; offs=; oid=evgvelvk31Loc32935t1; organism=Abies sachalinensis;	592	920	0	155.4	63.9	77.4	LK_I_c01213_00341	AT2G37050.1 | Leucine-rich repeat protein kinase family protein | Chr2:15569290-15573477 FORWARD LENGTH=933 | 201606	592	933	6e-115	157.6	37.2	53.4	LK_I_c01213_00341	PILA_30288 unnamed protein product	592	984	0	166.2	66.9
LK_I_c01216_00343	ABK24436.1 unknown [Picea sitchensis]	71.5	326	80	3	1	316	1	323	9.9e-123	449.9	unknown	gbpln	Eukaryota	Viridiplantae	Picea	Picea sitchensis	common	LK_I_c01216_00343	LG_I_c05974_24046 unnamed protein product	321	412	0	128.3	97.8	98.1	LK_I_c01216_00343	AbisacEGm013664t1 type=protein; aalen=; clen=2506; offs=; oid=evgvelvk25Loc16470t1; organism=Abies sachalinensis;	321	409	0	127.4	92.2	94.7	LK_I_c01216_00343	AT2G47900.2 | tubby like protein 3 | Chr2:19611196-19612766 REVERSE LENGTH=406 | 201606	321	406	3e-133	126.5	56.1	72.3	LK_I_c01216_00343	PILA_23814 unnamed protein product	321	412	0	128.3	91.6
LK_I_c01217_00344	XP_021618862.1 uncharacterized protein At4g06598 [Manihot esculenta]	49.7	314	153	5	1	313	1	310	5.6e-63	251.9	uncharacterized protein At4g06598	gbpln	Eukaryota	Viridiplantae	Manihot	Manihot esculenta	common	LK_I_c01217_00344	LG_I_c08755_25440 unnamed protein product	450	450	0	100	99.8	99.8	LK_I_c01217_00344	AbisacEGm011857t1 type=protein; aalen=; clen=2868; offs=; oid=evgvelvk45Loc2033t14; organism=Abies sachalinensis;	450	450	0	100	88.4	94	LK_I_c01217_00344	AT1G58110.2 | Basic-leucine zipper (bZIP) transcription factor family protein | Chr1:21515919-21517374 REVERSE LENGTH=374 | 201606	450	374	3e-63	83.1	34.7	46	LK_I_c01217_00344	PILA_13406 unnamed protein product	450	450	0	100	90.4
LK_I_c01218_00345	XP_006857927.1 uncharacterized protein LOC18447778 [Amborella trichopoda]	56.2	571	238	8	9	571	4	570	2e-166	595.9	uncharacterized protein LOC18447778	gbpln	Eukaryota	Viridiplantae	Amborella	Amborella trichopoda	common	LK_I_c01218_00345	LG_T_025262_c00_g01_i01.p1 unnamed protein product	572	565	0	98.8	98.4	98.6	LK_I_c01218_00345	AbisacEGm007517t1 type=protein; aalen=; clen=2476; offs=; oid=evgvelvk31Loc1975t2; organism=Abies sachalinensis;	572	564	0	98.6	84.3	89	LK_I_c01218_00345	AT1G01920.2 | SET domain-containing protein | Chr1:316204-319507 FORWARD LENGTH=547 | 201606	572	547	0	95.6	50.7	66.4	LK_I_c01218_00345	PILA_17930 unnamed protein product	572	446	0	78	54.4
LK_I_c01220_00347	ABR17992.1 unknown [Picea sitchensis]	91.4	324	28	0	2	325	100	423	2.5e-177	631.3	unknown	gbpln	Eukaryota	Viridiplantae	Picea	Picea sitchensis	common	LK_I_c01220_00347	LG_T_006911_c00_g01_i01.p1 unnamed protein product	340	645	0	189.7	94.7	95	LK_I_c01220_00347	AbisacEGm005507t1 type=protein; aalen=; clen=2572; offs=; oid=evgvelvk31Loc17472t7; organism=Abies sachalinensis;	340	653	0	192.1	87.1	92.1	LK_I_c01220_00347	AT3G26380.2 | Melibiase family protein | Chr3:9660140-9662357 FORWARD LENGTH=475 | 201606	340	475	2e-149	139.7	57.1	70.9	LK_I_c01220_00347	PILA_25246 unnamed protein product	340	749	0	220.3	87.1
LK_I_c01221_00348	XP_010271837.1 PREDICTED: probable protein phosphatase 2C 63 [Nelumbo nucifera]	73.7	369	90	3	1	367	1	364	2.7e-151	545	PREDICTED: probable protein phosphatase 2C 63	gbpln	Eukaryota	Viridiplantae	Nelumbo	Nelumbo nucifera	common	LK_I_c01221_00348	LG_I_c10258_05798 unnamed protein product	378	378	0	100	100	100	LK_I_c01221_00348	AbisacEGm015238t1 type=protein; aalen=; clen=1805; offs=; oid=evgvelvk25Loc9177t7; organism=Abies sachalinensis;	378	377	0	99.7	93.7	97.1	LK_I_c01221_00348	AT4G33920.1 | Protein phosphatase 2C family protein | Chr4:16260876-16262703 FORWARD LENGTH=380 | 201606	378	380	6e-175	100.5	63	77	LK_I_c01221_00348	PILA_11939 unnamed protein product	378	377	0	99.7	92.1
LK_I_c01225_00350	PON85242.1 Guanine nucleotide-binding protein, beta subunit [Trema orientale]	62.6	506	189	0	2	507	12	517	5.3e-179	637.5	Guanine nucleotide-binding protein, beta subunit	gbpln	Eukaryota	Viridiplantae	Trema	Trema orientale	common	LK_I_c01225_00350	LG_I_c31630_36726 unnamed protein product	508	508	0	100	99.8	99.8	LK_I_c01225_00350	AbisacEGm009494t1 type=protein; aalen=; clen=1850; offs=; oid=evgvelvk21Loc17397t1; organism=Abies sachalinensis;	508	507	0	99.8	89.6	95.5	LK_I_c01225_00350	AT5G50230.1 | Transducin/WD40 repeat-like superfamily protein | Chr5:20448632-20450855 REVERSE LENGTH=509 | 201606	508	509	0	100.2	58.3	77.4	LK_I_c01225_00350	PILA_16181 unnamed protein product	508	508	0	100	88.8
LK_I_c01230_00354	OAE27360.1 hypothetical protein AXG93_441s1210 [Marchantia polymorpha subsp. ruderalis]	83.1	249	40	1	1	249	1	247	1.5e-118	435.6	hypothetical protein AXG93_441s1210	gbpln	Eukaryota	Viridiplantae	Marchantia	Marchantia polymorpha	common	LK_I_c01230_00354	LG_I_c28246_35007 unnamed protein product	256	256	0	100	99.6	100	LK_I_c01230_00354	AbisacEGm022645t1 type=protein; aalen=; clen=1543; offs=; oid=evgvelvk35Loc18113t2; organism=Abies sachalinensis;	256	255	0	99.6	96.1	98.4	LK_I_c01230_00354	AT5G01520.1 | RING/U-box superfamily protein | Chr5:206797-208399 FORWARD LENGTH=242 | 201606	256	242	2e-123	94.5	62.1	74.6	LK_I_c01230_00354	PILA_19367 unnamed protein product	256	425	2e-171	166	87.5
LK_I_c01234_00356	ACN40476.1 unknown [Picea sitchensis]	73.4	608	128	7	12	618	4	578	2.2e-235	825.1	unknown	gbpln	Eukaryota	Viridiplantae	Picea	Picea sitchensis	common	LK_I_c01234_00356	LG_I_c13552_07628 unnamed protein product	621	621	0	100	99.5	99.8	LK_I_c01234_00356	AbisacEGm006111t1 type=protein; aalen=; clen=1938; offs=; oid=evgvelvk55Loc3955t13; organism=Abies sachalinensis;	621	622	0	100.2	81.5	85.3	LK_I_c01234_00356	AT1G76490.1 | hydroxy methylglutaryl CoA reductase 1 | Chr1:28695801-28698206 FORWARD LENGTH=642 | 201606	621	642	0	103.4	60.4	73.9	LK_I_c01234_00356	PILA_30394 unnamed protein product	621	588	0	94.7	81.5
LK_I_c01237_00360	ABK24385.1 unknown [Picea sitchensis]	89.7	416	42	1	1	415	1	416	5.3e-209	736.9	unknown	gbpln	Eukaryota	Viridiplantae	Picea	Picea sitchensis	common	LK_I_c01237_00360	LG_I_c32611_18747 unnamed protein product	416	417	0	100.2	98.8	99.5	LK_I_c01237_00360	AbisacEGm013334t24 type=protein; aalen=; clen=1770; offs=; oid=evgvelvk85Loc4000t3; organism=Abies sachalinensis;	416	416	0	100	88	94.7	LK_I_c01237_00360	AT5G48220.4 | Aldolase-type TIM barrel family protein | Chr5:19550439-19552046 FORWARD LENGTH=316 | 201606	416	316	2e-168	76	53.4	65.4	LK_I_c01237_00360	PILA_32641 unnamed protein product	416	378	7e-160	90.9	54.3
LK_I_c01239_00361	QDM39174.1 BAHD acyltransferase-like 06 [Taxus x media]	53.8	483	168	8	1	476	1	435	1.3e-134	490	BAHD acyltransferase-like 06	gbpln	Eukaryota	Viridiplantae	Taxus	Taxus x	common	LK_I_c01239_00361	LG_I_c25609_14752 unnamed protein product	486	490	0	100.8	99.8	100	LK_I_c01239_00361	AbisacEGm012236t1 type=protein; aalen=; clen=2100; offs=; oid=evgvelvk21Loc2121t2; organism=Abies sachalinensis;	486	441	0	90.7	78.2	84	LK_I_c01239_00361	AT1G27620.1 | HXXXD-type acyl-transferase family protein | Chr1:9608444-9610432 FORWARD LENGTH=442 | 201606	486	442	2e-138	90.9	42.2	59.7	LK_I_c01239_00361	PILA_20919 unnamed protein product	486	482	0	99.2	76.5
LK_I_c01240_00362	ABK26550.1 unknown [Picea sitchensis]	65.9	167	47	3	1	157	1	167	1.3e-51	212.6	unknown	gbpln	Eukaryota	Viridiplantae	Picea	Picea sitchensis	common	LK_I_c01240_00362	LG_I_c09689_05441 unnamed protein product	162	162	9e-119	100	99.4	100	LK_I_c01240_00362	AbisacEGm025583t1 type=protein; aalen=; clen=1660; offs=; oid=evgvelvk35Loc47571t3; organism=Abies sachalinensis;	162	217	1e-61	134	66	74.1	LK_I_c01240_00362	AT2G04240.2 | RING/U-box superfamily protein | Chr2:1461816-1462304 REVERSE LENGTH=162 | 201606	162	162	8e-21	100	36.4	50.6	LK_I_c01240_00362	PILA_11338 unnamed protein product	162	174	2e-56	107.4	63
LK_I_c01242_00363	ACN39845.1 unknown [Picea sitchensis]	97.9	390	8	0	1	390	1	390	9.3e-224	785.8	unknown	gbpln	Eukaryota	Viridiplantae	Picea	Picea sitchensis	common	LK_I_c01242_00363	LG_I_c19959_11627 unnamed protein product	391	391	0	100	100	100	LK_I_c01242_00363	AbisacEGm013168t9 type=protein; aalen=; clen=1644; offs=; oid=evgvelvk85Loc17052t2; organism=Abies sachalinensis;	391	390	0	99.7	97.4	98.7	LK_I_c01242_00363	AT2G43790.1 | MAP kinase 6 | Chr2:18138477-18140693 FORWARD LENGTH=395 | 201606	391	395	0	101	80.8	89.3	LK_I_c01242_00363	PILA_34023 unnamed protein product	391	373	0	95.4	70.3
LK_I_c01246_00365	XP_031497790.1 protein REDUCED WALL ACETYLATION 1-like [Nymphaea colorata]	74.5	541	137	1	1	541	1	540	6.4e-239	836.6	protein REDUCED WALL ACETYLATION 1-like	gbpln	Eukaryota	Viridiplantae	Nymphaea	Nymphaea colorata	common	LK_I_c01246_00365	LG_I_c08180_25159 unnamed protein product	547	547	0	100	99.8	99.8	LK_I_c01246_00365	AbisacEGm008027t1 type=protein; aalen=; clen=2770; offs=; oid=evgvelvk35Loc12692t10; organism=Abies sachalinensis;	547	546	0	99.8	92.9	95.2	LK_I_c01246_00365	AT2G34410.2 | O-acetyltransferase family protein | Chr2:14518719-14522053 FORWARD LENGTH=540 | 201606	547	540	0	98.7	72.6	82.4	LK_I_c01246_00365	No_hits	547	#	#	#	#
LK_I_c01249_00366	XP_020264251.1 protein LTV1 homolog [Asparagus officinalis]	41.1	582	277	17	1	569	1	529	7.7e-86	328.2	protein LTV1 homolog	gbpln	Eukaryota	Viridiplantae	Asparagus	Asparagus officinalis	common	LK_I_c01249_00366	LG_I_c15464_28833 unnamed protein product	570	570	0	100	99.5	99.6	LK_I_c01249_00366	AbisacEGm007460t1 type=protein; aalen=; clen=2109; offs=; oid=evgvelvk81Loc7255t1; organism=Abies sachalinensis;	570	566	0	99.3	85.6	91.6	LK_I_c01249_00366	AT3G49990.1 | Low temperature viability protein | Chr3:18532492-18534000 REVERSE LENGTH=502 | 201606	570	502	2e-71	88.1	35.1	50.9	LK_I_c01249_00366	PILA_13893 unnamed protein product	570	286	3e-100	50.2	27.2
LK_I_c01250_00367	ABR16916.1 unknown [Picea sitchensis]	95.1	285	13	1	1	285	1	284	3e-155	557.8	unknown	gbpln	Eukaryota	Viridiplantae	Picea	Picea sitchensis	common	LK_I_c01250_00367	LG_I_c29281_17078 unnamed protein product	286	286	0	100	99.7	99.7	LK_I_c01250_00367	AbisacEGm020679t1 type=protein; aalen=; clen=1744; offs=; oid=evgvelvk95Loc10102t1; organism=Abies sachalinensis;	286	285	0	99.7	93.7	97.9	LK_I_c01250_00367	AT3G09320.1 | DHHC-type zinc finger family protein | Chr3:2862142-2864113 REVERSE LENGTH=286 | 201606	286	286	9e-121	100	57.3	75.9	LK_I_c01250_00367	PILA_15858 unnamed protein product	286	283	0	99	93
LK_I_c01253_00369	ABK24750.1 unknown [Picea sitchensis]	95.7	352	15	0	1	352	28	379	8.8e-189	669.5	unknown	gbpln	Eukaryota	Viridiplantae	Picea	Picea sitchensis	common	LK_I_c01253_00369	LG_I_c29209_17030 unnamed protein product	354	372	0	105.1	91.2	91.8	LK_I_c01253_00369	AbisacEGm066325t4 type=protein; aalen=; clen=1325; offs=; oid=evgvelvk81Loc1539t3; organism=Abies sachalinensis;	354	332	0	93.8	91.5	92.7	LK_I_c01253_00369	AT1G04410.1 | Lactate/malate dehydrogenase family protein | Chr1:1189418-1191267 REVERSE LENGTH=332 | 201606	354	332	0	93.8	83.6	88.7	LK_I_c01253_00369	PILA_15216 unnamed protein product	354	333	0	94.1	91
LK_I_c01254_00370	EOX97632.1 GCIP-interacting family protein isoform 1 [Theobroma cacao]	68.6	325	84	4	1	325	1	307	7.7e-115	423.7	GCIP-interacting family protein isoform 1	gbpln	Eukaryota	Viridiplantae	Theobroma	Theobroma cacao	common	LK_I_c01254_00370	LG_I_c13897_07852 unnamed protein product	326	328	0	100.6	100	100	LK_I_c01254_00370	AbisacEGm018296t1 type=protein; aalen=; clen=1541; offs=; oid=evgvelvk45Loc14893t1; organism=Abies sachalinensis;	326	325	0	99.7	93.3	96.9	LK_I_c01254_00370	AT2G16860.2 | GCIP-interacting family protein | Chr2:7304139-7305959 REVERSE LENGTH=298 | 201606	326	298	7e-140	91.4	62.3	76.1	LK_I_c01254_00370	PILA_05539 unnamed protein product	326	235	6e-150	72.1	62.9
LK_I_c01255_00371	ABK26793.1 unknown [Picea sitchensis]	97.5	326	8	0	1	326	1	326	6.4e-186	659.8	unknown	gbpln	Eukaryota	Viridiplantae	Picea	Picea sitchensis	common	LK_I_c01255_00371	LG_I_c07480_04135 unnamed protein product	327	327	0	100	100	100	LK_I_c01255_00371	AbisacEGm018245t1 type=protein; aalen=; clen=1526; offs=; oid=evgvelvk45Loc1736t4; organism=Abies sachalinensis;	327	326	0	99.7	96.3	98.2	LK_I_c01255_00371	AT2G46290.1 | Transducin/WD40 repeat-like superfamily protein | Chr2:19005910-19007797 REVERSE LENGTH=355 | 201606	327	355	0	108.6	74	86.9	LK_I_c01255_00371	PILA_19744 unnamed protein product	327	327	0	100	96.6
LK_I_c01256_00372	ABR16205.1 unknown [Picea sitchensis]	88.2	498	54	3	9	505	1	494	8.5e-246	859.4	unknown	gbpln	Eukaryota	Viridiplantae	Picea	Picea sitchensis	common	LK_I_c01256_00372	LG_I_c18729_10860 unnamed protein product	506	506	0	100	99.2	99.4	LK_I_c01256_00372	AbisacEGm006551t1 type=protein; aalen=; clen=2787; offs=; oid=evgvelvk65Loc20160t1; organism=Abies sachalinensis;	506	603	0	119.2	81.6	87.4	LK_I_c01256_00372	AT3G07320.1 | O-Glycosyl hydrolases family 17 protein | Chr3:2332324-2333925 REVERSE LENGTH=460 | 201606	506	460	2e-133	90.9	39.5	56.5	LK_I_c01256_00372	PILA_14712 unnamed protein product	506	498	0	98.4	51.6
LK_I_c01260_00373	PTQ39719.1 hypothetical protein MARPO_0044s0133 [Marchantia polymorpha]	43.8	203	109	2	8	208	172	371	4.3e-45	191.4	hypothetical protein MARPO_0044s0133	gbpln	Eukaryota	Viridiplantae	Marchantia	Marchantia polymorpha	common	LK_I_c01260_00373	LG_I_c23339_32873 unnamed protein product	216	216	1e-162	100	100	100	LK_I_c01260_00373	AbisacEGm024301t1 type=protein; aalen=; clen=864; offs=; oid=evgvelvk91Loc7661t1; organism=Abies sachalinensis;	216	232	2e-105	107.4	68.1	76.9	LK_I_c01260_00373	No_hits	216	#	#	#	#	#	LK_I_c01260_00373	PILA_28374 unnamed protein product	216	215	5e-126	99.5	79.6
LK_I_c01261_00374	ACN40637.1 unknown [Picea sitchensis]	95.8	401	16	1	1	401	1	400	1.1e-224	788.9	unknown	gbpln	Eukaryota	Viridiplantae	Picea	Picea sitchensis	common	LK_I_c01261_00374	LG_I_c00815_00166 unnamed protein product	402	402	0	100	99.5	99.5	LK_I_c01261_00374	AbisacEGm014016t1 type=protein; aalen=; clen=1516; offs=; oid=evgvelvk95Loc14786t1; organism=Abies sachalinensis;	402	400	0	99.5	94.3	97	LK_I_c01261_00374	AT1G32060.1 | phosphoribulokinase | Chr1:11532668-11534406 FORWARD LENGTH=395 | 201606	402	395	0	98.3	78.1	82.6	LK_I_c01261_00374	PILA_14938 unnamed protein product	402	510	0	126.9	93.8
LK_I_c01265_00377	ABR18280.1 unknown [Picea sitchensis]	97.8	366	8	0	1	366	1	366	2.1e-197	698.4	unknown	gbpln	Eukaryota	Viridiplantae	Picea	Picea sitchensis	common	LK_I_c01265_00377	LG_I_c22206_13032 unnamed protein product	427	427	0	100	99.8	100	LK_I_c01265_00377	AbisacEGm012887t1 type=protein; aalen=; clen=1971; offs=; oid=evgvelvk61Loc15119t1; organism=Abies sachalinensis;	427	426	0	99.8	93	95.3	LK_I_c01265_00377	AT1G08450.1 | calreticulin 3 | Chr1:2668008-2671800 REVERSE LENGTH=424 | 201606	427	424	0	99.3	70	82.7	LK_I_c01265_00377	PILA_00774 unnamed protein product	427	421	0	98.6	91.8
LK_I_c01268_00378	ABR16067.1 unknown [Picea sitchensis]	89.1	384	41	1	1	383	1	384	1.8e-203	718.4	unknown	gbpln	Eukaryota	Viridiplantae	Picea	Picea sitchensis	common	LK_I_c01268_00378	LG_I_c14123_08006 unnamed protein product	384	384	0	100	100	100	LK_I_c01268_00378	AbisacEGm069313t2 type=protein; aalen=; clen=1745; offs=; oid=evgvelvk81Loc32715t4; organism=Abies sachalinensis;	384	383	0	99.7	88.5	94.5	LK_I_c01268_00378	AT4G01130.1 | GDSL-like Lipase/Acylhydrolase superfamily protein | Chr4:485868-488007 FORWARD LENGTH=382 | 201606	384	382	6e-92	99.5	40.4	56	LK_I_c01268_00378	PILA_20738 unnamed protein product	384	331	0	86.2	74.2
LK_I_c01269_00379	ADE77961.1 unknown [Picea sitchensis]	82.6	516	53	4	1	515	1	480	1.8e-255	891.7	unknown	gbpln	Eukaryota	Viridiplantae	Picea	Picea sitchensis	common	LK_I_c01269_00379	LG_T_000724_c00_g01_i10.p1 unnamed protein product	588	624	0	106.1	99.5	99.7	LK_I_c01269_00379	AbisacEGm007256t1 type=protein; aalen=; clen=1991; offs=; oid=evgvelvk25Loc41481t3; organism=Abies sachalinensis;	588	574	0	97.6	80.3	86.1	LK_I_c01269_00379	AT4G25650.1 | ACD1-like protein | Chr4:13081021-13083153 REVERSE LENGTH=536 | 201606	588	536	0	91.2	42.2	54.6	LK_I_c01269_00379	PILA_07312 unnamed protein product	588	552	0	93.9	81.6
LK_I_c01274_00380	YP_001648742.1 cytochrome oxidase subunit 1 [Zymoseptoria tritici]	100	79	0	0	1	79	7	85	8.3e-34	152.5	cytochrome oxidase subunit 1	gbpln	Eukaryota	Fungi	Zymoseptoria	Zymoseptoria tritici	unassigned	LK_I_c01274_00380	LG_I_c11051_50000 unnamed protein product	81	524	3e-26	646.9	61.7	75.3	LK_I_c01274_00380	AbisacEGm067152t1 type=protein; aalen=; clen=2433; offs=; oid=evgvelvk35Loc108t57; organism=Abies sachalinensis;	81	523	3e-28	645.7	65.4	79	LK_I_c01274_00380	ATMG01360.1 | cytochrome oxidase | ChrM:349830-351413 REVERSE LENGTH=527 | 201606	81	527	9e-29	650.6	65.4	77.8	LK_I_c01274_00380	PILA_04242 unnamed protein product	81	308	1e-19	380.2	51.9
LK_I_c01275_00381	ABR16232.1 unknown [Picea sitchensis]	92.2	412	27	2	1	412	1	407	1.4e-217	765.4	unknown	gbpln	Eukaryota	Viridiplantae	Picea	Picea sitchensis	common	LK_I_c01275_00381	LG_I_c35097_20079 unnamed protein product	413	409	0	99	98.5	98.5	LK_I_c01275_00381	AbisacEGm013215t1 type=protein; aalen=; clen=2432; offs=; oid=evgvelvk55Loc94t4; organism=Abies sachalinensis;	413	419	0	101.5	90.6	93.2	LK_I_c01275_00381	AT3G06170.1 | Serinc-domain containing serine and sphingolipid biosynthesis protein | Chr3:1867520-1869738 FORWARD LENGTH=409 | 201606	413	409	0	99	67.6	82.1	LK_I_c01275_00381	PILA_16752 unnamed protein product	413	418	0	101.2	72.4
LK_I_c01277_00382	AZA14787.1 Homeobox protein knotted-1-like 3 [Pinus taeda]	94.4	394	18	2	1	390	1	394	1.2e-162	582.8	Homeobox protein knotted-1-like 3	gbpln	Eukaryota	Viridiplantae	Pinus	Pinus taeda	common	LK_I_c01277_00382	LG_I_c06553_24344 unnamed protein product	391	398	0	101.8	99.5	99.7	LK_I_c01277_00382	AbisacEGm014656t2 type=protein; aalen=; clen=1654; offs=; oid=evgvelvk51Loc799t2; organism=Abies sachalinensis;	391	388	0	99.2	95.9	96.9	LK_I_c01277_00382	AT5G25220.2 | homeobox protein knotted-1-like 3 | Chr5:8736208-8738087 FORWARD LENGTH=419 | 201606	391	419	9e-157	107.2	55.5	61.6	LK_I_c01277_00382	PILA_30422 unnamed protein product	391	532	3e-143	136.1	57.8
LK_I_c01282_00385	#	#	#	#	#	#	#	#	#	#	#	-	----	----	----	----	----	common	LK_I_c01282_00385	LG_I_c02466_01056 unnamed protein product	97	101	2e-56	104.1	85.6	86.6	LK_I_c01282_00385	No_hits	97	#	#	#	#	#	LK_I_c01282_00385	No_hits	97	#	#	#	#	#	LK_I_c01282_00385	No_hits	97	#	#	#	#
LK_I_c01284_00387	AAV92558.1 late embryogenesis abundant type 2 dehydrin-like protein [Pseudotsuga menziesii var. menziesii]	79.8	84	16	1	38	120	1	84	5.5e-29	137.1	late embryogenesis abundant type 2 dehydrin-like protein	gbpln	Eukaryota	Viridiplantae	Pseudotsuga	Pseudotsuga menziesii	common	LK_I_c01284_00387	LG_I_c20811_12147 unnamed protein product	124	124	2e-85	100	96	96.8	LK_I_c01284_00387	AbisacEGm064084t1 type=protein; aalen=; clen=484; offs=; oid=evgvelvk41Loc7261t6; organism=Abies sachalinensis;	124	161	3e-29	129.8	50.8	65.3	LK_I_c01284_00387	No_hits	124	#	#	#	#	#	LK_I_c01284_00387	No_hits	124	#	#	#	#
LK_I_c01286_00388	ADE76775.1 unknown [Picea sitchensis]	87.4	111	13	1	35	144	1	111	3.5e-45	191.4	unknown	gbpln	Eukaryota	Viridiplantae	Picea	Picea sitchensis	unassigned	LK_I_c01286_00388	LG_I_c15005_08534 unnamed protein product	177	421	1e-98	237.9	78.5	79.1	LK_I_c01286_00388	AbisacEGm014649t1 type=protein; aalen=; clen=1870; offs=; oid=evgvelvk85Loc10073t1; organism=Abies sachalinensis;	177	388	4e-61	219.2	54.2	55.4	LK_I_c01286_00388	AT2G33840.1 | Tyrosyl-tRNA synthetase%2C class Ib%2C bacterial/mitochondrial | Chr2:14315011-14317329 FORWARD LENGTH=385 | 201606	177	385	5e-29	217.5	25.4	34.5	LK_I_c01286_00388	PILA_27832 unnamed protein product	177	389	1e-59	219.8	53.1
LK_I_c01287_00389	ADR78276.1 CYP720B4 [Picea sitchensis]	82.4	261	40	2	1	261	1	255	1.1e-114	422.9	CYP720B4	gbpln	Eukaryota	Viridiplantae	Picea	Picea sitchensis	unassigned	LK_I_c01287_00389	LG_T_003569_c00_g03_i04.p1 unnamed protein product	270	482	1e-158	178.5	82.6	88.1	LK_I_c01287_00389	AbisacEGm058460t18 type=protein; aalen=; clen=1388; offs=; oid=evgvelvk71Loc35044t2; organism=Abies sachalinensis;	270	358	4e-159	132.6	78.9	88.1	LK_I_c01287_00389	AT1G73340.1 | Cytochrome P450 superfamily protein | Chr1:27573136-27575273 FORWARD LENGTH=487 | 201606	270	487	1e-57	180.4	32.6	53	LK_I_c01287_00389	PILA_27334 unnamed protein product	270	510	2e-149	188.9	77.4
LK_I_c01292_00391	YP_009531499.1 ribosomal protein L2 (mitochondrion) [Pinus taeda]	91.2	477	39	3	58	532	1	476	4.5e-245	857.1	ribosomal protein L2 (mitochondrion)	gbpln	Eukaryota	Viridiplantae	Pinus	Pinus taeda	common	LK_I_c01292_00391	LG_I_c34814_38326 unnamed protein product	533	476	0	89.3	89.1	89.1	LK_I_c01292_00391	AbisacEGm008066t1 type=protein; aalen=; clen=8239; offs=; oid=evgvelvk31Loc6691t17; organism=Abies sachalinensis;	533	545	0	102.3	93.1	94	LK_I_c01292_00391	ATMG00560.1 | Nucleic acid-binding%2C OB-fold-like protein | ChrM:154744-157345 FORWARD LENGTH=349 | 201606	533	349	2e-98	65.5	33.4	37.3	LK_I_c01292_00391	PILA_09679 unnamed protein product	533	291	3e-29	54.6	11.6
LK_I_c01297_00394	ABR17740.1 unknown [Picea sitchensis]	75.9	481	105	2	1	473	20	497	4.9e-211	743.8	unknown	gbpln	Eukaryota	Viridiplantae	Picea	Picea sitchensis	unassigned	LK_I_c01297_00394	LG_T_001795_c00_g02_i07.p1 unnamed protein product	474	485	0	102.3	85	92.4	LK_I_c01297_00394	AbisacEGm009258t1 type=protein; aalen=; clen=2388; offs=; oid=evgvelvk51Loc10062t1; organism=Abies sachalinensis;	474	513	0	108.2	76.6	85.7	LK_I_c01297_00394	AT5G23940.1 | HXXXD-type acyl-transferase family protein | Chr5:8076616-8079677 REVERSE LENGTH=484 | 201606	474	484	2e-47	102.1	30.4	46.4	LK_I_c01297_00394	PILA_28074 unnamed protein product	474	487	0	102.7	78.3
LK_I_c01298_00395	ABK25674.1 unknown [Picea sitchensis]	95.2	272	12	1	1	271	1	272	8.7e-136	493	unknown	gbpln	Eukaryota	Viridiplantae	Picea	Picea sitchensis	common	LK_I_c01298_00395	LG_I_c17234_29741 unnamed protein product	273	315	0	115.4	93	93	LK_I_c01298_00395	AbisacEGm021447t1 type=protein; aalen=; clen=1941; offs=; oid=evgvelvk35Loc1281t1; organism=Abies sachalinensis;	273	273	0	100	94.9	97.1	LK_I_c01298_00395	AT3G17440.1 | Putative plant snare 13 | Chr3:5969909-5972290 REVERSE LENGTH=269 | 201606	273	269	1e-138	98.5	71.8	84.2	LK_I_c01298_00395	PILA_09693 unnamed protein product	273	274	0	100.4	93.8
LK_I_c01300_00396	ABR17692.1 unknown [Picea sitchensis]	90.3	435	39	3	1	433	1	434	2.5e-214	754.6	unknown	gbpln	Eukaryota	Viridiplantae	Picea	Picea sitchensis	common	LK_I_c01300_00396	LG_I_c18788_10901 unnamed protein product	434	434	0	100	99.5	99.5	LK_I_c01300_00396	AbisacEGm012734t1 type=protein; aalen=; clen=1890; offs=; oid=evgvelvk95Loc4899t2; organism=Abies sachalinensis;	434	429	0	98.8	87.3	91.5	LK_I_c01300_00396	AT1G48450.1 | alanine-tRNA ligase%2C putative (DUF760) | Chr1:17908746-17910345 REVERSE LENGTH=423 | 201606	434	423	5e-138	97.5	49.8	63.6	LK_I_c01300_00396	PILA_09285 unnamed protein product	434	435	2e-162	100.2	55.5
LK_I_c01301_00397	AWY87645.1 4-diphosphocytidyl-2-C-methyl-D-erythritol kinase [Pinus kesiya var. langbianensis]	89.9	405	41	0	1	405	1	405	7.9e-210	739.6	4-diphosphocytidyl-2-C-methyl-D-erythritol kinase	gbpln	Eukaryota	Viridiplantae	Pinus	Pinus kesiya	common	LK_I_c01301_00397	LG_I_c02599_01143 unnamed protein product	406	406	0	100	99.8	100	LK_I_c01301_00397	AbisacEGm013371t4 type=protein; aalen=; clen=1601; offs=; oid=evgvelvk91Loc25642t1; organism=Abies sachalinensis;	406	405	0	99.8	88.7	91.6	LK_I_c01301_00397	AT2G26930.1 | 4-(cytidine 5'-phospho)-2-C-methyl-D-erithritol kinase | Chr2:11491829-11494229 REVERSE LENGTH=383 | 201606	406	383	2e-158	94.3	55.2	65.5	LK_I_c01301_00397	PILA_25493 unnamed protein product	406	406	0	100	88.7
LK_I_c01307_00401	#	#	#	#	#	#	#	#	#	#	#	-	----	----	----	----	----	common	LK_I_c01307_00401	LG_I_c18050_30152 unnamed protein product	522	522	0	100	99.4	99.8	LK_I_c01307_00401	AbisacEGm008920t1 type=protein; aalen=; clen=1945; offs=; oid=evgvelvk21Loc30952t1; organism=Abies sachalinensis;	522	521	0	99.8	78.4	85.1	LK_I_c01307_00401	No_hits	522	#	#	#	#	#	LK_I_c01307_00401	PILA_23009 unnamed protein product	522	475	0	91	69.3
LK_I_c01308_00402	XP_026460303.1 trifunctional UDP-glucose 4,6-dehydratase/UDP-4-keto-6-deoxy-D-glucose 3,5-epimerase/UDP-4-keto-L-rhamnose-reductase RHM1-like [Papaver somniferum]	75.8	62	13	1	1	60	593	654	7.7e-17	95.9	trifunctional UDP-glucose 4,6-dehydratase/UDP-4-keto-6-deoxy-D-glucose 3,5-epimerase/UDP-4-keto-L-rhamnose-reductase RHM1-like	gbpln	Eukaryota	Viridiplantae	Papaver	Papaver somniferum	unassigned	LK_I_c01308_00402	LG_I_c14218_51094 unnamed protein product	68	679	3e-32	998.5	86.8	91.2	LK_I_c01308_00402	AbisacEGm005104t1 type=protein; aalen=; clen=3329; offs=; oid=evgvelvk61Loc4210t10; organism=Abies sachalinensis;	68	677	1e-29	995.6	80.9	86.8	LK_I_c01308_00402	AT1G63000.1 | nucleotide-rhamnose synthase/epimerase-reductase | Chr1:23342510-23343859 FORWARD LENGTH=301 | 201606	68	301	4e-23	442.6	63.2	77.9	LK_I_c01308_00402	PILA_09346 unnamed protein product	68	635	3e-31	933.8	85.3
LK_I_c01309_00403	CBI34386.3 unnamed protein product, partial [Vitis vinifera]	72	486	117	3	11	491	8	479	1.2e-204	722.6	unnamed protein product, partial	gbpln	cellular organisms	Eukaryota	Vitis	Vitis vinifera	common	LK_I_c01309_00403	LG_I_c09944_05587 unnamed protein product	503	511	0	101.6	99.8	99.8	LK_I_c01309_00403	AbisacEGm009727t1 type=protein; aalen=; clen=2222; offs=; oid=evgvelvk25Loc11434t1; organism=Abies sachalinensis;	503	502	0	99.8	92.6	96.6	LK_I_c01309_00403	AT1G63940.2 | monodehydroascorbate reductase 6 | Chr1:23730095-23733534 FORWARD LENGTH=493 | 201606	503	493	0	98	67.2	79.5	LK_I_c01309_00403	PILA_09106 unnamed protein product	503	529	0	105.2	90.7
LK_I_c01312_00404	ABK26963.1 unknown [Picea sitchensis]	78.3	345	68	2	1	339	1	344	1.5e-140	509.2	unknown	gbpln	Eukaryota	Viridiplantae	Picea	Picea sitchensis	common	LK_I_c01312_00404	LG_I_c34989_20015 unnamed protein product	340	419	0	123.2	94.4	95.9	LK_I_c01312_00404	AbisacEGm017633t1 type=protein; aalen=; clen=1456; offs=; oid=evgvelvk81Loc29243t1; organism=Abies sachalinensis;	340	336	0	98.8	80.3	87.6	LK_I_c01312_00404	AT4G19950.1 | polyadenylate-binding protein 1-B-binding protein | Chr4:10809977-10810942 FORWARD LENGTH=321 | 201606	340	321	3e-83	94.4	45.6	62.4	LK_I_c01312_00404	PILA_09712 unnamed protein product	340	340	0	100	83.8
LK_I_c01314_00406	RWR86685.1 zinc finger protein ZAT9-like protein [Cinnamomum micranthum f. kanehirae]	35.3	136	71	6	32	152	189	322	6e-09	70.9	zinc finger protein ZAT9-like protein	gbpln	Eukaryota	Viridiplantae	Cinnamomum	Cinnamomum micranthum	unassigned	LK_I_c01314_00406	LG_I_c21198_12399 unnamed protein product	155	428	2e-59	276.1	67.7	71	LK_I_c01314_00406	AbisacEGm012325t1 type=protein; aalen=; clen=2081; offs=; oid=evgvelvk71Loc34108t2; organism=Abies sachalinensis;	155	439	6e-44	283.2	61.3	67.1	LK_I_c01314_00406	No_hits	155	#	#	#	#	#	LK_I_c01314_00406	PILA_29955 unnamed protein product	155	428	2e-48	276.1	63.9
LK_I_c01316_00408	ADR78279.1 CYP720B7, partial [Picea sitchensis]	54.2	295	134	1	18	311	21	315	3.9e-87	331.6	CYP720B7, partial	gbpln	Eukaryota	Viridiplantae	Picea	Picea sitchensis	common	LK_I_c01316_00408	LG_T_009313_c00_g01_i04.p1 unnamed protein product	316	485	0	153.5	97.5	98.1	LK_I_c01316_00408	AbisacEGm062676t2 type=protein; aalen=; clen=1785; offs=; oid=evgvelvk41Loc46924t3; organism=Abies sachalinensis;	316	489	0	154.7	78.2	85.8	LK_I_c01316_00408	AT1G73340.1 | Cytochrome P450 superfamily protein | Chr1:27573136-27575273 FORWARD LENGTH=487 | 201606	316	487	1e-74	154.1	34.8	57.6	LK_I_c01316_00408	PILA_27334 unnamed protein product	316	510	8e-112	161.4	50.6
LK_I_c01317_00409	XP_010249805.1 PREDICTED: uncharacterized protein LOC104592250 [Nelumbo nucifera]	46	137	66	4	68	198	245	379	3.1e-21	112.1	PREDICTED: uncharacterized protein LOC104592250	gbpln	Eukaryota	Viridiplantae	Nelumbo	Nelumbo nucifera	unassigned	LK_I_c01317_00409	LG_I_c38021_39488 unnamed protein product	200	239	7e-113	119.5	78.5	87.5	LK_I_c01317_00409	AbisacEGm022949t1 type=protein; aalen=; clen=2222; offs=; oid=evgvelvk31Loc10688t10; organism=Abies sachalinensis;	200	251	4e-100	125.5	72.5	80.5	LK_I_c01317_00409	AT5G11460.1 | hypothetical protein (DUF581) | Chr5:3657064-3658388 REVERSE LENGTH=344 | 201606	200	344	3e-20	172	23.5	31	LK_I_c01317_00409	PILA_16227 unnamed protein product	200	235	2e-97	117.5	69.5
LK_I_c01319_00411	ADE77025.1 unknown [Picea sitchensis]	95.8	384	16	0	1	384	1	384	3.6e-204	720.7	unknown	gbpln	Eukaryota	Viridiplantae	Picea	Picea sitchensis	common	LK_I_c01319_00411	LG_I_c19880_11579 unnamed protein product	385	385	0	100	99.2	99.2	LK_I_c01319_00411	AbisacEGm014392t5 type=protein; aalen=; clen=1894; offs=; oid=evgvelvk35Loc2096t3; organism=Abies sachalinensis;	385	380	0	98.7	94.3	97.1	LK_I_c01319_00411	AT2G05830.1 | NagB/RpiA/CoA transferase-like superfamily protein | Chr2:2229759-2231839 FORWARD LENGTH=374 | 201606	385	374	1e-167	97.1	63.1	76.9	LK_I_c01319_00411	PILA_33378 unnamed protein product	385	332	0	86.2	80
LK_I_c01322_00412	ABK25391.1 unknown [Picea sitchensis]	96.1	356	14	0	1	356	1	356	1.4e-203	719.2	unknown	gbpln	Eukaryota	Viridiplantae	Picea	Picea sitchensis	common	LK_I_c01322_00412	LG_I_c03191_22663 unnamed protein product	509	509	0	100	99.4	99.6	LK_I_c01322_00412	AbisacEGm059777t9 type=protein; aalen=; clen=2078; offs=; oid=evgvelvk35Loc1444t4; organism=Abies sachalinensis;	509	559	0	109.8	96.3	97.2	LK_I_c01322_00412	AT5G10270.1 | cyclin-dependent kinase C%3B1 | Chr5:3221715-3224674 REVERSE LENGTH=505 | 201606	509	505	0	99.2	69.5	78.6	LK_I_c01322_00412	PILA_27659 unnamed protein product	509	561	0	110.2	89.4
LK_I_c01323_00413	RVW33856.1 Rust resistance kinase Lr10 [Vitis vinifera]	50	336	161	3	82	417	273	601	5e-90	341.7	Rust resistance kinase Lr10	gbpln	cellular organisms	Eukaryota	Vitis	Vitis vinifera	unassigned	LK_I_c01323_00413	LG_I_c20738_12105 unnamed protein product	422	425	0	100.7	78.7	87	LK_I_c01323_00413	AbisacEGm064878t12 type=protein; aalen=; clen=1519; offs=; oid=evgvelvk31Loc38768t4; organism=Abies sachalinensis;	422	401	2e-168	95	56.6	64.9	LK_I_c01323_00413	AT5G38280.1 | PR5-like receptor kinase | Chr5:15293325-15295838 REVERSE LENGTH=665 | 201606	422	665	4e-84	157.6	33.6	47.6	LK_I_c01323_00413	PILA_33183 unnamed protein product	422	439	3e-179	104	65.2
LK_I_c01325_00415	ABR16337.1 unknown [Picea sitchensis]	96.6	445	15	0	1	445	1	445	3.4e-246	860.5	unknown	gbpln	Eukaryota	Viridiplantae	Picea	Picea sitchensis	common	LK_I_c01325_00415	LG_I_c35736_20463 unnamed protein product	446	446	0	100	98.9	99.1	LK_I_c01325_00415	AbisacEGm012059t1 type=protein; aalen=; clen=2158; offs=; oid=evgvelvk95Loc165t1; organism=Abies sachalinensis;	446	445	0	99.8	96.9	98.4	LK_I_c01325_00415	AT2G36530.1 | Enolase | Chr2:15321081-15323786 REVERSE LENGTH=444 | 201606	446	444	0	99.6	86.1	90.1	LK_I_c01325_00415	PILA_36497 unnamed protein product	446	446	0	100	96.2
LK_I_c01329_00419	XP_021639261.1 cyclase-associated protein 1-like [Hevea brasiliensis]	55.1	497	190	5	7	502	5	469	1.8e-147	532.7	cyclase-associated protein 1-like	gbpln	Eukaryota	Viridiplantae	Hevea	Hevea brasiliensis	common	LK_I_c01329_00419	LG_I_c26264_15169 unnamed protein product	503	516	0	102.6	96.4	97	LK_I_c01329_00419	AbisacEGm010606t1 type=protein; aalen=; clen=2943; offs=; oid=evgvelvk25Loc1137t1; organism=Abies sachalinensis;	503	482	0	95.8	61.4	73.2	LK_I_c01329_00419	AT4G34490.1 | cyclase associated protein 1 | Chr4:16484896-16487355 REVERSE LENGTH=476 | 201606	503	476	8e-174	94.6	50.7	67	LK_I_c01329_00419	PILA_19473 unnamed protein product	503	519	0	103.2	89.5
LK_I_c01332_00420	AZA14794.1 Protein DA1-related 1 [Pinus taeda]	92.7	478	35	0	1	478	1	478	1.2e-260	908.7	Protein DA1-related 1	gbpln	Eukaryota	Viridiplantae	Pinus	Pinus taeda	common	LK_I_c01332_00420	LG_I_c05636_23885 unnamed protein product	479	479	0	100	99.2	99.6	LK_I_c01332_00420	AbisacEGm009658t1 type=protein; aalen=; clen=2380; offs=; oid=evgvelvk25Loc1015t1; organism=Abies sachalinensis;	479	504	0	105.2	90.6	95.2	LK_I_c01332_00420	AT4G36860.3 | LIM domain-containing protein | Chr4:17358580-17361189 REVERSE LENGTH=577 | 201606	479	577	0	120.5	61	72.9	LK_I_c01332_00420	PILA_33226 unnamed protein product	479	479	0	100	92.1
LK_I_c01334_00422	ABR17603.1 unknown [Picea sitchensis]	93.8	438	27	0	33	470	34	471	8.5e-240	839.3	unknown	gbpln	Eukaryota	Viridiplantae	Picea	Picea sitchensis	common	LK_I_c01334_00422	LG_I_c18220_30251 unnamed protein product	471	305	0	64.8	58.6	59	LK_I_c01334_00422	AbisacEGm009597t2 type=protein; aalen=; clen=1609; offs=; oid=evgvelvk85Loc25582t1; organism=Abies sachalinensis;	471	470	0	99.8	93	95.3	LK_I_c01334_00422	AT4G33680.1 | Pyridoxal phosphate (PLP)-dependent transferases superfamily protein | Chr4:16171847-16174630 REVERSE LENGTH=461 | 201606	471	461	0	97.9	71.1	80.3	LK_I_c01334_00422	PILA_34976 unnamed protein product	471	476	0	101.1	64.5
LK_I_c01335_00423	BBG67103.1 acetyl-CoA carboxylase biotin carboxylase subunit [Gnetum ula]	83.7	523	71	3	42	550	29	551	2.5e-246	861.3	acetyl-CoA carboxylase biotin carboxylase subunit	gbpln	Eukaryota	Viridiplantae	Gnetum	Gnetum ula	common	LK_I_c01335_00423	LG_I_c27934_16223 unnamed protein product	553	553	0	100	100	100	LK_I_c01335_00423	AbisacEGm007862t4 type=protein; aalen=; clen=2591; offs=; oid=evgvelvk81Loc4325t4; organism=Abies sachalinensis;	553	552	0	99.8	94	96.6	LK_I_c01335_00423	AT5G35360.1 | acetyl Co-enzyme a carboxylase biotin carboxylase subunit | Chr5:13584300-13588268 FORWARD LENGTH=537 | 201606	553	537	0	97.1	72.5	81	LK_I_c01335_00423	PILA_19664 unnamed protein product	553	553	0	100	94.4
LK_I_c01336_00424	ABK25480.1 unknown [Picea sitchensis]	43.9	424	210	13	55	469	56	460	1.1e-82	317.4	unknown	gbpln	Eukaryota	Viridiplantae	Picea	Picea sitchensis	unassigned	LK_I_c01336_00424	LG_T_016050_c00_g01_i01.p1 unnamed protein product	470	457	0	97.2	63.4	70.4	LK_I_c01336_00424	AbisacEGm067051t13 type=protein; aalen=; clen=1738; offs=; oid=evgvelvk65Loc3833t5; organism=Abies sachalinensis;	470	449	0	95.5	68.7	77.9	LK_I_c01336_00424	AT2G03200.1 | Eukaryotic aspartyl protease family protein | Chr2:966506-967891 REVERSE LENGTH=461 | 201606	470	461	4e-76	98.1	34.7	51.5	LK_I_c01336_00424	PILA_02190 unnamed protein product	470	459	2e-155	97.7	52.3
LK_I_c01339_00427	ABK27062.1 unknown [Picea sitchensis]	86	265	36	1	1	265	1	264	7.9e-126	459.9	unknown	gbpln	Eukaryota	Viridiplantae	Picea	Picea sitchensis	common	LK_I_c01339_00427	LG_I_c20264_11816 unnamed protein product	266	266	6e-180	100	93.2	94.7	LK_I_c01339_00427	AbisacEGm021972t1 type=protein; aalen=; clen=1461; offs=; oid=evgvelvk71Loc6948t1; organism=Abies sachalinensis;	266	265	3e-159	99.6	82	88.7	LK_I_c01339_00427	AT2G20740.1 | Tetraspanin family protein | Chr2:8935788-8937292 FORWARD LENGTH=221 | 201606	266	221	4e-54	83.1	30.8	46.6	LK_I_c01339_00427	PILA_21983 unnamed protein product	266	265	5e-167	99.6	87.6
LK_I_c01340_00428	ABK24191.1 unknown [Picea sitchensis]	89.2	306	33	0	1	306	1	306	1.3e-148	535.8	unknown	gbpln	Eukaryota	Viridiplantae	Picea	Picea sitchensis	common	LK_I_c01340_00428	LG_I_c12338_07070 unnamed protein product	307	307	0	100	99.7	99.7	LK_I_c01340_00428	AbisacEGm019386t1 type=protein; aalen=; clen=1963; offs=; oid=evgvelvk51Loc28511t1; organism=Abies sachalinensis;	307	306	0	99.7	88.3	93.2	LK_I_c01340_00428	AT1G16880.1 | uridylyltransferase-like protein | Chr1:5773796-5776125 FORWARD LENGTH=290 | 201606	307	290	4e-126	94.5	56.7	64.8	LK_I_c01340_00428	PILA_18164 unnamed protein product	307	372	9e-164	121.2	73.9
LK_I_c01343_00430	ABR16369.1 unknown [Picea sitchensis]	94.6	522	27	1	1	522	1	521	6.1e-279	969.5	unknown	gbpln	Eukaryota	Viridiplantae	Picea	Picea sitchensis	common	LK_I_c01343_00430	LG_I_c11509_26916 unnamed protein product	523	523	0	100	99.8	99.8	LK_I_c01343_00430	AbisacEGm065747t2 type=protein; aalen=; clen=1863; offs=; oid=evgvelvk91Loc2154t1; organism=Abies sachalinensis;	523	522	0	99.8	94.1	96.2	LK_I_c01343_00430	AT3G01120.1 | Pyridoxal phosphate (PLP)-dependent transferases superfamily protein | Chr3:39234-41865 REVERSE LENGTH=563 | 201606	523	563	0	107.6	53.3	64.2	LK_I_c01343_00430	PILA_04282 unnamed protein product	523	523	0	100	93.1
LK_I_c01344_00431	ABK25821.1 unknown [Picea sitchensis]	92.8	265	19	0	1	265	1	265	2.3e-133	485	unknown	gbpln	Eukaryota	Viridiplantae	Picea	Picea sitchensis	common	LK_I_c01344_00431	LG_I_c29848_17433 unnamed protein product	266	266	0	100	98.9	98.9	LK_I_c01344_00431	AbisacEGm021978t2 type=protein; aalen=; clen=1241; offs=; oid=evgvelvk95Loc12054t1; organism=Abies sachalinensis;	266	265	0	99.6	89.1	92.1	LK_I_c01344_00431	AT2G04550.1 | indole-3-butyric acid response 5 | Chr2:1588538-1589838 FORWARD LENGTH=257 | 201606	266	257	7e-94	96.6	48.1	61.7	LK_I_c01344_00431	PILA_37228 unnamed protein product	266	266	0	100	91
LK_I_c01348_00434	ABK24323.1 unknown [Picea sitchensis]	91	288	26	0	1	288	1	288	7.2e-149	536.6	unknown	gbpln	Eukaryota	Viridiplantae	Picea	Picea sitchensis	common	LK_I_c01348_00434	LG_I_c28135_16343 unnamed protein product	289	289	0	100	98.6	99.7	LK_I_c01348_00434	AbisacEGm020458t1 type=protein; aalen=; clen=1742; offs=; oid=evgvelvk31Loc21175t1; organism=Abies sachalinensis;	289	288	0	99.7	91.3	94.8	LK_I_c01348_00434	AT3G19260.1 | LAG1 homologue 2 | Chr3:6669448-6671257 REVERSE LENGTH=296 | 201606	289	296	3e-118	102.4	56.1	70.9	LK_I_c01348_00434	PILA_32697 unnamed protein product	289	289	0	100	91
LK_I_c01351_00435	ERN20394.1 hypothetical protein AMTR_s00068p00070880 [Amborella trichopoda]	49.6	266	81	9	3	221	40	299	7.7e-50	207.2	hypothetical protein AMTR_s00068p00070880	gbpln	Eukaryota	Viridiplantae	Amborella	Amborella trichopoda	common	LK_I_c01351_00435	LG_I_c07611_24906 unnamed protein product	222	222	3e-167	100	100	100	LK_I_c01351_00435	AbisacEGm024660t2 type=protein; aalen=; clen=1059; offs=; oid=evgvelvk95Loc2289t1; organism=Abies sachalinensis;	222	221	3e-151	99.5	90.1	95.5	LK_I_c01351_00435	AT1G55340.1 | hypothetical protein (DUF1639) | Chr1:20652605-20653469 FORWARD LENGTH=205 | 201606	222	205	1e-49	92.3	41.9	59	LK_I_c01351_00435	PILA_19820 unnamed protein product	222	197	2e-115	88.7	74.8
LK_I_c01352_00436	ABR18117.1 unknown [Picea sitchensis]	89.7	446	46	0	1	446	1	446	9.3e-228	799.3	unknown	gbpln	Eukaryota	Viridiplantae	Picea	Picea sitchensis	common	LK_I_c01352_00436	LG_I_c23932_13718 unnamed protein product	447	447	0	100	100	100	LK_I_c01352_00436	AbisacEGm012022t1 type=protein; aalen=; clen=2800; offs=; oid=evgvelvk85Loc1245t15; organism=Abies sachalinensis;	447	446	0	99.8	92.2	95.7	LK_I_c01352_00436	AT1G78070.1 | Transducin/WD40 repeat-like superfamily protein | Chr1:29355219-29358368 FORWARD LENGTH=449 | 201606	447	449	0	100.4	64.2	79	LK_I_c01352_00436	PILA_34484 unnamed protein product	447	448	0	100.2	90.6
LK_I_c01356_00438	AAC49455.1 Pseudotzain [Pseudotsuga menziesii]	92.5	454	34	0	51	504	1	454	3.7e-209	737.6	Pseudotzain	gbpln	Eukaryota	Viridiplantae	Pseudotsuga	Pseudotsuga menziesii	common	LK_I_c01356_00438	LG_I_c00736_00142 unnamed protein product	505	455	0	90.1	89.1	89.3	LK_I_c01356_00438	AbisacEGm065314t2 type=protein; aalen=; clen=2313; offs=; oid=evgvelvk85Loc461t1; organism=Abies sachalinensis;	505	469	0	92.9	83.4	86.5	LK_I_c01356_00438	AT5G43060.1 | Granulin repeat cysteine protease family protein | Chr5:17269784-17272117 REVERSE LENGTH=463 | 201606	505	463	0	91.7	58.6	69.1	LK_I_c01356_00438	PILA_10329 unnamed protein product	505	537	0	106.3	82.2
LK_I_c01358_00440	ABK22087.1 unknown [Picea sitchensis]	84.7	385	31	4	4	387	2	359	6.3e-148	533.9	unknown	gbpln	Eukaryota	Viridiplantae	Picea	Picea sitchensis	common	LK_I_c01358_00440	LG_I_c05853_23998 unnamed protein product	388	299	0	77.1	66.5	66.5	LK_I_c01358_00440	AbisacEGm014860t1 type=protein; aalen=; clen=1903; offs=; oid=evgvelvk35Loc4156t1; organism=Abies sachalinensis;	388	384	0	99	89.2	93.8	LK_I_c01358_00440	AT3G08640.1 | alphavirus core family protein (DUF3411) | Chr3:2622992-2624005 FORWARD LENGTH=337 | 201606	388	337	6e-129	86.9	45.4	54.1	LK_I_c01358_00440	PILA_18285 unnamed protein product	388	384	0	99	87.6
LK_I_c01359_00441	ABK23046.1 unknown [Picea sitchensis]	59.1	154	49	3	1	154	1	140	2.3e-36	163.7	unknown	gbpln	Eukaryota	Viridiplantae	Picea	Picea sitchensis	common	LK_I_c01359_00441	LG_I_c34153_38008 unnamed protein product	519	523	0	100.8	99	99.6	LK_I_c01359_00441	AbisacEGm060243t1 type=protein; aalen=; clen=2066; offs=; oid=evgvelvk31Loc34417t2; organism=Abies sachalinensis;	519	557	1e-139	107.3	54.5	69.6	LK_I_c01359_00441	No_hits	519	#	#	#	#	#	LK_I_c01359_00441	PILA_30038 unnamed protein product	519	636	2e-121	122.5	45.5
LK_I_c01362_00442	RWR92884.1 Aldo/keto reductase [Cinnamomum micranthum f. kanehirae]	63.6	107	35	2	2	108	6	108	4.2e-33	150.6	Aldo/keto reductase	gbpln	Eukaryota	Viridiplantae	Cinnamomum	Cinnamomum micranthum	unassigned	LK_I_c01362_00442	LG_I_c10395_05883 unnamed protein product	109	361	3e-67	331.2	89	89	LK_I_c01362_00442	AbisacEGm069535t1 type=protein; aalen=; clen=1733; offs=; oid=evgvelvk71Loc6003t1; organism=Abies sachalinensis;	109	358	2e-64	328.4	86.2	87.2	LK_I_c01362_00442	AT2G37790.1 | NAD(P)-linked oxidoreductase superfamily protein | Chr2:15838838-15840752 FORWARD LENGTH=314 | 201606	109	314	2e-28	288.1	43.1	56	LK_I_c01362_00442	PILA_07810 unnamed protein product	109	246	4e-68	225.7	87.2
LK_I_c01362_00443	KAA8529945.1 hypothetical protein F0562_034451 [Nyssa sinensis]	71.8	174	48	1	2	175	103	275	3.4e-62	248.1	hypothetical protein F0562_034451	gbpln	Eukaryota	Viridiplantae	Nyssa	Nyssa sinensis	unassigned	LK_I_c01362_00443	LG_I_c10395_05883 unnamed protein product	192	361	2e-121	188	85.9	87	LK_I_c01362_00443	AbisacEGm069535t1 type=protein; aalen=; clen=1733; offs=; oid=evgvelvk71Loc6003t1; organism=Abies sachalinensis;	192	358	4e-118	186.5	84.4	85.4	LK_I_c01362_00443	AT2G37790.1 | NAD(P)-linked oxidoreductase superfamily protein | Chr2:15838838-15840752 FORWARD LENGTH=314 | 201606	192	314	5e-32	163.5	31.8	47.4	LK_I_c01362_00443	PILA_29495 unnamed protein product	192	315	5e-31	164.1	32.8
LK_I_c01363_00444	ABK24331.1 unknown [Picea sitchensis]	95.1	410	20	0	1	410	1	410	4.8e-210	740.3	unknown	gbpln	Eukaryota	Viridiplantae	Picea	Picea sitchensis	common	LK_I_c01363_00444	LG_I_c32369_18711 unnamed protein product	419	419	0	100	99.3	99.8	LK_I_c01363_00444	AbisacEGm066350t3 type=protein; aalen=; clen=1602; offs=; oid=evgvelvk95Loc2705t1; organism=Abies sachalinensis;	419	418	0	99.8	95.9	98.3	LK_I_c01363_00444	AT3G47520.1 | malate dehydrogenase | Chr3:17513657-17514868 FORWARD LENGTH=403 | 201606	419	403	0	96.2	67.1	76.1	LK_I_c01363_00444	PILA_21073 unnamed protein product	419	771	0	184	91.6
LK_I_c01364_00445	ABR18048.1 unknown [Picea sitchensis]	62.3	292	110	0	6	297	32	323	4.4e-104	387.9	unknown	gbpln	Eukaryota	Viridiplantae	Picea	Picea sitchensis	common	LK_I_c01364_00445	LG_I_c08106_04511 unnamed protein product	302	302	0	100	100	100	LK_I_c01364_00445	AbisacEGm069087t5 type=protein; aalen=; clen=1424; offs=; oid=evgvelvk55Loc38590t4; organism=Abies sachalinensis;	302	301	0	99.7	85.8	92.1	LK_I_c01364_00445	AT1G10380.1 | Putative membrane lipoprotein | Chr1:3400706-3402110 FORWARD LENGTH=305 | 201606	302	305	2e-66	101	40.1	57.3	LK_I_c01364_00445	PILA_10331 unnamed protein product	302	314	0	104	86.1
LK_I_c01365_00446	ABR17484.1 unknown [Picea sitchensis]	78.2	455	90	3	1	454	1	447	2.3e-210	741.5	unknown	gbpln	Eukaryota	Viridiplantae	Picea	Picea sitchensis	common	LK_I_c01365_00446	LG_I_c09236_05170 unnamed protein product	456	472	0	103.5	98.7	99.3	LK_I_c01365_00446	AbisacEGm011668t1 type=protein; aalen=; clen=2017; offs=; oid=evgvelvk51Loc52761t1; organism=Abies sachalinensis;	456	455	0	99.8	89.5	94.1	LK_I_c01365_00446	AT3G05390.1 | S-adenosyl-L-methionine-dependent methyltransferase | Chr3:1546585-1547976 REVERSE LENGTH=463 | 201606	456	463	5e-107	101.5	33.3	47.1	LK_I_c01365_00446	PILA_27087 unnamed protein product	456	442	0	96.9	83.3
LK_I_c01366_00447	ABK26798.1 unknown [Picea sitchensis]	96.5	316	11	0	1	316	1	316	1.9e-182	648.3	unknown	gbpln	Eukaryota	Viridiplantae	Picea	Picea sitchensis	common	LK_I_c01366_00447	LG_I_c22721_13344 unnamed protein product	317	317	0	100	99.7	100	LK_I_c01366_00447	AbisacEGm018800t1 type=protein; aalen=; clen=1684; offs=; oid=evgvelvk71Loc16661t1; organism=Abies sachalinensis;	317	316	0	99.7	97.2	99.4	LK_I_c01366_00447	AT1G18080.1 | Transducin/WD40 repeat-like superfamily protein | Chr1:6222325-6223901 FORWARD LENGTH=327 | 201606	317	327	0	103.2	76.7	87.7	LK_I_c01366_00447	PILA_30284 unnamed protein product	317	317	0	100	96.5
LK_I_c01367_00448	ABR16650.1 unknown [Picea sitchensis]	91.4	465	40	0	1	465	1	465	7.9e-238	832.8	unknown	gbpln	Eukaryota	Viridiplantae	Picea	Picea sitchensis	common	LK_I_c01367_00448	LG_I_c09125_25635 unnamed protein product	466	490	0	105.2	99.4	99.8	LK_I_c01367_00448	AbisacEGm010449t1 type=protein; aalen=; clen=1779; offs=; oid=evgvelvk95Loc3685t1; organism=Abies sachalinensis;	466	485	0	104.1	85.4	91.2	LK_I_c01367_00448	AT4G01940.1 | NFU domain protein 1 | Chr4:842265-843388 REVERSE LENGTH=231 | 201606	466	231	5e-76	49.6	25.1	30.7	LK_I_c01367_00448	PILA_12880 unnamed protein product	466	403	0	86.5	74.2
LK_I_c01369_00449	ABR16475.1 unknown [Picea sitchensis]	93.2	382	26	0	1	382	1	382	7.5e-194	686.4	unknown	gbpln	Eukaryota	Viridiplantae	Picea	Picea sitchensis	common	LK_I_c01369_00449	LG_I_c26391_15253 unnamed protein product	383	383	0	100	99.7	100	LK_I_c01369_00449	AbisacEGm014959t1 type=protein; aalen=; clen=2165; offs=; oid=evgvelvk21Loc11038t1; organism=Abies sachalinensis;	383	382	0	99.7	91.6	96.9	LK_I_c01369_00449	AT4G10430.3 | TMPIT-like protein | Chr4:6455110-6457996 REVERSE LENGTH=347 | 201606	383	347	1e-174	90.6	61.1	75.7	LK_I_c01369_00449	PILA_24492 unnamed protein product	383	382	0	99.7	83.6
LK_I_c01378_00453	ABK24923.1 unknown [Picea sitchensis]	67.4	518	167	1	2	517	4	521	7.5e-189	670.2	unknown	gbpln	Eukaryota	Viridiplantae	Picea	Picea sitchensis	common	LK_I_c01378_00453	LG_I_c25868_14925 unnamed protein product	518	537	0	103.7	100	100	LK_I_c01378_00453	AbisacEGm009056t1 type=protein; aalen=; clen=2092; offs=; oid=evgvelvk91Loc2871t1; organism=Abies sachalinensis;	518	518	0	100	90.9	95.4	LK_I_c01378_00453	AT5G17010.4 | Major facilitator superfamily protein | Chr5:5587851-5592332 REVERSE LENGTH=503 | 201606	518	503	0	97.1	61.4	75.7	LK_I_c01378_00453	PILA_07415 unnamed protein product	518	519	0	100.2	88.4
LK_I_c01379_00454	ABK25073.1 unknown [Picea sitchensis]	96.4	444	16	0	1	444	1	444	2.8e-253	884	unknown	gbpln	Eukaryota	Viridiplantae	Picea	Picea sitchensis	common	LK_I_c01379_00454	LG_I_c01227_21611 unnamed protein product	445	445	0	100	98.9	99.3	LK_I_c01379_00454	AbisacEGm012110t2 type=protein; aalen=; clen=2155; offs=; oid=evgvelvk71Loc23045t1; organism=Abies sachalinensis;	445	444	0	99.8	97.3	98.4	LK_I_c01379_00454	AT2G44100.1 | guanosine nucleotide diphosphate dissociation inhibitor 1 | Chr2:18241804-18244864 FORWARD LENGTH=445 | 201606	445	445	0	100	83.1	91.5	LK_I_c01379_00454	PILA_19119 unnamed protein product	445	471	0	105.8	93.7
LK_I_c01381_00455	XP_010107232.1 receptor-like protein 12 [Morus notabilis]	43.4	106	57	2	12	114	153	258	9.7e-12	79.7	receptor-like protein 12	gbpln	Eukaryota	Viridiplantae	Morus	Morus notabilis	unassigned	LK_I_c01381_00455	LG_T_002298_c00_g01_i04.p1 unnamed protein product	116	606	6e-57	522.4	80.2	80.2	LK_I_c01381_00455	AbisacEGm062465t2 type=protein; aalen=; clen=2074; offs=; oid=evgvelvk21Loc12421t5; organism=Abies sachalinensis;	116	515	8e-47	444	67.2	74.1	LK_I_c01381_00455	AT1G35710.1 | kinase family with leucine-rich repeat domain-containing protein | Chr1:13220940-13224386 FORWARD LENGTH=1120 | 201606	116	1120	8e-14	965.5	35.3	44.8	LK_I_c01381_00455	PILA_09879 unnamed protein product	116	499	1e-48	430.2	69.8
LK_I_c01382_00456	ABR18346.1 unknown [Picea sitchensis]	99.1	115	1	0	4	118	34	148	3.8e-60	240.7	unknown	gbpln	Eukaryota	Viridiplantae	Picea	Picea sitchensis	unassigned	LK_I_c01382_00456	LG_I_c07862_04371 unnamed protein product	134	346	1e-80	258.2	83.6	85.8	LK_I_c01382_00456	AbisacEGm014391t3 type=protein; aalen=; clen=773; offs=; oid=evgvelvk95Loc14671t2; organism=Abies sachalinensis;	134	257	4e-80	191.8	84.3	85.8	LK_I_c01382_00456	AT3G17390.1 | S-adenosylmethionine synthetase family protein | Chr3:5952484-5953665 REVERSE LENGTH=393 | 201606	134	393	1e-75	293.3	79.9	84.3	LK_I_c01382_00456	PILA_11333 unnamed protein product	134	272	5e-73	203	76.1
LK_I_c01384_00457	XP_010278909.1 PREDICTED: 2,3-bisphosphoglycerate-independent phosphoglycerate mutase [Nelumbo nucifera]	85.9	560	78	1	1	560	1	559	1e-287	998.8	PREDICTED: 2,3-bisphosphoglycerate-independent phosphoglycerate mutase	gbpln	Eukaryota	Viridiplantae	Nelumbo	Nelumbo nucifera	common	LK_I_c01384_00457	LG_I_c00310_21314 unnamed protein product	561	561	0	100	99.1	99.5	LK_I_c01384_00457	AbisacEGm007599t1 type=protein; aalen=; clen=2344; offs=; oid=evgvelvk81Loc1631t1; organism=Abies sachalinensis;	561	560	0	99.8	94.7	97.7	LK_I_c01384_00457	AT1G09780.1 | Phosphoglycerate mutase%2C 2%2C3-bisphosphoglycerate-independent | Chr1:3165550-3167812 REVERSE LENGTH=557 | 201606	561	557	0	99.3	81.1	89.7	LK_I_c01384_00457	PILA_08943 unnamed protein product	561	214	1e-138	38.1	36
LK_I_c01386_00458	ADE77854.1 unknown [Picea sitchensis]	88.2	331	38	1	1	331	1	330	1.9e-137	498.8	unknown	gbpln	Eukaryota	Viridiplantae	Picea	Picea sitchensis	common	LK_I_c01386_00458	LG_I_c05416_02862 unnamed protein product	332	332	0	100	99.4	99.7	LK_I_c01386_00458	AbisacEGm019690t1 type=protein; aalen=; clen=1669; offs=; oid=evgvelvk81Loc3042t1; organism=Abies sachalinensis;	332	301	1e-121	90.7	57.5	62	LK_I_c01386_00458	AT2G27285.1 | nuclear speckle splicing regulatory-like protein (DUF2040) | Chr2:11676079-11677897 REVERSE LENGTH=323 | 201606	332	323	3e-70	97.3	45.2	63.3	LK_I_c01386_00458	PILA_29157 unnamed protein product	332	310	5e-153	93.4	78.9
LK_I_c01388_00460	ABK21450.1 unknown [Picea sitchensis]	85.1	281	42	0	1	281	1	281	2.9e-121	444.9	unknown	gbpln	Eukaryota	Viridiplantae	Picea	Picea sitchensis	unassigned	LK_I_c01388_00460	LG_T_000820_c00_g01_i03.p1 unnamed protein product	292	319	0	109.2	97.9	99	LK_I_c01388_00460	AbisacEGm019187t1 type=protein; aalen=; clen=1575; offs=; oid=evgvelvk91Loc2031t1; organism=Abies sachalinensis;	292	309	9e-180	105.8	81.2	87.3	LK_I_c01388_00460	AT1G61250.2 | secretory carrier 3 | Chr1:22586035-22588519 FORWARD LENGTH=274 | 201606	292	274	2e-113	93.8	56.8	69.2	LK_I_c01388_00460	PILA_16528 unnamed protein product	292	309	0	105.8	83.6
LK_I_c01396_00466	ABK24922.1 unknown [Picea sitchensis]	88.6	396	45	0	13	408	1	396	1.7e-212	748.4	unknown	gbpln	Eukaryota	Viridiplantae	Picea	Picea sitchensis	common	LK_I_c01396_00466	LG_I_c34926_19972 unnamed protein product	409	407	0	99.5	88	90.7	LK_I_c01396_00466	AbisacEGm014237t3 type=protein; aalen=; clen=1447; offs=; oid=evgvelvk95Loc10099t1; organism=Abies sachalinensis;	409	396	0	96.8	86.8	92.2	LK_I_c01396_00466	AT5G08370.1 | alpha-galactosidase 2 | Chr5:2691116-2693441 REVERSE LENGTH=396 | 201606	409	396	0	96.8	60.9	74.1	LK_I_c01396_00466	PILA_01756 unnamed protein product	409	397	0	97.1	79.2
LK_I_c01397_00467	ABR17940.1 unknown [Picea sitchensis]	89.9	424	41	1	1	424	1	422	5.4e-217	763.5	unknown	gbpln	Eukaryota	Viridiplantae	Picea	Picea sitchensis	common	LK_I_c01397_00467	LG_I_c15212_28683 unnamed protein product	425	425	0	100	99.8	100	LK_I_c01397_00467	AbisacEGm012967t4 type=protein; aalen=; clen=1644; offs=; oid=evgvelvk85Loc143t1; organism=Abies sachalinensis;	425	424	0	99.8	86.4	91.1	LK_I_c01397_00467	AT5G65780.1 | branched-chain amino acid aminotransferase 5 / branched-chain amino acid transaminase 5 (BCAT5) | Chr5:26316418-26318585 FORWARD LENGTH=415 | 201606	425	415	0	97.6	57.4	69.2	LK_I_c01397_00467	PILA_15533 unnamed protein product	425	423	0	99.5	85.6
LK_I_c01400_00469	ADE76682.1 unknown [Picea sitchensis]	95.5	469	21	0	1	469	1	469	8.5e-256	892.5	unknown	gbpln	Eukaryota	Viridiplantae	Picea	Picea sitchensis	common	LK_I_c01400_00469	LG_I_c22474_13195 unnamed protein product	470	470	0	100	100	100	LK_I_c01400_00469	AbisacEGm010854t5 type=protein; aalen=; clen=1840; offs=; oid=evgvelvk95Loc6730t1; organism=Abies sachalinensis;	470	468	0	99.6	92.6	96	LK_I_c01400_00469	AT2G19540.1 | Transducin family protein / WD-40 repeat family protein | Chr2:8461804-8464347 FORWARD LENGTH=469 | 201606	470	469	0	99.8	61.3	74	LK_I_c01400_00469	PILA_06534 unnamed protein product	470	469	0	99.8	95.7
LK_I_c01401_00470	ABR18228.1 unknown [Picea sitchensis]	93.2	400	27	0	6	405	1	400	8.5e-204	719.5	unknown	gbpln	Eukaryota	Viridiplantae	Picea	Picea sitchensis	common	LK_I_c01401_00470	LG_I_c07384_04078 unnamed protein product	406	406	0	100	100	100	LK_I_c01401_00470	AbisacEGm013857t1 type=protein; aalen=; clen=1662; offs=; oid=evgvelvk41Loc10727t6; organism=Abies sachalinensis;	406	404	0	99.5	92.9	96.1	LK_I_c01401_00470	AT2G40810.2 | yeast autophagy-like protein | Chr2:17032686-17034338 FORWARD LENGTH=393 | 201606	406	393	0	96.8	61.6	73.9	LK_I_c01401_00470	PILA_25317 unnamed protein product	406	404	0	99.5	93.3
LK_I_c01402_00471	XP_031487972.1 uncharacterized protein At2g24330-like isoform X2 [Nymphaea colorata]	60.1	341	135	1	25	364	28	368	1.8e-105	392.9	uncharacterized protein At2g24330-like isoform X2	gbpln	Eukaryota	Viridiplantae	Nymphaea	Nymphaea colorata	common	LK_I_c01402_00471	LG_I_c35106_20085 unnamed protein product	407	407	0	100	100	100	LK_I_c01402_00471	AbisacEGm068768t1 type=protein; aalen=; clen=1928; offs=; oid=evgvelvk71Loc2674t2; organism=Abies sachalinensis;	407	406	0	99.8	89.4	94.6	LK_I_c01402_00471	AT4G31080.1 | integral membrane metal-binding family protein (DUF2296) | Chr4:15121186-15123072 FORWARD LENGTH=409 | 201606	407	409	6e-126	100.5	44.7	58.2	LK_I_c01402_00471	PILA_28045 unnamed protein product	407	138	5e-84	33.9	29.2
LK_I_c01403_00472	Q50EK0.1 RecName: Full=Cytochrome P450 716B2; AltName: Full=Cytochrome P450 CYPA2 AAX07437.1 cytochrome P450 CYPA2 [Picea sitchensis]	87.2	438	56	0	1	438	1	438	1.7e-226	795	RecName: Full=Cytochrome P450 716B2; AltName: Full=Cytochrome P450 CYPA2 AAX07437.1 cytochrome P450 CYPA2	gbpln	Eukaryota	Viridiplantae	Picea	Picea sitchensis	common	LK_I_c01403_00472	LG_I_c11703_06690 unnamed protein product	439	493	0	112.3	88.2	92.7	LK_I_c01403_00472	AbisacEGm010052t1 type=protein; aalen=; clen=4973; offs=; oid=evgvelvk31Loc256t27; organism=Abies sachalinensis;	439	494	0	112.5	81.5	89.3	LK_I_c01403_00472	AT5G36110.1 | cytochrome P450%2C family 716%2C subfamily A%2C polypeptide 1 | Chr5:14195377-14197613 FORWARD LENGTH=477 | 201606	439	477	9e-122	108.7	39.4	58.8	LK_I_c01403_00472	PILA_30760 unnamed protein product	439	470	0	107.1	77.4
LK_I_c01407_00475	XP_010092545.2 protein trichome birefringence-like 12 [Morus notabilis]	60.5	397	152	2	37	433	32	423	8.3e-152	547	protein trichome birefringence-like 12	gbpln	Eukaryota	Viridiplantae	Morus	Morus notabilis	common	LK_I_c01407_00475	LG_T_007509_c00_g01_i05.p1 unnamed protein product	450	450	0	100	99.8	100	LK_I_c01407_00475	AbisacEGm011878t1 type=protein; aalen=; clen=2254; offs=; oid=evgvelvk35Loc16803t4; organism=Abies sachalinensis;	450	449	0	99.8	93.3	96.9	LK_I_c01407_00475	AT5G64470.2 | trichome birefringence-like protein (DUF828) | Chr5:25776026-25777716 FORWARD LENGTH=407 | 201606	450	407	8e-170	90.4	51.6	63.6	LK_I_c01407_00475	PILA_28125 unnamed protein product	450	450	0	100	89.6
LK_I_c01410_00476	ABK24595.1 unknown [Picea sitchensis]	87.5	415	46	3	1	412	1	412	2.2e-207	731.5	unknown	gbpln	Eukaryota	Viridiplantae	Picea	Picea sitchensis	common	LK_I_c01410_00476	LG_I_c11377_06500 unnamed protein product	413	421	0	101.9	90.3	93.9	LK_I_c01410_00476	AbisacEGm009074t1 type=protein; aalen=; clen=1568; offs=; oid=evgvelvk81Loc2327t1; organism=Abies sachalinensis;	413	517	0	125.2	92	95.6	LK_I_c01410_00476	AT2G43710.1 | Plant stearoyl-acyl-carrier-protein desaturase family protein | Chr2:18120107-18122495 FORWARD LENGTH=401 | 201606	413	401	0	97.1	68.8	76.8	LK_I_c01410_00476	PILA_35634 unnamed protein product	413	413	0	100	88.1
LK_I_c01412_00477	ABR17792.1 unknown [Picea sitchensis]	76.6	351	74	5	1	348	1	346	8.9e-122	447.2	unknown	gbpln	Eukaryota	Viridiplantae	Picea	Picea sitchensis	common	LK_I_c01412_00477	LG_T_019551_c00_g01_i01.p1 unnamed protein product	444	444	0	100	100	100	LK_I_c01412_00477	AbisacEGm012052t1 type=protein; aalen=; clen=1988; offs=; oid=evgvelvk21Loc29117t1; organism=Abies sachalinensis;	444	445	0	100.2	86.3	91.4	LK_I_c01412_00477	AT5G28770.1 | bZIP transcription factor family protein | Chr5:10796648-10798147 REVERSE LENGTH=307 | 201606	444	307	2e-43	69.1	32.9	43.5	LK_I_c01412_00477	PILA_25163 unnamed protein product	444	517	8e-112	116.4	44.1
LK_I_c01414_00479	ADE76258.1 unknown [Picea sitchensis]	70.9	309	36	1	1	255	1	309	8.8e-98	366.7	unknown	gbpln	Eukaryota	Viridiplantae	Picea	Picea sitchensis	common	LK_I_c01414_00479	LG_I_c15838_29014 unnamed protein product	257	543	2e-156	211.3	96.5	97.3	LK_I_c01414_00479	AbisacEGm068881t1 type=protein; aalen=; clen=2399; offs=; oid=evgvelvk21Loc6455t2; organism=Abies sachalinensis;	257	487	3e-127	189.5	79.4	85.2	LK_I_c01414_00479	No_hits	257	#	#	#	#	#	LK_I_c01414_00479	PILA_01384 unnamed protein product	257	541	5e-124	210.5	82.5
LK_I_c01415_00480	XP_005651891.1 chlorophyll a/b-binding protein [Coccomyxa subellipsoidea C-169]	90.2	122	12	0	105	226	84	205	5.8e-59	238	chlorophyll a/b-binding protein	gbpln	Eukaryota	Viridiplantae	Coccomyxa	Coccomyxa subellipsoidea	unassigned	LK_I_c01415_00480	LG_I_c02345_00991 unnamed protein product	317	306	5e-38	96.5	21.1	24.9	LK_I_c01415_00480	AbisacEGm020802t1 type=protein; aalen=; clen=1496; offs=; oid=evgvelvk81Loc33092t3; organism=Abies sachalinensis;	317	283	6e-39	89.3	23.3	28.1	LK_I_c01415_00480	AT4G10340.1 | light harvesting complex of photosystem II 5 | Chr4:6408200-6409496 FORWARD LENGTH=280 | 201606	317	280	5e-40	88.3	24	28.4	LK_I_c01415_00480	PILA_31323 unnamed protein product	317	303	5e-39	95.6	23
LK_I_c01417_00481	XP_031492937.1 endoglucanase 8-like [Nymphaea colorata]	69.2	474	144	1	70	543	17	488	1.8e-201	712.2	endoglucanase 8-like	gbpln	Eukaryota	Viridiplantae	Nymphaea	Nymphaea colorata	common	LK_I_c01417_00481	LG_T_002230_c01_g04_i01.p1 unnamed protein product	545	514	0	94.3	93.9	94.1	LK_I_c01417_00481	AbisacEGm009194t1 type=protein; aalen=; clen=1903; offs=; oid=evgvelvk75Loc26542t1; organism=Abies sachalinensis;	545	514	0	94.3	87	89.5	LK_I_c01417_00481	AT1G23210.1 | glycosyl hydrolase 9B6 | Chr1:8240174-8242129 FORWARD LENGTH=489 | 201606	545	489	0	89.7	58.2	69	LK_I_c01417_00481	PILA_16743 unnamed protein product	545	483	0	88.6	61.8
LK_I_c01418_00482	ABR16961.1 unknown [Picea sitchensis]	78.9	355	70	3	1	352	1	353	7.7e-140	506.9	unknown	gbpln	Eukaryota	Viridiplantae	Picea	Picea sitchensis	common	LK_I_c01418_00482	LG_I_c13908_07863 unnamed protein product	362	362	0	100	99.2	99.2	LK_I_c01418_00482	AbisacEGm015929t1 type=protein; aalen=; clen=1552; offs=; oid=evgvelvk45Loc23470t2; organism=Abies sachalinensis;	362	364	0	100.6	76.2	82.9	LK_I_c01418_00482	AT1G48300.1 | diacylglycerol acyltransferase | Chr1:17847166-17848338 FORWARD LENGTH=360 | 201606	362	360	3e-19	99.4	22.1	34.5	LK_I_c01418_00482	PILA_12808 unnamed protein product	362	360	0	99.4	76.5
LK_I_c01420_00483	ABK21195.1 unknown [Picea sitchensis]	92.9	282	20	0	1	282	6	287	7.1e-141	510.4	unknown	gbpln	Eukaryota	Viridiplantae	Picea	Picea sitchensis	common	LK_I_c01420_00483	LG_I_c36870_20875 unnamed protein product	370	305	0	82.4	75.7	75.7	LK_I_c01420_00483	AbisacEGm017697t2 type=protein; aalen=; clen=1273; offs=; oid=evgvelvk95Loc7636t1; organism=Abies sachalinensis;	370	310	0	83.8	71.9	74.1	LK_I_c01420_00483	AT5G06710.1 | homeobox leucine zipper protein | Chr5:2068305-2070284 REVERSE LENGTH=336 | 201606	370	336	7e-73	90.8	32.7	39.2	LK_I_c01420_00483	PILA_09192 unnamed protein product	370	308	0	83.2	72.4
LK_I_c01421_00484	XP_021600742.1 uncharacterized protein LOC110606301 [Manihot esculenta]	64.3	196	60	4	1	189	5	197	1.9e-57	232.3	uncharacterized protein LOC110606301	gbpln	Eukaryota	Viridiplantae	Manihot	Manihot esculenta	common	LK_I_c01421_00484	LG_I_c27684_16061 unnamed protein product	190	190	1e-140	100	100	100	LK_I_c01421_00484	AbisacEGm028180t1 type=protein; aalen=; clen=927; offs=; oid=evgvelvk85Loc9593t1; organism=Abies sachalinensis;	190	186	1e-34	97.9	31.6	46.8	LK_I_c01421_00484	AT3G20230.1 | Ribosomal L18p/L5e family protein | Chr3:7055639-7056679 REVERSE LENGTH=187 | 201606	190	187	3e-80	98.4	62.1	75.3	LK_I_c01421_00484	PILA_27758 unnamed protein product	190	190	1e-124	100	95.3
LK_I_c01426_00486	YP_004891236.1 ribosomal protein S7 (chloroplast) [Larix decidua]	100	155	0	0	1	155	1	155	1.4e-77	298.9	ribosomal protein S7 (chloroplast)	gbpln	Eukaryota	Viridiplantae	Larix	Larix decidua	common	LK_I_c01426_00486	LG_I_c00360_00035 unnamed protein product	156	156	2e-112	100	100	100	LK_I_c01426_00486	No_hits	156	#	#	#	#	#	LK_I_c01426_00486	ATCG01240.1 | ribosomal protein S7 | ChrC:140704-141171 FORWARD LENGTH=155 | 201606	156	155	2e-94	99.4	84	92.9	LK_I_c01426_00486	PILA_12347 unnamed protein product	156	156	9e-103	100	92.3
LK_I_c01428_00488	ERN10308.1 hypothetical protein AMTR_s00177p00053100 [Amborella trichopoda]	64.4	371	129	2	1	368	85	455	1.2e-135	493	hypothetical protein AMTR_s00177p00053100	gbpln	Eukaryota	Viridiplantae	Amborella	Amborella trichopoda	common	LK_I_c01428_00488	LG_T_012496_c00_g01_i02.p1 unnamed protein product	369	369	0	100	100	100	LK_I_c01428_00488	AbisacEGm015718t1 type=protein; aalen=; clen=1477; offs=; oid=evgvelvk95Loc426t1; organism=Abies sachalinensis;	369	368	0	99.7	91.1	94.6	LK_I_c01428_00488	AT5G39400.1 | Calcium/lipid-binding (CaLB) phosphatase | Chr5:15766251-15767922 FORWARD LENGTH=412 | 201606	369	412	2e-156	111.7	59.1	72.1	LK_I_c01428_00488	PILA_10323 unnamed protein product	369	353	0	95.7	87
LK_I_c01429_00489	ABK22287.1 unknown [Picea sitchensis]	84.8	415	60	2	1	415	1	412	5.8e-208	733.4	unknown	gbpln	Eukaryota	Viridiplantae	Picea	Picea sitchensis	common	LK_I_c01429_00489	LG_I_c19755_11506 unnamed protein product	416	355	0	85.3	82.2	83.4	LK_I_c01429_00489	AbisacEGm060975t1 type=protein; aalen=; clen=1637; offs=; oid=evgvelvk45Loc12883t4; organism=Abies sachalinensis;	416	417	0	100.2	82.2	87	LK_I_c01429_00489	AT2G30010.1 | TRICHOME BIREFRINGENCE-LIKE 45 | Chr2:12805833-12809226 FORWARD LENGTH=398 | 201606	416	398	2e-125	95.7	43	57	LK_I_c01429_00489	PILA_23986 unnamed protein product	416	426	3e-169	102.4	57.5
LK_I_c01430_00490	ABR17362.1 unknown [Picea sitchensis]	93.8	448	28	0	1	448	1	448	8.4e-245	855.9	unknown	gbpln	Eukaryota	Viridiplantae	Picea	Picea sitchensis	common	LK_I_c01430_00490	LG_I_c05426_60040 unnamed protein product	449	458	0	102	93.3	96	LK_I_c01430_00490	AbisacEGm011929t1 type=protein; aalen=; clen=2152; offs=; oid=evgvelvk35Loc2200t3; organism=Abies sachalinensis;	449	448	0	99.8	92.2	96.2	LK_I_c01430_00490	AT5G39410.1 | Saccharopine dehydrogenase | Chr5:15768415-15770274 REVERSE LENGTH=454 | 201606	449	454	0	101.1	59.9	77.7	LK_I_c01430_00490	PILA_04686 unnamed protein product	449	576	0	128.3	87.1
LK_I_c01436_00493	XP_024389907.1 protein REVEILLE 8-like isoform X2 [Physcomitrella patens]	60	265	93	4	34	291	30	288	2.3e-76	295.8	protein REVEILLE 8-like isoform X2	gbpln	Eukaryota	Viridiplantae	Physcomitrella	Physcomitrella patens	common	LK_I_c01436_00493	LG_I_c09302_05214 unnamed protein product	314	332	0	105.7	98.1	98.4	LK_I_c01436_00493	AbisacEGm018981t1 type=protein; aalen=; clen=1544; offs=; oid=evgvelvk85Loc11157t1; organism=Abies sachalinensis;	314	313	0	99.7	82.5	86.6	LK_I_c01436_00493	AT5G52660.1 | Homeodomain-like superfamily protein | Chr5:21359423-21362037 REVERSE LENGTH=330 | 201606	314	330	7e-81	105.1	44.9	57	LK_I_c01436_00493	PILA_03998 unnamed protein product	314	309	4e-177	98.4	80.9
LK_I_c01439_00495	ABK24537.1 unknown [Picea sitchensis]	81.1	514	92	1	37	550	1	509	2.3e-244	854.7	unknown	gbpln	Eukaryota	Viridiplantae	Picea	Picea sitchensis	common	LK_I_c01439_00495	LG_I_c22084_12954 unnamed protein product	552	536	0	97.1	96.9	96.9	LK_I_c01439_00495	AbisacEGm007704t6 type=protein; aalen=; clen=1885; offs=; oid=evgvelvk95Loc23479t1; organism=Abies sachalinensis;	552	542	0	98.2	78.1	85.5	LK_I_c01439_00495	AT5G07990.1 | Cytochrome P450 superfamily protein | Chr5:2560437-2562859 FORWARD LENGTH=513 | 201606	552	513	2e-142	92.9	38	56.2	LK_I_c01439_00495	PILA_31621 unnamed protein product	552	453	0	82.1	46.6
LK_I_c01443_00497	#	#	#	#	#	#	#	#	#	#	#	-	----	----	----	----	----	unassigned	LK_I_c01443_00497	No_hits	360	#	#	#	#	#	LK_I_c01443_00497	AbisacEGm034513t2 type=protein; aalen=; clen=464; offs=; oid=evgvelvk25Loc77866t1; organism=Abies sachalinensis;	360	131	2e-54	36.4	26.4	28.9	LK_I_c01443_00497	No_hits	360	#	#	#	#	#	LK_I_c01443_00497	No_hits	360	#	#	#	#
LK_I_c01448_00500	ABK24699.1 unknown [Picea sitchensis]	88.3	384	41	1	1	380	1	384	6.4e-179	637.1	unknown	gbpln	Eukaryota	Viridiplantae	Picea	Picea sitchensis	common	LK_I_c01448_00500	LG_T_030696_c00_g01_i15.p1 unnamed protein product	472	472	0	100	100	100	LK_I_c01448_00500	AbisacEGm010353t9 type=protein; aalen=; clen=2300; offs=; oid=evgvelvk25Loc11577t8; organism=Abies sachalinensis;	472	475	0	100.6	93	94.9	LK_I_c01448_00500	No_hits	472	#	#	#	#	#	LK_I_c01448_00500	PILA_38506 unnamed protein product	472	365	0	77.3	69.5
LK_I_c01449_00501	ADE75655.1 unknown [Picea sitchensis]	69.7	509	127	6	4	487	46	552	9.3e-205	723	unknown	gbpln	Eukaryota	Viridiplantae	Picea	Picea sitchensis	unassigned	LK_I_c01449_00501	LG_T_017310_c00_g02_i02.p1 unnamed protein product	491	560	0	114.1	71.3	83.7	LK_I_c01449_00501	AbisacEGm057274t6 type=protein; aalen=; clen=1785; offs=; oid=evgvelvk35Loc16811t1; organism=Abies sachalinensis;	491	547	0	111.4	83.7	91.2	LK_I_c01449_00501	AT3G48520.1 | cytochrome P450%2C family 94%2C subfamily B%2C polypeptide 3 | Chr3:17975104-17976624 REVERSE LENGTH=506 | 201606	491	506	8e-162	103.1	49.3	66.6	LK_I_c01449_00501	PILA_33240 unnamed protein product	491	570	0	116.1	70.3
LK_I_c01450_00502	OVA00639.1 protein of unknown function DUF1995 [Macleaya cordata]	65.2	391	113	3	1	391	23	390	1.1e-142	516.5	protein of unknown function DUF1995	gbpln	Eukaryota	Viridiplantae	Macleaya	Macleaya cordata	common	LK_I_c01450_00502	LG_I_c28311_16464 unnamed protein product	392	392	0	100	100	100	LK_I_c01450_00502	AbisacEGm014452t1 type=protein; aalen=; clen=1241; offs=; oid=evgvelvk75Loc26789t1; organism=Abies sachalinensis;	392	391	0	99.7	89.5	92.9	LK_I_c01450_00502	AT1G73060.1 | Low PSII Accumulation 3 | Chr1:27479027-27481258 FORWARD LENGTH=358 | 201606	392	358	2e-171	91.3	62	75	LK_I_c01450_00502	PILA_21758 unnamed protein product	392	394	0	100.5	89.3
LK_I_c01457_00506	ACN41152.1 unknown [Picea sitchensis]	65.7	105	33	1	30	134	4	105	6e-27	131.7	unknown	gbpln	Eukaryota	Viridiplantae	Picea	Picea sitchensis	common	LK_I_c01457_00506	LG_I_c32641_18754 unnamed protein product	320	319	0	99.7	97.8	97.8	LK_I_c01457_00506	AbisacEGm019729t1 type=protein; aalen=; clen=1363; offs=; oid=evgvelvk45Loc10400t2; organism=Abies sachalinensis;	320	300	1e-72	93.8	43.1	45	LK_I_c01457_00506	AT2G30620.2 | winged-helix DNA-binding transcription factor family protein | Chr2:13045360-13046267 FORWARD LENGTH=202 | 201606	320	202	3e-22	63.1	20.9	26.6	LK_I_c01457_00506	PILA_24433 unnamed protein product	320	299	2e-64	93.4	43.8
LK_I_c01459_00509	ADE76712.1 unknown [Picea sitchensis]	95.7	370	16	0	1	370	1	370	1.1e-202	715.7	unknown	gbpln	Eukaryota	Viridiplantae	Picea	Picea sitchensis	common	LK_I_c01459_00509	LG_I_c28258_16427 unnamed protein product	371	371	0	100	99.5	100	LK_I_c01459_00509	AbisacEGm015151t1 type=protein; aalen=; clen=1600; offs=; oid=evgvelvk95Loc2345t1; organism=Abies sachalinensis;	371	378	0	101.9	91.6	95.4	LK_I_c01459_00509	AT2G17340.1 | pantothenate kinase | Chr2:7541615-7544089 REVERSE LENGTH=367 | 201606	371	367	0	98.9	73.3	84.9	LK_I_c01459_00509	PILA_26660 unnamed protein product	371	341	0	91.9	84.1
LK_I_c01462_00512	ABR16476.1 unknown [Picea sitchensis]	86.5	141	19	0	1	141	1	141	6.2e-62	246.9	unknown	gbpln	Eukaryota	Viridiplantae	Picea	Picea sitchensis	common	LK_I_c01462_00512	LG_T_013739_c00_g01_i05.p1 unnamed protein product	155	468	8e-96	301.9	87.1	88.4	LK_I_c01462_00512	AbisacEGm013897t1 type=protein; aalen=; clen=1541; offs=; oid=evgvelvk51Loc4090t1; organism=Abies sachalinensis;	155	403	2e-86	260	78.1	81.3	LK_I_c01462_00512	AT3G46540.2 | ENTH/VHS family protein | Chr3:17134204-17135375 REVERSE LENGTH=295 | 201606	155	295	2e-48	190.3	45.8	65.8	LK_I_c01462_00512	PILA_21830 unnamed protein product	155	427	3e-78	275.5	74.2
LK_I_c01468_00517	ADE76924.1 unknown [Picea sitchensis]	82.2	461	76	2	14	474	1	455	9.6e-207	729.6	unknown	gbpln	Eukaryota	Viridiplantae	Picea	Picea sitchensis	common	LK_I_c01468_00517	LG_T_003832_c00_g02_i01.p1 unnamed protein product	475	478	0	100.6	100	100	LK_I_c01468_00517	AbisacEGm011340t1 type=protein; aalen=; clen=2276; offs=; oid=evgvelvk31Loc2712t8; organism=Abies sachalinensis;	475	463	0	97.5	82.5	86.7	LK_I_c01468_00517	No_hits	475	#	#	#	#	#	LK_I_c01468_00517	No_hits	475	#	#	#	#
LK_I_c01471_00518	XP_011623200.1 peptidyl-prolyl cis-trans isomerase CYP21-4 isoform X1 [Amborella trichopoda]	58.9	231	95	0	1	231	1	231	1.2e-69	273.1	peptidyl-prolyl cis-trans isomerase CYP21-4 isoform X1	gbpln	Eukaryota	Viridiplantae	Amborella	Amborella trichopoda	common	LK_I_c01471_00518	LG_I_c01261_00377 unnamed protein product	235	235	7e-175	100	99.6	99.6	LK_I_c01471_00518	AbisacEGm025106t1 type=protein; aalen=; clen=1549; offs=; oid=evgvelvk75Loc17551t1; organism=Abies sachalinensis;	235	222	2e-151	94.5	86.8	89.4	LK_I_c01471_00518	AT3G66654.5 | Cyclophilin-like peptidyl-prolyl cis-trans isomerase family protein | Chr3:2088694-2090297 FORWARD LENGTH=236 | 201606	235	236	2e-83	100.4	53.6	69.8	LK_I_c01471_00518	PILA_14963 unnamed protein product	235	233	3e-161	99.1	93.6
LK_I_c01475_00522	XP_027363460.1 chlorophyllide a oxygenase, chloroplastic isoform X2 [Abrus precatorius]	56.4	149	58	1	19	167	58	199	2.9e-36	161.8	chlorophyllide a oxygenase, chloroplastic isoform X2	gbpln	Eukaryota	Viridiplantae	Abrus	Abrus precatorius	unassigned	LK_I_c01475_00522	LG_I_c00764_21422 unnamed protein product	171	572	2e-94	334.5	81.3	81.3	LK_I_c01475_00522	AbisacEGm063536t1 type=protein; aalen=; clen=1790; offs=; oid=evgvelvk45Loc36540t1; organism=Abies sachalinensis;	171	493	2e-81	288.3	71.9	78.4	LK_I_c01475_00522	AT1G44446.3 | Pheophorbide a oxygenase family protein with Rieske 2Fe-2S domain-containing protein | Chr1:16849132-16851152 REVERSE LENGTH=433 | 201606	171	433	1e-44	253.2	45	56.7	LK_I_c01475_00522	PILA_35689 unnamed protein product	171	572	2e-78	334.5	70.8
LK_I_c01477_00524	ABR17395.1 unknown [Picea sitchensis]	76.6	436	99	3	11	444	1	435	9.4e-172	613.2	unknown	gbpln	Eukaryota	Viridiplantae	Picea	Picea sitchensis	common	LK_I_c01477_00524	LG_I_c26949_34400 unnamed protein product	445	441	0	99.1	98.4	98.4	LK_I_c01477_00524	AbisacEGm013207t1 type=protein; aalen=; clen=1968; offs=; oid=evgvelvk45Loc12793t1; organism=Abies sachalinensis;	445	419	0	94.2	76.4	81.8	LK_I_c01477_00524	AT2G35490.1 | Plastid-lipid associated protein PAP / fibrillin family protein | Chr2:14912309-14913797 REVERSE LENGTH=376 | 201606	445	376	4e-97	84.5	36.9	46.7	LK_I_c01477_00524	PILA_06058 unnamed protein product	445	438	0	98.4	80.2
LK_I_c01480_00526	XP_030965023.1 pleiotropic drug resistance protein 2-like isoform X2 [Quercus lobata]	73	115	31	0	1	115	1050	1164	5.5e-39	170.2	pleiotropic drug resistance protein 2-like isoform X2	gbpln	Eukaryota	Viridiplantae	Quercus	Quercus lobata	common	LK_I_c01480_00526	LG_I_c23425_32920 unnamed protein product	116	116	3e-84	100	100	100	LK_I_c01480_00526	AbisacEGm000381t5 type=protein; aalen=; clen=2396; offs=; oid=evgvelvk85Loc16007t1; organism=Abies sachalinensis;	116	678	1e-55	584.5	81	87.1	LK_I_c01480_00526	AT3G16340.1 | pleiotropic drug resistance 1 | Chr3:5539897-5546263 FORWARD LENGTH=1416 | 201606	116	1416	2e-46	1220.7	72.4	81.9	LK_I_c01480_00526	PILA_07359 unnamed protein product	116	1499	2e-56	1292.2	81.9
LK_I_c01483_00529	ADE76377.1 unknown [Picea sitchensis]	88.4	415	48	0	1	415	1	415	1.2e-216	762.3	unknown	gbpln	Eukaryota	Viridiplantae	Picea	Picea sitchensis	common	LK_I_c01483_00529	LG_I_c04585_23337 unnamed protein product	416	440	0	105.8	99.3	100	LK_I_c01483_00529	AbisacEGm013391t1 type=protein; aalen=; clen=2786; offs=; oid=evgvelvk21Loc576t1; organism=Abies sachalinensis;	416	415	0	99.8	88.2	93.5	LK_I_c01483_00529	AT5G15050.1 | Core-2/I-branching beta-1%2C6-N-acetylglucosaminyltransferase family protein | Chr5:4871820-4873454 REVERSE LENGTH=434 | 201606	416	434	4e-158	104.3	54.1	72.1	LK_I_c01483_00529	PILA_29390 unnamed protein product	416	484	0	116.3	79.1
LK_I_c01484_00530	XP_010251504.1 PREDICTED: chromo domain-containing protein LHP1-like isoform X1 [Nelumbo nucifera]	35.2	400	211	9	78	472	80	436	8.3e-41	178.3	PREDICTED: chromo domain-containing protein LHP1-like isoform X1	gbpln	Eukaryota	Viridiplantae	Nelumbo	Nelumbo nucifera	common	LK_I_c01484_00530	LG_I_c03601_22864 unnamed protein product	476	476	0	100	99.2	99.4	LK_I_c01484_00530	AbisacEGm010885t1 type=protein; aalen=; clen=2137; offs=; oid=evgvelvk65Loc26917t7; organism=Abies sachalinensis;	476	474	0	99.6	85.5	89.5	LK_I_c01484_00530	AT5G17690.2 | like heterochromatin protein (LHP1) | Chr5:5827622-5829537 REVERSE LENGTH=435 | 201606	476	435	1e-28	91.4	11.6	14.7	LK_I_c01484_00530	PILA_37554 unnamed protein product	476	473	0	99.4	82.8
LK_I_c01489_00534	OAE26136.1 hypothetical protein AXG93_1955s1030 [Marchantia polymorpha subsp. ruderalis]	72.6	442	116	2	42	483	92	528	4.3e-186	661	hypothetical protein AXG93_1955s1030	gbpln	Eukaryota	Viridiplantae	Marchantia	Marchantia polymorpha	common	LK_I_c01489_00534	LG_I_c14757_28429 unnamed protein product	486	486	0	100	99.2	99.4	LK_I_c01489_00534	AbisacEGm008171t2 type=protein; aalen=; clen=2616; offs=; oid=evgvelvk65Loc37296t1; organism=Abies sachalinensis;	486	541	0	111.3	71.8	83.5	LK_I_c01489_00534	AT4G15415.5 | Protein phosphatase 2A regulatory B subunit family protein | Chr4:8817707-8819349 FORWARD LENGTH=522 | 201606	486	522	0	107.4	67.7	81.1	LK_I_c01489_00534	PILA_24947 unnamed protein product	486	544	0	111.9	72.2
LK_I_c01490_00535	ABR16358.1 unknown [Picea sitchensis]	94.4	393	22	0	1	393	1	393	1.6e-223	785	unknown	gbpln	Eukaryota	Viridiplantae	Picea	Picea sitchensis	common	LK_I_c01490_00535	LG_I_c00931_00208 unnamed protein product	394	394	0	100	99	99	LK_I_c01490_00535	AbisacEGm014441t2 type=protein; aalen=; clen=1614; offs=; oid=evgvelvk91Loc8723t1; organism=Abies sachalinensis;	394	392	0	99.5	91.1	93.7	LK_I_c01490_00535	AT1G03475.1 | Coproporphyrinogen III oxidase | Chr1:869302-871175 REVERSE LENGTH=386 | 201606	394	386	0	98	68.8	77.9	LK_I_c01490_00535	PILA_36167 unnamed protein product	394	394	0	100	88.1
LK_I_c01491_00536	ABK20988.1 unknown [Picea sitchensis]	89.3	326	33	1	21	344	1	326	4.7e-155	557.4	unknown	gbpln	Eukaryota	Viridiplantae	Picea	Picea sitchensis	common	LK_I_c01491_00536	LG_I_c21389_12522 unnamed protein product	345	325	0	94.2	93.3	93.6	LK_I_c01491_00536	AbisacEGm017445t1 type=protein; aalen=; clen=1998; offs=; oid=evgvelvk35Loc41949t1; organism=Abies sachalinensis;	345	340	0	98.6	82.3	86.7	LK_I_c01491_00536	AT3G24590.1 | plastidic type i signal peptidase 1 | Chr3:8970694-8972020 FORWARD LENGTH=291 | 201606	345	291	6e-99	84.3	39.1	45.5	LK_I_c01491_00536	PILA_38084 unnamed protein product	345	656	3e-100	190.1	41.4
LK_I_c01492_00537	ABR16038.1 unknown [Picea sitchensis]	60.6	477	173	4	72	538	122	593	1.4e-156	563.1	unknown	gbpln	Eukaryota	Viridiplantae	Picea	Picea sitchensis	common	LK_I_c01492_00537	LG_I_c31536_36675 unnamed protein product	544	538	0	98.9	98.9	98.9	LK_I_c01492_00537	AbisacEGm007840t1 type=protein; aalen=; clen=3059; offs=; oid=evgvelvk21Loc3648t24; organism=Abies sachalinensis;	544	553	0	101.7	78.5	83.8	LK_I_c01492_00537	AT1G02270.1 | Calcium-binding endonuclease/exonuclease/phosphatase family | Chr1:443301-446197 REVERSE LENGTH=484 | 201606	544	484	3e-159	89	44.1	56.8	LK_I_c01492_00537	PILA_31556 unnamed protein product	544	521	0	95.8	72.6
LK_I_c01493_00538	XP_020529864.1 coiled-coil domain-containing protein SCD2 [Amborella trichopoda]	55.1	570	225	8	1	569	1	540	1.7e-136	496.5	coiled-coil domain-containing protein SCD2	gbpln	Eukaryota	Viridiplantae	Amborella	Amborella trichopoda	common	LK_I_c01493_00538	LG_I_c00892_21466 unnamed protein product	578	578	0	100	100	100	LK_I_c01493_00538	AbisacEGm007219t2 type=protein; aalen=; clen=2115; offs=; oid=evgvelvk95Loc6795t1; organism=Abies sachalinensis;	578	576	0	99.7	94.3	97.1	LK_I_c01493_00538	AT3G48860.2 | coiled-coil protein | Chr3:18117619-18121853 FORWARD LENGTH=577 | 201606	578	577	0	99.8	59.2	71.6	LK_I_c01493_00538	PILA_36840 unnamed protein product	578	583	0	100.9	88.6
LK_I_c01494_00540	OAE34872.1 hypothetical protein AXG93_1587s1030 [Marchantia polymorpha subsp. ruderalis]	65	197	69	0	27	223	139	335	4.3e-71	278.1	hypothetical protein AXG93_1587s1030	gbpln	Eukaryota	Viridiplantae	Marchantia	Marchantia polymorpha	unassigned	LK_I_c01494_00540	LG_I_c12486_27402 unnamed protein product	267	438	3e-147	164	74.9	75.7	LK_I_c01494_00540	AbisacEGm012981t2 type=protein; aalen=; clen=2018; offs=; oid=evgvelvk51Loc20435t1; organism=Abies sachalinensis;	267	424	3e-124	158.8	63.7	67	LK_I_c01494_00540	AT1G06570.2 | 4-hydroxyphenylpyruvate dioxygenase | Chr1:2012173-2013543 REVERSE LENGTH=418 | 201606	267	418	4e-60	156.6	37.1	45.7	LK_I_c01494_00540	PILA_08998 unnamed protein product	267	399	7e-127	149.4	65.5
LK_I_c01497_00543	ABK24873.1 unknown [Picea sitchensis]	93.3	490	33	0	4	493	1	490	1.8e-269	937.9	unknown	gbpln	Eukaryota	Viridiplantae	Picea	Picea sitchensis	common	LK_I_c01497_00543	LG_I_c16676_29427 unnamed protein product	494	491	0	99.4	97.8	99.2	LK_I_c01497_00543	AbisacEGm010259t1 type=protein; aalen=; clen=2466; offs=; oid=evgvelvk31Loc6052t9; organism=Abies sachalinensis;	494	490	0	99.2	92.1	95.1	LK_I_c01497_00543	AT5G14590.1 | Isocitrate/isopropylmalate dehydrogenase family protein | Chr5:4703533-4706627 REVERSE LENGTH=485 | 201606	494	485	0	98.2	68.2	78.3	LK_I_c01497_00543	PILA_31099 unnamed protein product	494	504	0	102	91.3
LK_I_c01499_00544	ABK24715.1 unknown [Picea sitchensis]	94.1	476	28	0	1	476	1	476	2.5e-263	917.5	unknown	gbpln	Eukaryota	Viridiplantae	Picea	Picea sitchensis	common	LK_I_c01499_00544	LG_I_c01363_21678 unnamed protein product	477	477	0	100	99.4	100	LK_I_c01499_00544	AbisacEGm010806t1 type=protein; aalen=; clen=1942; offs=; oid=evgvelvk51Loc824t2; organism=Abies sachalinensis;	477	476	0	99.8	90.6	95	LK_I_c01499_00544	AT1G44350.1 | IAA-amino acid hydrolase ILR1-like 6 | Chr1:16834749-16838201 REVERSE LENGTH=464 | 201606	477	464	0	97.3	55.6	72.7	LK_I_c01499_00544	PILA_04808 unnamed protein product	477	418	0	87.6	82
LK_I_c01500_00545	XP_006855195.1 protein ELC-like [Amborella trichopoda]	66.6	419	119	5	29	438	1	407	1.7e-144	522.7	protein ELC-like	gbpln	Eukaryota	Viridiplantae	Amborella	Amborella trichopoda	common	LK_I_c01500_00545	LG_I_c02486_01070 unnamed protein product	442	414	0	93.7	93.7	93.7	LK_I_c01500_00545	AbisacEGm013302t1 type=protein; aalen=; clen=2244; offs=; oid=evgvelvk25Loc2599t1; organism=Abies sachalinensis;	442	417	0	94.3	88	91	LK_I_c01500_00545	AT3G12400.1 | Ubiquitin-conjugating enzyme/RWD-like protein | Chr3:3944600-3945796 REVERSE LENGTH=398 | 201606	442	398	3e-147	90	51.4	65.2	LK_I_c01500_00545	PILA_08955 unnamed protein product	442	418	0	94.6	87.1
LK_I_c01501_00546	RHN62542.1 Ubiquitin-40S ribosomal protein S27a [Medicago truncatula]	83.4	307	47	3	1	305	232	536	1.5e-128	469.2	Ubiquitin-40S ribosomal protein S27a	gbpln	Eukaryota	Viridiplantae	Medicago	Medicago truncatula	unassigned	LK_I_c01501_00546	LG_I_c02165_00880 unnamed protein product	306	309	8e-173	101	83.7	87.9	LK_I_c01501_00546	AbisacEGm019423t1 type=protein; aalen=; clen=1248; offs=; oid=evgvelvk95Loc1392t1; organism=Abies sachalinensis;	306	305	3e-172	99.7	83.3	87.6	LK_I_c01501_00546	AT4G05320.8 | polyubiquitin 10 | Chr4:2718559-2719932 FORWARD LENGTH=305 | 201606	306	305	1e-172	99.7	83.3	87.6	LK_I_c01501_00546	PILA_08383 unnamed protein product	306	306	6e-173	100	83.7
LK_I_c01507_00550	ABK24621.1 unknown [Picea sitchensis]	93.9	492	30	0	1	492	1	492	1.1e-269	938.7	unknown	gbpln	Eukaryota	Viridiplantae	Picea	Picea sitchensis	common	LK_I_c01507_00550	LG_T_022023_c00_g02_i01.p1 unnamed protein product	493	493	0	100	100	100	LK_I_c01507_00550	AbisacEGm009945t1 type=protein; aalen=; clen=1796; offs=; oid=evgvelvk35Loc6562t1; organism=Abies sachalinensis;	493	496	0	100.6	92.5	96.1	LK_I_c01507_00550	No_hits	493	#	#	#	#	#	LK_I_c01507_00550	PILA_03629 unnamed protein product	493	344	0	69.8	66.5
LK_I_c01508_00551	ABK24403.1 unknown [Picea sitchensis]	87.6	613	71	3	1	613	1	608	3.3e-268	934.1	unknown	gbpln	Eukaryota	Viridiplantae	Picea	Picea sitchensis	common	LK_I_c01508_00551	LG_I_c18145_30210 unnamed protein product	614	614	0	100	99.2	100	LK_I_c01508_00551	AbisacEGm005888t4 type=protein; aalen=; clen=2824; offs=; oid=evgvelvk75Loc2807t6; organism=Abies sachalinensis;	614	610	0	99.3	89.4	93.6	LK_I_c01508_00551	AT4G11740.1 | Ubiquitin-like superfamily protein | Chr4:7071955-7075256 FORWARD LENGTH=564 | 201606	614	564	1e-117	91.9	45.4	60.7	LK_I_c01508_00551	PILA_37696 unnamed protein product	614	635	0	103.4	88.9
LK_I_c01509_00552	XP_024367199.1 exportin-2-like [Physcomitrella patens]	61.3	168	65	0	1	168	1	168	6.3e-52	213.8	exportin-2-like	gbpln	Eukaryota	Viridiplantae	Physcomitrella	Physcomitrella patens	unassigned	LK_I_c01509_00552	LG_I_c27025_56051 unnamed protein product	169	744	6e-92	440.2	88.8	93.5	LK_I_c01509_00552	AbisacEGm001696t1 type=protein; aalen=; clen=3294; offs=; oid=evgvelvk51Loc2199t3; organism=Abies sachalinensis;	169	989	9e-88	585.2	87	93.5	LK_I_c01509_00552	AT2G46520.1 | cellular apoptosis susceptibility protein%2C putative / importin-alpha re-exporter | Chr2:19096867-19099785 FORWARD LENGTH=972 | 201606	169	972	2e-54	575.1	57.4	69.8	LK_I_c01509_00552	PILA_38064 unnamed protein product	169	971	5e-96	574.6	83.4
LK_I_c01511_00554	ABK25140.1 unknown [Picea sitchensis]	86.3	409	55	1	1	409	1	408	2.5e-195	691.4	unknown	gbpln	Eukaryota	Viridiplantae	Picea	Picea sitchensis	common	LK_I_c01511_00554	LG_I_c23851_13659 unnamed protein product	410	417	0	101.7	99	99.5	LK_I_c01511_00554	AbisacEGm013692t1 type=protein; aalen=; clen=1873; offs=; oid=evgvelvk51Loc6414t1; organism=Abies sachalinensis;	410	408	0	99.5	82	90	LK_I_c01511_00554	AT1G66430.1 | pfkB-like carbohydrate kinase family protein | Chr1:24778400-24780393 FORWARD LENGTH=384 | 201606	410	384	0	93.7	60.7	69.8	LK_I_c01511_00554	PILA_29452 unnamed protein product	410	409	0	99.8	81.5
LK_I_c01515_00556	ABR17739.1 unknown [Picea sitchensis]	91.3	505	44	0	1	505	1	505	1.9e-269	937.9	unknown	gbpln	Eukaryota	Viridiplantae	Picea	Picea sitchensis	common	LK_I_c01515_00556	LG_I_c23251_63813 unnamed protein product	506	506	0	100	100	100	LK_I_c01515_00556	AbisacEGm066648t7 type=protein; aalen=; clen=1892; offs=; oid=evgvelvk91Loc23003t6; organism=Abies sachalinensis;	506	505	0	99.8	91.1	95.7	LK_I_c01515_00556	AT3G18080.1 | B-S glucosidase 44 | Chr3:6191586-6194124 FORWARD LENGTH=512 | 201606	506	512	0	101.2	65.8	78.9	LK_I_c01515_00556	PILA_27306 unnamed protein product	506	531	0	104.9	54.5
LK_I_c01517_00558	ABK23505.1 unknown [Picea sitchensis]	94	234	14	0	47	280	1	234	7.6e-119	436.8	unknown	gbpln	Eukaryota	Viridiplantae	Picea	Picea sitchensis	common	LK_I_c01517_00558	LG_I_c35351_20228 unnamed protein product	281	275	0	97.9	97.5	97.9	LK_I_c01517_00558	AbisacEGm021845t2 type=protein; aalen=; clen=1210; offs=; oid=evgvelvk95Loc14806t1; organism=Abies sachalinensis;	281	267	1e-162	95	78.3	80.8	LK_I_c01517_00558	AT3G13230.2 | RNA-binding KH domain-containing protein | Chr3:4270423-4271070 FORWARD LENGTH=215 | 201606	281	215	3e-116	76.5	53.7	64.4	LK_I_c01517_00558	PILA_30448 unnamed protein product	281	285	9e-130	101.4	68
LK_I_c01518_00559	ABR16144.1 unknown [Picea sitchensis]	86.8	582	76	1	3	583	5	586	1e-298	1035.4	unknown	gbpln	Eukaryota	Viridiplantae	Picea	Picea sitchensis	common	LK_I_c01518_00559	LG_I_c41678_41318 unnamed protein product	584	614	0	105.1	98.5	99.1	LK_I_c01518_00559	AbisacEGm006840t1 type=protein; aalen=; clen=2187; offs=; oid=evgvelvk61Loc38916t4; organism=Abies sachalinensis;	584	590	0	101	79.6	88.7	LK_I_c01518_00559	AT1G60420.1 | DC1 domain-containing protein | Chr1:22261978-22264243 FORWARD LENGTH=578 | 201606	584	578	0	99	50.7	70.2	LK_I_c01518_00559	PILA_33117 unnamed protein product	584	667	0	114.2	75
LK_I_c01519_00560	NP_042362.1 ATP synthase CF0 C subunit (chloroplast) [Pinus thunbergii]	100	81	0	0	1	81	1	81	5.1e-31	143.3	ATP synthase CF0 C subunit (chloroplast)	gbpln	Eukaryota	Viridiplantae	Pinus	Pinus thunbergii	common	LK_I_c01519_00560	LG_I_c14005_07930 unnamed protein product	82	82	1e-50	100	100	100	LK_I_c01519_00560	No_hits	82	#	#	#	#	#	LK_I_c01519_00560	ATCG00140.1 | ATP synthase subunit C family protein | ChrC:13262-13507 REVERSE LENGTH=81 | 201606	82	81	8e-49	98.8	95.1	98.8	LK_I_c01519_00560	PILA_28404 unnamed protein product	82	276	2e-14	336.6	43.9
LK_I_c01521_00561	ABR18136.1 unknown [Picea sitchensis]	79.9	244	23	2	107	324	119	362	3.8e-96	361.7	unknown	gbpln	Eukaryota	Viridiplantae	Picea	Picea sitchensis	common	LK_I_c01521_00561	LG_I_c02100_00842 unnamed protein product	340	340	0	100	94.7	95	LK_I_c01521_00561	AbisacEGm017102t1 type=protein; aalen=; clen=1600; offs=; oid=evgvelvk85Loc1982t2; organism=Abies sachalinensis;	340	345	9e-172	101.5	82.6	86.5	LK_I_c01521_00561	AT2G45380.3 | myeloid leukemia factor | Chr2:18699588-18700867 REVERSE LENGTH=275 | 201606	340	275	2e-23	80.9	22.6	35.9	LK_I_c01521_00561	PILA_03174 unnamed protein product	340	345	9e-171	101.5	80.9
LK_I_c01525_00565	ADE77328.1 unknown [Picea sitchensis]	82.5	57	9	1	368	423	105	161	2.1e-14	90.5	unknown	gbpln	Eukaryota	Viridiplantae	Picea	Picea sitchensis	common	LK_I_c01525_00565	LG_I_c19811_53453 unnamed protein product	435	435	0	100	98.6	98.9	LK_I_c01525_00565	AbisacEGm003724t1 type=protein; aalen=; clen=3011; offs=; oid=evgvelvk75Loc1928t10; organism=Abies sachalinensis;	435	771	7e-148	177.2	67.8	69	LK_I_c01525_00565	AT2G25970.1 | KH domain-containing protein | Chr2:11071844-11075604 REVERSE LENGTH=632 | 201606	435	632	7e-13	145.3	28.5	31.5	LK_I_c01525_00565	PILA_36486 unnamed protein product	435	759	2e-136	174.5	66.7
LK_I_c01527_00566	ASU43994.1 UDP-glycosyltransferase UGT3 [Picea glauca]	83.4	489	79	2	1	488	1	488	1.1e-229	805.8	UDP-glycosyltransferase UGT3	gbpln	Eukaryota	Viridiplantae	Picea	Picea glauca	common	LK_I_c01527_00566	LG_I_c03529_01721 unnamed protein product	489	492	0	100.6	95.3	97.3	LK_I_c01527_00566	AbisacEGm067289t2 type=protein; aalen=; clen=2386; offs=; oid=evgvelvk55Loc41324t1; organism=Abies sachalinensis;	489	488	0	99.8	81.8	89.6	LK_I_c01527_00566	AT1G05675.1 | UDP-Glycosyltransferase superfamily protein | Chr1:1701213-1702715 REVERSE LENGTH=453 | 201606	489	453	7e-120	92.6	39.3	57.1	LK_I_c01527_00566	PILA_24523 unnamed protein product	489	492	0	100.6	66.9
LK_I_c01532_00568	ABK21998.1 unknown [Picea sitchensis]	95.8	331	14	0	1	331	1	331	6.3e-181	643.3	unknown	gbpln	Eukaryota	Viridiplantae	Picea	Picea sitchensis	common	LK_I_c01532_00568	LG_I_c13585_07645 unnamed protein product	332	332	0	100	100	100	LK_I_c01532_00568	AbisacEGm017956t1 type=protein; aalen=; clen=2498; offs=; oid=evgvelvk51Loc13670t1; organism=Abies sachalinensis;	332	331	0	99.7	93.1	95.2	LK_I_c01532_00568	AT5G40810.1 | Cytochrome C1 family | Chr5:16340200-16342327 FORWARD LENGTH=307 | 201606	332	307	2e-164	92.5	70.2	80.7	LK_I_c01532_00568	PILA_13564 unnamed protein product	332	340	0	102.4	91.3
LK_I_c01533_00569	ABR17633.1 unknown [Picea sitchensis]	78.5	307	54	4	1	305	1	297	5.4e-126	460.7	unknown	gbpln	Eukaryota	Viridiplantae	Picea	Picea sitchensis	common	LK_I_c01533_00569	LG_I_c23667_13533 unnamed protein product	306	306	0	100	100	100	LK_I_c01533_00569	AbisacEGm017760t3 type=protein; aalen=; clen=1337; offs=; oid=evgvelvk55Loc7283t4; organism=Abies sachalinensis;	306	305	0	99.7	93.5	96.4	LK_I_c01533_00569	AT2G44680.1 | casein kinase II beta subunit 4 | Chr2:18426898-18428166 REVERSE LENGTH=283 | 201606	306	283	1e-141	92.5	63.7	73.5	LK_I_c01533_00569	PILA_20855 unnamed protein product	306	306	0	100	97.1
LK_I_c01537_00571	ABR18355.1 unknown [Picea sitchensis]	66.7	415	135	3	42	454	11	424	4.7e-169	604.4	unknown	gbpln	Eukaryota	Viridiplantae	Picea	Picea sitchensis	common	LK_I_c01537_00571	LG_I_c41508_41233 unnamed protein product	476	454	0	95.4	94.5	95.2	LK_I_c01537_00571	AbisacEGm011715t1 type=protein; aalen=; clen=1503; offs=; oid=evgvelvk81Loc1t6; organism=Abies sachalinensis;	476	453	0	95.2	80.7	86.6	LK_I_c01537_00571	AT3G52820.1 | purple acid phosphatase 22 | Chr3:19574236-19576938 REVERSE LENGTH=434 | 201606	476	434	0	91.2	55.3	65.5	LK_I_c01537_00571	PILA_02677 unnamed protein product	476	418	0	87.8	57.4
LK_I_c01539_00573	XP_012077286.1 probable beta-1,3-galactosyltransferase 12 [Jatropha curcas]	70.1	331	90	1	37	367	41	362	1.3e-134	489.6	probable beta-1,3-galactosyltransferase 12	gbpln	Eukaryota	Viridiplantae	Jatropha	Jatropha curcas	common	LK_I_c01539_00573	LG_I_c11945_06828 unnamed protein product	368	368	0	100	99.5	99.5	LK_I_c01539_00573	AbisacEGm015878t1 type=protein; aalen=; clen=1486; offs=; oid=evgvelvk95Loc4774t1; organism=Abies sachalinensis;	368	365	0	99.2	92.7	96.2	LK_I_c01539_00573	AT2G26100.1 | Galactosyltransferase family protein | Chr2:11116212-11118129 REVERSE LENGTH=371 | 201606	368	371	4e-155	100.8	58.4	67.4	LK_I_c01539_00573	PILA_11444 unnamed protein product	368	366	0	99.5	91.8
LK_I_c01540_00574	OAE20869.1 hypothetical protein AXG93_3256s1150 [Marchantia polymorpha subsp. ruderalis]	42.7	248	92	7	9	210	2	245	1.1e-31	147.1	hypothetical protein AXG93_3256s1150	gbpln	Eukaryota	Viridiplantae	Marchantia	Marchantia polymorpha	common	LK_I_c01540_00574	LG_I_c29953_17505 unnamed protein product	251	251	0	100	98.8	99.2	LK_I_c01540_00574	AbisacEGm022727t1 type=protein; aalen=; clen=2529; offs=; oid=evgvelvk21Loc7570t3; organism=Abies sachalinensis;	251	254	1e-115	101.2	81.7	88.4	LK_I_c01540_00574	AT1G50640.1 | ethylene responsive element binding factor 3 | Chr1:18757602-18758279 REVERSE LENGTH=225 | 201606	251	225	7e-30	89.6	21.1	22.7	LK_I_c01540_00574	PILA_33167 unnamed protein product	251	255	1e-129	101.6	87.6
LK_I_c01545_00576	ABR16990.1 unknown [Picea sitchensis]	93.8	272	17	0	1	272	1	272	2.9e-139	504.6	unknown	gbpln	Eukaryota	Viridiplantae	Picea	Picea sitchensis	common	LK_I_c01545_00576	LG_T_021817_c00_g01_i01.p1 unnamed protein product	273	273	0	100	100	100	LK_I_c01545_00576	AbisacEGm026862t1 type=protein; aalen=; clen=1464; offs=; oid=evgvelvk45Loc24t1; organism=Abies sachalinensis;	273	203	4e-93	74.4	48	59.3	LK_I_c01545_00576	AT4G36750.1 | Quinone reductase family protein | Chr4:17324642-17326215 FORWARD LENGTH=273 | 201606	273	273	4e-129	100	67.4	78.4	LK_I_c01545_00576	PILA_18141 unnamed protein product	273	272	0	99.6	91.9
LK_I_c01546_00577	XP_006826801.1 transcription factor TGA2.3 [Amborella trichopoda]	69	455	123	8	23	469	1	445	3.9e-152	548.1	transcription factor TGA2.3	gbpln	Eukaryota	Viridiplantae	Amborella	Amborella trichopoda	common	LK_I_c01546_00577	LG_I_c31246_36522 unnamed protein product	470	469	0	99.8	99.6	99.6	LK_I_c01546_00577	AbisacEGm011036t1 type=protein; aalen=; clen=3051; offs=; oid=evgvelvk41Loc14602t4; organism=Abies sachalinensis;	470	471	0	100.2	96.6	98.3	LK_I_c01546_00577	AT3G12250.7 | TGACG motif-binding factor 6 | Chr3:3906351-3908583 FORWARD LENGTH=330 | 201606	470	330	4e-168	70.2	52.1	60.4	LK_I_c01546_00577	PILA_13153 unnamed protein product	470	444	0	94.5	85.7
LK_I_c01547_00578	ABR16494.1 unknown [Picea sitchensis]	96.6	446	15	0	53	498	1	446	3.2e-253	884	unknown	gbpln	Eukaryota	Viridiplantae	Picea	Picea sitchensis	common	LK_I_c01547_00578	LG_T_002367_c00_g01_i01.p1 unnamed protein product	499	488	0	97.8	96.2	96.8	LK_I_c01547_00578	AbisacEGm010588t1 type=protein; aalen=; clen=1803; offs=; oid=evgvelvk35Loc2892t4; organism=Abies sachalinensis;	499	482	0	96.6	85.2	89.8	LK_I_c01547_00578	AT2G42120.2 | DNA polymerase delta small subunit | Chr2:17563282-17565965 REVERSE LENGTH=440 | 201606	499	440	0	88.2	58.1	71.3	LK_I_c01547_00578	PILA_29366 unnamed protein product	499	446	0	89.4	81.8
LK_I_c01548_00579	ADE76855.1 unknown [Picea sitchensis]	81.4	435	49	4	1	405	1	433	2.4e-190	674.9	unknown	gbpln	Eukaryota	Viridiplantae	Picea	Picea sitchensis	common	LK_I_c01548_00579	LG_I_c02645_01177 unnamed protein product	406	406	0	100	99	99.8	LK_I_c01548_00579	AbisacEGm013999t1 type=protein; aalen=; clen=2336; offs=; oid=evgvelvk71Loc29450t4; organism=Abies sachalinensis;	406	401	0	98.8	83.5	89.2	LK_I_c01548_00579	AT2G31130.6 | hypothetical protein | Chr2:13263829-13265534 REVERSE LENGTH=419 | 201606	406	419	8e-15	103.2	7.6	11.3	LK_I_c01548_00579	PILA_38272 unnamed protein product	406	397	0	97.8	80.8
LK_I_c01553_00580	ABK25382.1 unknown [Picea sitchensis]	86.2	325	41	2	1	321	1	325	5.3e-148	533.9	unknown	gbpln	Eukaryota	Viridiplantae	Picea	Picea sitchensis	common	LK_I_c01553_00580	LG_I_c02336_00984 unnamed protein product	323	328	0	101.5	99.4	99.7	LK_I_c01553_00580	AbisacEGm017603t1 type=protein; aalen=; clen=3256; offs=; oid=evgvelvk41Loc2651t30; organism=Abies sachalinensis;	323	337	0	104.3	83.6	89.5	LK_I_c01553_00580	AT4G25700.1 | beta-hydroxylase 1 | Chr4:13094142-13095866 REVERSE LENGTH=310 | 201606	323	310	1e-131	96	57.9	68.7	LK_I_c01553_00580	PILA_18734 unnamed protein product	323	332	0	102.8	86.4
LK_I_c01557_00582	XP_006851551.1 neutral/alkaline invertase 3, chloroplastic [Amborella trichopoda]	76.4	580	114	3	27	591	75	646	1.4e-268	935.3	neutral/alkaline invertase 3, chloroplastic	gbpln	Eukaryota	Viridiplantae	Amborella	Amborella trichopoda	common	LK_I_c01557_00582	LG_I_c06137_03301 unnamed protein product	592	592	0	100	99.5	99.8	LK_I_c01557_00582	AbisacEGm006829t1 type=protein; aalen=; clen=2617; offs=; oid=evgvelvk51Loc14029t5; organism=Abies sachalinensis;	592	591	0	99.8	93.1	95.4	LK_I_c01557_00582	AT5G22510.2 | alkaline/neutral invertase | Chr5:7474974-7477479 REVERSE LENGTH=617 | 201606	592	617	0	104.2	70.1	78.4	LK_I_c01557_00582	PILA_00794 unnamed protein product	592	593	0	100.2	88
LK_I_c01558_00583	XP_017417150.1 PREDICTED: glucan endo-1,3-beta-glucosidase 2 [Vigna angularis]	38	266	127	5	18	247	7	270	1.4e-29	140.6	PREDICTED: glucan endo-1,3-beta-glucosidase 2	gbpln	Eukaryota	Viridiplantae	Vigna	Vigna angularis	unassigned	LK_I_c01558_00583	LG_I_c26682_34241 unnamed protein product	348	579	0	166.4	84.2	84.5	LK_I_c01558_00583	AbisacEGm006966t6 type=protein; aalen=; clen=1974; offs=; oid=evgvelvk51Loc20581t3; organism=Abies sachalinensis;	348	473	2e-175	135.9	71.6	76.7	LK_I_c01558_00583	AT1G66250.1 | O-Glycosyl hydrolases family 17 protein | Chr1:24693063-24695416 FORWARD LENGTH=505 | 201606	348	505	2e-34	145.1	25.3	41.4	LK_I_c01558_00583	PILA_04728 unnamed protein product	348	458	5e-123	131.6	50.6
LK_I_c01560_00584	XP_010253608.1 PREDICTED: serine carboxypeptidase-like 27 [Nelumbo nucifera]	75.8	430	102	1	55	482	29	458	2.1e-204	721.8	PREDICTED: serine carboxypeptidase-like 27	gbpln	Eukaryota	Viridiplantae	Nelumbo	Nelumbo nucifera	common	LK_I_c01560_00584	LG_I_c26557_15355 unnamed protein product	491	491	0	100	99.4	99.6	LK_I_c01560_00584	AbisacEGm001668t5 type=protein; aalen=; clen=4451; offs=; oid=evgvelvk25Loc1750t28; organism=Abies sachalinensis;	491	994	0	202.4	80.2	83.3	LK_I_c01560_00584	AT3G07990.1 | serine carboxypeptidase-like 27 | Chr3:2552544-2554644 FORWARD LENGTH=459 | 201606	491	459	0	93.5	61.5	73.5	LK_I_c01560_00584	PILA_02275 unnamed protein product	491	491	0	100	90.2
LK_I_c01561_00585	AAG53518.1 CAT1 catalase [Passalora fulva]	85.2	562	83	0	8	569	1	562	1.4e-297	1031.6	CAT1 catalase	gbpln	Eukaryota	Fungi	Passalora	Passalora fulva	unassigned	LK_I_c01561_00585	LG_I_c43227_42083 unnamed protein product	574	515	1e-104	89.7	33.3	48.1	LK_I_c01561_00585	AbisacEGm011102t1 type=protein; aalen=; clen=1429; offs=; oid=evgvelvk25Loc52828t1; organism=Abies sachalinensis;	574	468	9e-139	81.5	38.3	51.9	LK_I_c01561_00585	AT1G20630.1 | catalase 1 | Chr1:7146812-7149609 FORWARD LENGTH=492 | 201606	574	492	1e-102	85.7	31.5	45.3	LK_I_c01561_00585	PILA_35397 unnamed protein product	574	493	1e-101	85.9	32.6
LK_I_c01562_00586	ABK21322.1 unknown [Picea sitchensis]	94.1	118	7	0	16	133	1	118	4.9e-55	223.8	unknown	gbpln	Eukaryota	Viridiplantae	Picea	Picea sitchensis	common	LK_I_c01562_00586	LG_I_c20154_11751 unnamed protein product	137	138	6e-97	100.7	99.3	100	LK_I_c01562_00586	AbisacEGm066614t5 type=protein; aalen=; clen=563; offs=; oid=evgvelvk71Loc7357t2; organism=Abies sachalinensis;	137	120	2e-75	87.6	77.4	81.8	LK_I_c01562_00586	AT3G51030.1 | thioredoxin H-type 1 | Chr3:18951123-18951955 REVERSE LENGTH=114 | 201606	137	114	2e-46	83.2	45.3	61.3	LK_I_c01562_00586	PILA_23407 unnamed protein product	137	184	2e-74	134.3	77.4
LK_I_c01567_00588	ABK24195.1 unknown [Picea sitchensis]	37.9	290	149	7	82	349	27	307	8.9e-35	157.9	unknown	gbpln	Eukaryota	Viridiplantae	Picea	Picea sitchensis	common	LK_I_c01567_00588	LG_I_c32039_18676 unnamed protein product	366	381	0	104.1	99.7	100	LK_I_c01567_00588	AbisacEGm014498t3 type=protein; aalen=; clen=1743; offs=; oid=evgvelvk71Loc3115t5; organism=Abies sachalinensis;	366	391	0	106.8	85	90.2	LK_I_c01567_00588	AT1G76980.1 | patatin-like phospholipase domain protein | Chr1:28926466-28927242 REVERSE LENGTH=258 | 201606	366	258	8e-16	70.5	13.1	19.1	LK_I_c01567_00588	PILA_32774 unnamed protein product	366	392	0	107.1	77.3
LK_I_c01568_00589	ADE77776.1 unknown [Picea sitchensis]	70.1	127	36	1	133	259	80	204	8.6e-40	174.1	unknown	gbpln	Eukaryota	Viridiplantae	Picea	Picea sitchensis	common	LK_I_c01568_00589	LG_I_c08740_04888 unnamed protein product	263	263	0	100	100	100	LK_I_c01568_00589	AbisacEGm000112t1 type=protein; aalen=; clen=7003; offs=; oid=evgvelvk25Loc2849t9; organism=Abies sachalinensis;	263	2037	1e-71	774.5	45.6	48.7	LK_I_c01568_00589	AT4G38760.1 | nucleoporin (DUF3414) | Chr4:18085033-18096166 REVERSE LENGTH=1965 | 201606	263	1965	6e-15	747.1	19	28.9	LK_I_c01568_00589	PILA_08971 unnamed protein product	263	793	7e-65	301.5	42.2
LK_I_c01570_00590	XP_031378806.1 decapping nuclease DXO homolog, chloroplastic [Punica granatum]	65.3	427	142	4	89	515	139	559	7.3e-160	573.9	decapping nuclease DXO homolog, chloroplastic	gbpln	Eukaryota	Viridiplantae	Punica	Punica granatum	common	LK_I_c01570_00590	LG_I_c00974_21497 unnamed protein product	516	511	0	99	98.6	99	LK_I_c01570_00590	AbisacEGm008867t1 type=protein; aalen=; clen=2581; offs=; oid=evgvelvk31Loc2660t3; organism=Abies sachalinensis;	516	523	0	101.4	86.2	91.9	LK_I_c01570_00590	AT4G17620.1 | glycine-rich protein | Chr4:9822005-9824859 FORWARD LENGTH=544 | 201606	516	544	0	105.4	51.6	62.6	LK_I_c01570_00590	PILA_34245 unnamed protein product	516	506	0	98.1	83.9
LK_I_c01574_00591	ABR16067.1 unknown [Picea sitchensis]	67	376	123	1	6	381	7	381	5.7e-149	537.3	unknown	gbpln	Eukaryota	Viridiplantae	Picea	Picea sitchensis	common	LK_I_c01574_00591	LG_I_c06757_03715 unnamed protein product	385	385	0	100	100	100	LK_I_c01574_00591	AbisacEGm014907t3 type=protein; aalen=; clen=1642; offs=; oid=evgvelvk91Loc24640t1; organism=Abies sachalinensis;	385	383	0	99.5	84.4	91.9	LK_I_c01574_00591	AT4G01130.1 | GDSL-like Lipase/Acylhydrolase superfamily protein | Chr4:485868-488007 FORWARD LENGTH=382 | 201606	385	382	8e-93	99.2	40.3	56.9	LK_I_c01574_00591	PILA_07258 unnamed protein product	385	423	0	109.9	74
LK_I_c01576_00593	KAA8539310.1 hypothetical protein F0562_026002 [Nyssa sinensis]	75.8	615	145	1	28	638	1	615	1.4e-261	912.1	hypothetical protein F0562_026002	gbpln	Eukaryota	Viridiplantae	Nyssa	Nyssa sinensis	common	LK_I_c01576_00593	LG_T_006175_c00_g01_i03.p1 unnamed protein product	643	616	0	95.8	95.2	95.5	LK_I_c01576_00593	AbisacEGm006276t1 type=protein; aalen=; clen=2156; offs=; oid=evgvelvk85Loc1903t1; organism=Abies sachalinensis;	643	615	0	95.6	89.4	91.4	LK_I_c01576_00593	AT5G17530.3 | phosphoglucosamine mutase family protein | Chr5:5777716-5781863 FORWARD LENGTH=614 | 201606	643	614	0	95.5	65.3	74.8	LK_I_c01576_00593	PILA_18900 unnamed protein product	643	561	0	87.2	81.5
LK_I_c01577_00594	ABR18287.1 unknown [Picea sitchensis]	93.2	338	23	0	1	338	1	338	1e-170	609.4	unknown	gbpln	Eukaryota	Viridiplantae	Picea	Picea sitchensis	unassigned	LK_I_c01577_00594	LG_I_c17480_29875 unnamed protein product	339	412	0	121.5	100	100	LK_I_c01577_00594	AbisacEGm017554t1 type=protein; aalen=; clen=2214; offs=; oid=evgvelvk51Loc13642t1; organism=Abies sachalinensis;	339	338	0	99.7	94.7	97.1	LK_I_c01577_00594	AT5G47540.1 | Mo25 family protein | Chr5:19283265-19285328 REVERSE LENGTH=343 | 201606	339	343	0	101.2	76.1	90.3	LK_I_c01577_00594	PILA_37099 unnamed protein product	339	337	0	99.4	93.5
LK_I_c01582_00596	XP_010244627.1 PREDICTED: DNA/RNA-binding protein KIN17-like [Nelumbo nucifera]	70.7	396	113	1	1	396	1	393	8.1e-159	570.1	PREDICTED: DNA/RNA-binding protein KIN17-like	gbpln	Eukaryota	Viridiplantae	Nelumbo	Nelumbo nucifera	common	LK_I_c01582_00596	LG_I_c50534_44957 unnamed protein product	397	397	0	100	100	100	LK_I_c01582_00596	AbisacEGm014225t1 type=protein; aalen=; clen=2047; offs=; oid=evgvelvk21Loc8537t3; organism=Abies sachalinensis;	397	396	0	99.7	92.7	96	LK_I_c01582_00596	AT1G55460.1 | DNA/RNA-binding protein Kin17%2C conserved region | Chr1:20707567-20708802 FORWARD LENGTH=411 | 201606	397	411	0	103.5	69.8	83.4	LK_I_c01582_00596	No_hits	397	#	#	#	#
LK_I_c01584_00597	ABK21545.1 unknown [Picea sitchensis]	97.4	193	5	0	1	193	1	193	4.8e-104	387.1	unknown	gbpln	Eukaryota	Viridiplantae	Picea	Picea sitchensis	common	LK_I_c01584_00597	LG_I_c02469_01058 unnamed protein product	194	194	1e-139	100	95.9	99.5	LK_I_c01584_00597	AbisacEGm021313t2 type=protein; aalen=; clen=709; offs=; oid=evgvelvk95Loc14836t1; organism=Abies sachalinensis;	194	193	2e-137	99.5	94.3	98.5	LK_I_c01584_00597	AT4G02080.1 | secretion-associated RAS super family 2 | Chr4:921554-922547 FORWARD LENGTH=193 | 201606	194	193	6e-131	99.5	88.1	96.9	LK_I_c01584_00597	PILA_32787 unnamed protein product	194	194	8e-140	100	95.9
LK_I_c01586_00599	ABK22625.1 unknown [Picea sitchensis]	97.3	112	3	0	1	112	1	112	1.9e-57	231.5	unknown	gbpln	Eukaryota	Viridiplantae	Picea	Picea sitchensis	common	LK_I_c01586_00599	LG_I_c23752_13585 unnamed protein product	113	113	2e-79	100	100	100	LK_I_c01586_00599	AbisacEGm029163t2 type=protein; aalen=; clen=539; offs=; oid=evgvelvk25Loc18279t1; organism=Abies sachalinensis;	113	158	9e-34	139.8	46.9	67.3	LK_I_c01586_00599	AT1G74270.1 | Ribosomal protein L35Ae family protein | Chr1:27928415-27929466 REVERSE LENGTH=112 | 201606	113	112	8e-70	99.1	85.8	92.9	LK_I_c01586_00599	PILA_25366 unnamed protein product	113	113	9e-79	100	98.2
LK_I_c01587_00600	#	#	#	#	#	#	#	#	#	#	#	-	----	----	----	----	----	common	LK_I_c01587_00600	LG_I_c19892_11584 unnamed protein product	90	103	1e-22	114.4	42.2	42.2	LK_I_c01587_00600	No_hits	90	#	#	#	#	#	LK_I_c01587_00600	No_hits	90	#	#	#	#	#	LK_I_c01587_00600	No_hits	90	#	#	#	#
LK_I_c01588_00601	XP_023880822.1 phosphatidylinositol 3,4,5-trisphosphate 3-phosphatase and dual-specificity protein phosphatase PTEN-like [Quercus suber]	78.8	560	116	1	1	560	1	557	1.3e-258	902.1	phosphatidylinositol 3,4,5-trisphosphate 3-phosphatase and dual-specificity protein phosphatase PTEN-like	gbpln	Eukaryota	Viridiplantae	Quercus	Quercus suber	unassigned	LK_I_c01588_00601	LG_T_012496_c00_g01_i02.p1 unnamed protein product	561	369	4e-28	65.8	11.8	18.4	LK_I_c01588_00601	AbisacEGm015718t1 type=protein; aalen=; clen=1477; offs=; oid=evgvelvk95Loc426t1; organism=Abies sachalinensis;	561	368	2e-28	65.6	11.6	17.8	LK_I_c01588_00601	AT5G39400.1 | Calcium/lipid-binding (CaLB) phosphatase | Chr5:15766251-15767922 FORWARD LENGTH=412 | 201606	561	412	9e-25	73.4	11.1	17.5	LK_I_c01588_00601	PILA_10323 unnamed protein product	561	353	4e-26	62.9	11.6
LK_I_c01595_00605	ABK25056.1 unknown [Picea sitchensis]	97.6	369	9	0	1	369	1	369	1.2e-217	765.4	unknown	gbpln	Eukaryota	Viridiplantae	Picea	Picea sitchensis	common	LK_I_c01595_00605	LG_I_c29212_35504 unnamed protein product	370	370	0	100	100	100	LK_I_c01595_00605	AbisacEGm015694t2 type=protein; aalen=; clen=1706; offs=; oid=evgvelvk95Loc8996t1; organism=Abies sachalinensis;	370	369	0	99.7	96.5	98.6	LK_I_c01595_00605	AT3G20740.1 | Transducin/WD40 repeat-like superfamily protein | Chr3:7249064-7252254 REVERSE LENGTH=369 | 201606	370	369	0	99.7	70.8	84.3	LK_I_c01595_00605	PILA_31092 unnamed protein product	370	640	0	173	70.8
LK_I_c01598_00607	ABK24514.1 unknown [Picea sitchensis]	88.9	316	28	1	1	316	1	309	1.6e-157	565.5	unknown	gbpln	Eukaryota	Viridiplantae	Picea	Picea sitchensis	common	LK_I_c01598_00607	LG_I_c04165_02085 unnamed protein product	317	317	0	100	100	100	LK_I_c01598_00607	AbisacEGm018805t1 type=protein; aalen=; clen=1807; offs=; oid=evgvelvk91Loc3150t1; organism=Abies sachalinensis;	317	316	0	99.7	88.3	91.2	LK_I_c01598_00607	AT2G26670.1 | Plant heme oxygenase (decyclizing) family protein | Chr2:11341816-11343394 FORWARD LENGTH=282 | 201606	317	282	1e-127	89	52.1	64	LK_I_c01598_00607	PILA_30988 unnamed protein product	317	317	0	100	87.1
LK_I_c01602_00608	ABK24686.1 unknown [Picea sitchensis]	94.2	362	20	1	1	362	1	361	2.1e-193	684.9	unknown	gbpln	Eukaryota	Viridiplantae	Picea	Picea sitchensis	common	LK_I_c01602_00608	LG_I_c35402_20255 unnamed protein product	364	364	0	100	99.2	99.2	LK_I_c01602_00608	AbisacEGm015993t1 type=protein; aalen=; clen=1807; offs=; oid=evgvelvk41Loc8629t5; organism=Abies sachalinensis;	364	363	0	99.7	91.8	95.1	LK_I_c01602_00608	AT2G47060.4 | Protein kinase superfamily protein | Chr2:19333116-19334759 REVERSE LENGTH=397 | 201606	364	397	0	109.1	74.5	82.4	LK_I_c01602_00608	PILA_23133 unnamed protein product	364	363	0	99.7	93.1
LK_I_c01604_00609	OCL07753.1 PLP-dependent transferase [Glonium stellatum]	81.6	488	90	0	1	488	1	488	8.3e-238	832.8	PLP-dependent transferase	gbpln	Eukaryota	Fungi	Glonium	Glonium stellatum	unassigned	LK_I_c01604_00609	LG_I_c31395_18367 unnamed protein product	489	519	4e-147	106.1	44.4	63.4	LK_I_c01604_00609	AbisacEGm008223t1 type=protein; aalen=; clen=1918; offs=; oid=evgvelvk75Loc1088t36; organism=Abies sachalinensis;	489	539	2e-146	110.2	44.2	62.8	LK_I_c01604_00609	AT1G72330.1 | alanine aminotransferase 2 | Chr1:27233637-27236571 FORWARD LENGTH=540 | 201606	489	540	3e-148	110.4	45.8	63.8	LK_I_c01604_00609	PILA_22934 unnamed protein product	489	644	7e-147	131.7	45.2
LK_I_c01608_00610	ABR16840.1 unknown [Picea sitchensis]	73.5	535	121	6	61	595	92	605	1.9e-215	758.8	unknown	gbpln	Eukaryota	Viridiplantae	Picea	Picea sitchensis	common	LK_I_c01608_00610	LG_I_c09782_26004 unnamed protein product	607	607	0	100	99.5	99.8	LK_I_c01608_00610	AbisacEGm006422t1 type=protein; aalen=; clen=2197; offs=; oid=evgvelvk91Loc1892t1; organism=Abies sachalinensis;	607	608	0	100.2	89.1	93.9	LK_I_c01608_00610	AT2G16570.1 | GLN phosphoribosyl pyrophosphate amidotransferase 1 | Chr2:7180424-7182124 REVERSE LENGTH=566 | 201606	607	566	0	93.2	57.5	66.6	LK_I_c01608_00610	PILA_29798 unnamed protein product	607	905	0	149.1	87.6
LK_I_c01612_00611	AJP06308.1 HYL1 [Pinus tabuliformis]	72.3	393	43	3	1	328	1	392	1.3e-132	483	HYL1	gbpln	Eukaryota	Viridiplantae	Pinus	Pinus tabuliformis	common	LK_I_c01612_00611	LG_I_c06770_03724 unnamed protein product	386	386	0	100	100	100	LK_I_c01612_00611	AbisacEGm013030t3 type=protein; aalen=; clen=1948; offs=; oid=evgvelvk51Loc14540t4; organism=Abies sachalinensis;	386	401	0	103.9	73.6	84.5	LK_I_c01612_00611	AT1G09700.2 | dsRNA-binding domain-like superfamily protein | Chr1:3137960-3140118 REVERSE LENGTH=279 | 201606	386	279	4e-54	72.3	22.8	29.5	LK_I_c01612_00611	PILA_10150 unnamed protein product	386	437	0	113.2	71.5
LK_I_c01618_00615	PSS21701.1 hypothetical protein CEY00_Acc10750 [Actinidia chinensis var. chinensis]	72.6	219	60	0	38	256	34	252	1.1e-68	270	hypothetical protein CEY00_Acc10750	gbpln	Eukaryota	Viridiplantae	Actinidia	Actinidia chinensis	common	LK_I_c01618_00615	LG_I_c11306_26799 unnamed protein product	257	257	0	100	100	100	LK_I_c01618_00615	AbisacEGm022585t1 type=protein; aalen=; clen=1744; offs=; oid=evgvelvk85Loc12623t1; organism=Abies sachalinensis;	257	256	4e-165	99.6	88.3	90.7	LK_I_c01618_00615	AT2G16460.1 | coiled-coil 90B-like protein (DUF1640) | Chr2:7133704-7135483 REVERSE LENGTH=230 | 201606	257	230	2e-106	89.5	58	68.1	LK_I_c01618_00615	PILA_34386 unnamed protein product	257	257	5e-174	100	93.4
LK_I_c01619_00616	ABK25408.1 unknown [Picea sitchensis]	89.5	504	52	1	1	503	1	504	5.5e-261	909.8	unknown	gbpln	Eukaryota	Viridiplantae	Picea	Picea sitchensis	common	LK_I_c01619_00616	LG_I_c11109_26685 unnamed protein product	504	504	0	100	99.8	99.8	LK_I_c01619_00616	AbisacEGm009693t1 type=protein; aalen=; clen=2441; offs=; oid=evgvelvk31Loc29670t3; organism=Abies sachalinensis;	504	503	0	99.8	87.1	93.5	LK_I_c01619_00616	AT2G38110.1 | glycerol-3-phosphate acyltransferase 6 | Chr2:15952816-15955364 REVERSE LENGTH=501 | 201606	504	501	4e-179	99.4	49	68.5	LK_I_c01619_00616	PILA_11384 unnamed protein product	504	482	0	95.6	78.6
LK_I_c01624_00620	XP_002985685.1 probable xyloglucan galactosyltransferase GT19 [Selaginella moellendorffii]	45.5	466	234	10	12	468	43	497	1.8e-112	416.4	probable xyloglucan galactosyltransferase GT19	gbpln	Eukaryota	Viridiplantae	Selaginella	Selaginella moellendorffii	common	LK_I_c01624_00620	LG_T_029422_c00_g01_i01.p1 unnamed protein product	473	473	0	100	99.2	99.4	LK_I_c01624_00620	AbisacEGm010701t1 type=protein; aalen=; clen=2133; offs=; oid=evgvelvk25Loc3552t8; organism=Abies sachalinensis;	473	479	0	101.3	82.9	90.1	LK_I_c01624_00620	AT2G29040.1 | Exostosin family protein | Chr2:12472425-12474992 REVERSE LENGTH=730 | 201606	473	730	3e-112	154.3	38.7	52.9	LK_I_c01624_00620	PILA_26524 unnamed protein product	473	470	0	99.4	80.3
LK_I_c01627_00622	YP_009456399.1 ribosomal protein S3 (chloroplast) [Larix sibirica]	100	217	0	0	1	217	1	217	3.5e-119	437.6	ribosomal protein S3 (chloroplast)	gbpln	Eukaryota	Viridiplantae	Larix	Larix sibirica	common	LK_I_c01627_00622	LG_I_c12293_07043 unnamed protein product	218	218	7e-160	100	100	100	LK_I_c01627_00622	AbisacEGm025578t1 type=protein; aalen=; clen=1500; offs=; oid=evgvelvk31Loc1t15771; organism=Abies sachalinensis;	218	217	3e-158	99.5	98.6	99.5	LK_I_c01627_00622	ATCG00800.1 | structural constituent of ribosome | ChrC:82826-83482 REVERSE LENGTH=218 | 201606	218	218	7e-97	100	64.7	79.8	LK_I_c01627_00622	PILA_15658 unnamed protein product	218	236	6e-72	108.3	50
LK_I_c01632_00626	ABA18653.1 glutamate decarboxylase [Pinus pinaster]	70.7	464	112	5	13	454	1	462	7.4e-188	666.8	glutamate decarboxylase	gbpln	Eukaryota	Viridiplantae	Pinus	Pinus pinaster	common	LK_I_c01632_00626	LG_I_c45409_43120 unnamed protein product	460	489	0	106.3	77	86.7	LK_I_c01632_00626	AbisacEGm011980t1 type=protein; aalen=; clen=1522; offs=; oid=evgvelvk25Loc79616t10; organism=Abies sachalinensis;	460	446	0	97	84.1	90.2	LK_I_c01632_00626	AT2G02010.1 | glutamate decarboxylase 4 | Chr2:474375-476495 REVERSE LENGTH=493 | 201606	460	493	0	107.2	68	78.7	LK_I_c01632_00626	PILA_36465 unnamed protein product	460	492	0	107	75.9
LK_I_c01633_00627	#	#	#	#	#	#	#	#	#	#	#	-	----	----	----	----	----	unassigned	LK_I_c01633_00627	LG_I_c30889_36340 unnamed protein product	76	59	4e-16	77.6	43.4	43.4	LK_I_c01633_00627	No_hits	76	#	#	#	#	#	LK_I_c01633_00627	No_hits	76	#	#	#	#	#	LK_I_c01633_00627	No_hits	76	#	#	#	#
LK_I_c01638_00631	#	#	#	#	#	#	#	#	#	#	#	-	----	----	----	----	----	unassigned	LK_I_c01638_00631	No_hits	112	#	#	#	#	#	LK_I_c01638_00631	No_hits	112	#	#	#	#	#	LK_I_c01638_00631	No_hits	112	#	#	#	#	#	LK_I_c01638_00631	No_hits	112	#	#	#	#
LK_I_c01643_00634	ADE76270.1 unknown [Picea sitchensis]	98.9	523	6	0	1	523	1	523	9.6e-301	1042	unknown	gbpln	Eukaryota	Viridiplantae	Picea	Picea sitchensis	common	LK_I_c01643_00634	LG_I_c21179_12387 unnamed protein product	524	524	0	100	99.8	99.8	LK_I_c01643_00634	AbisacEGm009284t1 type=protein; aalen=; clen=1928; offs=; oid=evgvelvk85Loc1549t1; organism=Abies sachalinensis;	524	512	0	97.7	95.4	96.6	LK_I_c01643_00634	AT1G04510.1 | MOS4-associated complex 3A | Chr1:1226749-1230592 FORWARD LENGTH=523 | 201606	524	523	0	99.8	69.5	81.3	LK_I_c01643_00634	PILA_35497 unnamed protein product	524	691	4e-29	131.9	15.8
LK_I_c01650_00637	TKA29281.1 hypothetical protein B0A50_03791 [Hortaea thailandica]	74.6	334	84	1	1	333	149	482	2.7e-139	505	hypothetical protein B0A50_03791	gbpln	Eukaryota	Fungi	Hortaea	Hortaea thailandica	common	LK_I_c01650_00637	LG_I_c06842_24501 unnamed protein product	334	474	6e-98	141.9	46.1	63.5	LK_I_c01650_00637	AbisacEGm009284t4 type=protein; aalen=; clen=1997; offs=; oid=evgvelvk81Loc1557t1; organism=Abies sachalinensis;	334	425	5e-23	127.2	25.7	41	LK_I_c01650_00637	AT2G33340.2 | MOS4-associated complex 3B | Chr2:14126584-14131000 REVERSE LENGTH=525 | 201606	334	525	6e-26	157.2	26.6	40.4	LK_I_c01650_00637	PILA_35191 unnamed protein product	334	572	1e-12	171.3	18.6
LK_I_c01652_00638	ABK24311.1 unknown [Picea sitchensis]	80.7	535	85	4	1	519	1	533	1.1e-166	596.7	unknown	gbpln	Eukaryota	Viridiplantae	Picea	Picea sitchensis	common	LK_I_c01652_00638	LG_T_010306_c00_g01_i03.p1 unnamed protein product	520	520	0	100	99.8	99.8	LK_I_c01652_00638	AbisacEGm009518t5 type=protein; aalen=; clen=2338; offs=; oid=evgvelvk25Loc11716t19; organism=Abies sachalinensis;	520	507	0	97.5	82.3	88.5	LK_I_c01652_00638	AT5G28770.2 | bZIP transcription factor family protein | Chr5:10796648-10798147 REVERSE LENGTH=314 | 201606	520	314	1e-45	60.4	25.2	34.6	LK_I_c01652_00638	PILA_25163 unnamed protein product	520	517	0	99.4	83.3
LK_I_c01653_00639	ABK24718.1 unknown [Picea sitchensis]	79.4	388	71	1	66	444	55	442	1e-130	476.9	unknown	gbpln	Eukaryota	Viridiplantae	Picea	Picea sitchensis	common	LK_I_c01653_00639	LG_I_c16631_09527 unnamed protein product	445	445	0	100	99.6	99.8	LK_I_c01653_00639	AbisacEGm066704t2 type=protein; aalen=; clen=1760; offs=; oid=evgvelvk85Loc456t9; organism=Abies sachalinensis;	445	450	0	101.1	82.9	86.5	LK_I_c01653_00639	AT2G41060.3 | RNA-binding (RRM/RBD/RNP motifs) family protein | Chr2:17127138-17128493 FORWARD LENGTH=451 | 201606	445	451	3e-90	101.3	40.7	56.6	LK_I_c01653_00639	PILA_33253 unnamed protein product	445	432	0	97.1	72.8
LK_I_c01655_00640	ABR18471.1 unknown [Picea sitchensis]	83.3	479	77	1	1	476	1	479	1.4e-234	822	unknown	gbpln	Eukaryota	Viridiplantae	Picea	Picea sitchensis	common	LK_I_c01655_00640	LG_I_c08868_25501 unnamed protein product	481	488	0	101.5	76.9	86.1	LK_I_c01655_00640	AbisacEGm010044t1 type=protein; aalen=; clen=3091; offs=; oid=evgvelvk31Loc6915t15; organism=Abies sachalinensis;	481	494	0	102.7	80.5	87.5	LK_I_c01655_00640	AT4G13710.2 | Pectin lyase-like superfamily protein | Chr4:7962550-7966012 FORWARD LENGTH=451 | 201606	481	451	0	93.8	56.1	68.8	LK_I_c01655_00640	PILA_08795 unnamed protein product	481	485	0	100.8	78.6
LK_I_c01656_00641	ABK24333.1 unknown [Picea sitchensis]	90.8	380	34	1	1	380	1	379	6.8e-179	636.7	unknown	gbpln	Eukaryota	Viridiplantae	Picea	Picea sitchensis	common	LK_I_c01656_00641	LG_I_c04992_23570 unnamed protein product	381	381	0	100	99.5	99.7	LK_I_c01656_00641	AbisacEGm066670t3 type=protein; aalen=; clen=2083; offs=; oid=evgvelvk55Loc3268t3; organism=Abies sachalinensis;	381	429	0	112.6	89	94	LK_I_c01656_00641	AT2G45980.1 | mesoderm induction early response protein | Chr2:18917680-18918569 REVERSE LENGTH=256 | 201606	381	256	1e-26	67.2	14.2	18.6	LK_I_c01656_00641	PILA_38310 unnamed protein product	381	323	0	84.8	75.6
LK_I_c01658_00643	PIA64623.1 hypothetical protein AQUCO_00100235v1 [Aquilegia coerulea]	65.2	494	172	0	1	494	1	494	7e-184	653.7	hypothetical protein AQUCO_00100235v1	gbpln	Eukaryota	Viridiplantae	Aquilegia	Aquilegia coerulea	common	LK_I_c01658_00643	LG_I_c05771_23951 unnamed protein product	496	496	0	100	99.8	99.8	LK_I_c01658_00643	AbisacEGm010042t2 type=protein; aalen=; clen=2404; offs=; oid=evgvelvk91Loc573t1; organism=Abies sachalinensis;	496	494	0	99.6	91.5	94.6	LK_I_c01658_00643	AT2G19860.1 | hexokinase 2 | Chr2:8570818-8573762 FORWARD LENGTH=502 | 201606	496	502	0	101.2	60.7	76	LK_I_c01658_00643	PILA_33727 unnamed protein product	496	500	0	100.8	63.7
LK_I_c01660_00644	RDI84495.1 hypothetical protein Vi05172_g5617 [Venturia inaequalis]	45.7	359	170	9	72	418	8	353	3.2e-81	312.4	hypothetical protein Vi05172_g5617	gbpln	Eukaryota	Fungi	Venturia	Venturia inaequalis	common	LK_I_c01660_00644	LG_I_c02636_01169 unnamed protein product	420	415	0	98.8	98.8	98.8	LK_I_c01660_00644	No_hits	420	#	#	#	#	#	LK_I_c01660_00644	No_hits	420	#	#	#	#	#	LK_I_c01660_00644	No_hits	420	#	#	#	#
LK_I_c01661_00645	ABK21055.1 unknown [Picea sitchensis]	98.2	334	6	0	1	334	1	334	2.3e-191	677.9	unknown	gbpln	Eukaryota	Viridiplantae	Picea	Picea sitchensis	common	LK_I_c01661_00645	LG_I_c02441_01042 unnamed protein product	335	335	0	100	99.7	100	LK_I_c01661_00645	AbisacEGm017770t2 type=protein; aalen=; clen=1242; offs=; oid=evgvelvk95Loc7862t1; organism=Abies sachalinensis;	335	334	0	99.7	95.2	98.2	LK_I_c01661_00645	AT1G04690.1 | potassium channel beta subunit 1 | Chr1:1313662-1315420 FORWARD LENGTH=328 | 201606	335	328	0	97.9	82.7	91	LK_I_c01661_00645	PILA_08171 unnamed protein product	335	335	0	100	95.8
LK_I_c01663_00646	ABK26845.1 unknown [Picea sitchensis]	94.2	381	21	1	1	381	1	380	7.5e-194	686.4	unknown	gbpln	Eukaryota	Viridiplantae	Picea	Picea sitchensis	common	LK_I_c01663_00646	LG_T_016119_c00_g01_i01.p1 unnamed protein product	382	382	0	100	99.7	100	LK_I_c01663_00646	AbisacEGm057244t3 type=protein; aalen=; clen=1808; offs=; oid=evgvelvk81Loc1612t1; organism=Abies sachalinensis;	382	465	0	121.7	93.2	97.1	LK_I_c01663_00646	AT4G04640.1 | ATPase%2C F1 complex%2C gamma subunit protein | Chr4:2350761-2351882 REVERSE LENGTH=373 | 201606	382	373	0	97.6	74.6	84.6	LK_I_c01663_00646	PILA_01453 unnamed protein product	382	381	0	99.7	92.4
LK_I_c01670_00648	XP_021614318.1 elongation factor Tu, mitochondrial-like [Manihot esculenta]	84.2	450	64	1	3	445	2	451	8.1e-216	759.6	elongation factor Tu, mitochondrial-like	gbpln	Eukaryota	Viridiplantae	Manihot	Manihot esculenta	common	LK_I_c01670_00648	LG_I_c10513_26374 unnamed protein product	446	446	0	100	99.8	99.8	LK_I_c01670_00648	AbisacEGm010349t18 type=protein; aalen=; clen=2155; offs=; oid=evgvelvk71Loc3018t3; organism=Abies sachalinensis;	446	445	0	99.8	96.2	98.2	LK_I_c01670_00648	AT4G02930.1 | GTP binding Elongation factor Tu family protein | Chr4:1295751-1298354 REVERSE LENGTH=454 | 201606	446	454	0	101.8	82.5	90.8	LK_I_c01670_00648	PILA_31670 unnamed protein product	446	479	0	107.4	93
LK_I_c01671_00649	ABK24706.1 unknown [Picea sitchensis]	92.7	399	28	1	13	411	1	398	7.3e-203	716.5	unknown	gbpln	Eukaryota	Viridiplantae	Picea	Picea sitchensis	common	LK_I_c01671_00649	LG_I_c10631_06031 unnamed protein product	412	412	0	100	100	100	LK_I_c01671_00649	AbisacEGm014178t1 type=protein; aalen=; clen=1907; offs=; oid=evgvelvk51Loc40903t2; organism=Abies sachalinensis;	412	397	0	96.4	86.4	91.3	LK_I_c01671_00649	AT1G23740.1 | Oxidoreductase%2C zinc-binding dehydrogenase family protein | Chr1:8398245-8399656 REVERSE LENGTH=386 | 201606	412	386	4e-170	93.7	58.5	69.4	LK_I_c01671_00649	PILA_21677 unnamed protein product	412	412	0	100	83.5
LK_I_c01672_00650	ADE76045.1 unknown [Picea sitchensis]	91.6	453	38	0	24	476	1	453	2.9e-243	850.9	unknown	gbpln	Eukaryota	Viridiplantae	Picea	Picea sitchensis	common	LK_I_c01672_00650	LG_I_c05102_02668 unnamed protein product	477	423	0	88.7	87.6	88.1	LK_I_c01672_00650	AbisacEGm060027t10 type=protein; aalen=; clen=1810; offs=; oid=evgvelvk45Loc3793t166; organism=Abies sachalinensis;	477	453	0	95	85.5	89.7	LK_I_c01672_00650	AT3G19990.1 | E3 ubiquitin-protein ligase | Chr3:6965671-6967102 FORWARD LENGTH=425 | 201606	477	425	5e-172	89.1	51.8	67.3	LK_I_c01672_00650	PILA_10599 unnamed protein product	477	430	0	90.1	79.7
LK_I_c01673_00651	XP_011623116.1 3-oxoacyl-[acyl-carrier-protein]	73.4	563	140	4	1	559	1	557	1.1e-241	845.9	3-oxoacyl-	----	----	----	----	----	common	LK_I_c01673_00651	LG_I_c21263_12437 unnamed protein product	565	565	0	100	100	100	LK_I_c01673_00651	AbisacEGm007521t1 type=protein; aalen=; clen=2870; offs=; oid=evgvelvk41Loc616t19; organism=Abies sachalinensis;	565	564	0	99.8	95	98.4	LK_I_c01673_00651	AT1G74960.3 | fatty acid biosynthesis 1 | Chr1:28152564-28155948 REVERSE LENGTH=541 | 201606	565	541	0	95.8	68	78.1	LK_I_c01673_00651	PILA_23235 unnamed protein product	565	577	0	102.1	95.9
LK_I_c01676_00653	ABK22647.1 unknown [Picea sitchensis]	84.2	202	24	3	1	195	1	201	8e-83	316.6	unknown	gbpln	Eukaryota	Viridiplantae	Picea	Picea sitchensis	common	LK_I_c01676_00653	LG_I_c06608_03620 unnamed protein product	197	199	2e-139	101	99	99.5	LK_I_c01676_00653	AbisacEGm026753t2 type=protein; aalen=; clen=863; offs=; oid=evgvelvk95Loc18147t1; organism=Abies sachalinensis;	197	200	1e-112	101.5	80.7	90.4	LK_I_c01676_00653	AT5G52390.1 | PAR1 protein | Chr5:21264281-21265173 REVERSE LENGTH=195 | 201606	197	195	6e-52	99	43.7	57.9	LK_I_c01676_00653	PILA_05083 unnamed protein product	197	203	5e-105	103	79.2
LK_I_c01678_00655	XP_031494212.1 something about silencing protein 10 [Nymphaea colorata]	33.2	223	141	4	18	236	5	223	5.8e-08	69.3	something about silencing protein 10	gbpln	Eukaryota	Viridiplantae	Nymphaea	Nymphaea colorata	common	LK_I_c01678_00655	LG_I_c49947_44649 unnamed protein product	508	501	0	98.6	93.7	94.7	LK_I_c01678_00655	AbisacEGm009612t1 type=protein; aalen=; clen=2329; offs=; oid=evgvelvk51Loc27715t2; organism=Abies sachalinensis;	508	505	0	99.4	71.5	80.3	LK_I_c01678_00655	No_hits	508	#	#	#	#	#	LK_I_c01678_00655	PILA_07183 unnamed protein product	508	699	2e-20	137.6	18.1
LK_I_c01681_00658	#	#	#	#	#	#	#	#	#	#	#	-	----	----	----	----	----	unassigned	LK_I_c01681_00658	No_hits	223	#	#	#	#	#	LK_I_c01681_00658	No_hits	223	#	#	#	#	#	LK_I_c01681_00658	No_hits	223	#	#	#	#	#	LK_I_c01681_00658	No_hits	223	#	#	#	#
LK_I_c01683_00659	XP_020526751.1 choline-phosphate cytidylyltransferase A isoform X2 [Amborella trichopoda]	61.2	170	61	3	1	170	115	279	4.6e-42	181	choline-phosphate cytidylyltransferase A isoform X2	gbpln	Eukaryota	Viridiplantae	Amborella	Amborella trichopoda	common	LK_I_c01683_00659	LG_I_c45244_43026 unnamed protein product	171	278	1e-114	162.6	92.4	94.2	LK_I_c01683_00659	AbisacEGm069515t2 type=protein; aalen=; clen=1246; offs=; oid=evgvelvk31Loc13866t6; organism=Abies sachalinensis;	171	285	2e-59	166.7	52	55	LK_I_c01683_00659	AT2G38670.1 | phosphorylethanolamine cytidylyltransferase 1 | Chr2:16168979-16171680 FORWARD LENGTH=421 | 201606	171	421	8e-51	246.2	45.6	49.1	LK_I_c01683_00659	PILA_35821 unnamed protein product	171	423	1e-61	247.4	53.8
LK_I_c01687_00662	XP_031480534.1 AAA-ATPase At4g25835-like [Nymphaea colorata]	51.9	445	191	6	4	431	3	441	4.7e-124	454.9	AAA-ATPase At4g25835-like	gbpln	Eukaryota	Viridiplantae	Nymphaea	Nymphaea colorata	common	LK_I_c01687_00662	LG_T_020333_c01_g01_i02.p1 unnamed protein product	491	489	0	99.6	96.7	97.4	LK_I_c01687_00662	AbisacEGm060274t2 type=protein; aalen=; clen=1830; offs=; oid=evgvelvk35Loc12056t26; organism=Abies sachalinensis;	491	471	0	95.9	64.2	75.2	LK_I_c01687_00662	AT4G25835.1 | P-loop containing nucleoside triphosphate hydrolases superfamily protein | Chr4:13136117-13137637 FORWARD LENGTH=506 | 201606	491	506	9e-125	103.1	42.2	60.3	LK_I_c01687_00662	PILA_02187 unnamed protein product	491	446	0	90.8	60.3
LK_I_c01688_00663	ABR16359.1 unknown [Picea sitchensis]	98.7	464	6	0	1	464	1	464	1.5e-260	908.3	unknown	gbpln	Eukaryota	Viridiplantae	Picea	Picea sitchensis	common	LK_I_c01688_00663	LG_I_c14011_07935 unnamed protein product	465	482	0	103.7	98.9	98.9	LK_I_c01688_00663	AbisacEGm009594t4 type=protein; aalen=; clen=1566; offs=; oid=evgvelvk95Loc6621t1; organism=Abies sachalinensis;	465	464	0	99.8	97.4	98.5	LK_I_c01688_00663	AT1G04170.2 | eukaryotic translation initiation factor 2 gamma subunit | Chr1:1097423-1099702 FORWARD LENGTH=465 | 201606	465	465	0	100	88.6	94.2	LK_I_c01688_00663	PILA_02270 unnamed protein product	465	465	0	100	98.5
LK_I_c01691_00665	THU66224.1 hypothetical protein C4D60_Mb05t11890 [Musa balbisiana]	74.3	377	84	1	86	449	13	389	1.2e-153	553.1	hypothetical protein C4D60_Mb05t11890	gbpln	Eukaryota	Viridiplantae	Musa	Musa balbisiana	common	LK_I_c01691_00665	LG_T_011199_c02_g03_i01.p1 unnamed protein product	450	397	0	88.2	87.6	87.6	LK_I_c01691_00665	AbisacEGm014026t1 type=protein; aalen=; clen=1655; offs=; oid=evgvelvk31Loc509t6; organism=Abies sachalinensis;	450	400	0	88.9	77.6	81.3	LK_I_c01691_00665	AT1G66430.1 | pfkB-like carbohydrate kinase family protein | Chr1:24778400-24780393 FORWARD LENGTH=384 | 201606	450	384	0	85.3	60.9	69.6	LK_I_c01691_00665	PILA_02272 unnamed protein product	450	397	0	88.2	79.1
LK_I_c01695_00667	ABK27142.1 unknown [Picea sitchensis]	97.9	439	9	0	1	439	1	439	4.7e-240	840.1	unknown	gbpln	Eukaryota	Viridiplantae	Picea	Picea sitchensis	common	LK_I_c01695_00667	LG_I_c21093_31722 unnamed protein product	440	440	0	100	100	100	LK_I_c01695_00667	AbisacEGm063657t4 type=protein; aalen=; clen=2533; offs=; oid=evgvelvk81Loc1581t7; organism=Abies sachalinensis;	440	527	0	119.8	97.5	98.2	LK_I_c01695_00667	AT2G27600.1 | AAA-type ATPase family protein | Chr2:11781226-11783730 FORWARD LENGTH=435 | 201606	440	435	0	98.9	84.5	92	LK_I_c01695_00667	PILA_12411 unnamed protein product	440	440	0	100	97.5
LK_I_c01697_00668	ACN40389.1 unknown [Picea sitchensis]	75.1	539	127	3	1	533	4	541	1.8e-233	818.5	unknown	gbpln	Eukaryota	Viridiplantae	Picea	Picea sitchensis	common	LK_I_c01697_00668	LG_I_c02314_22190 unnamed protein product	534	534	0	100	100	100	LK_I_c01697_00668	AbisacEGm006817t1 type=protein; aalen=; clen=2166; offs=; oid=evgvelvk51Loc209t23; organism=Abies sachalinensis;	534	591	0	110.7	76	84.8	LK_I_c01697_00668	AT5G07990.1 | Cytochrome P450 superfamily protein | Chr5:2560437-2562859 FORWARD LENGTH=513 | 201606	534	513	1e-134	96.1	39.5	55.8	LK_I_c01697_00668	PILA_10119 unnamed protein product	534	559	0	104.7	74.5
LK_I_c01699_00670	ABR18059.1 unknown [Picea sitchensis]	62.4	388	139	2	76	463	88	468	3.5e-140	508.4	unknown	gbpln	Eukaryota	Viridiplantae	Picea	Picea sitchensis	common	LK_I_c01699_00670	LG_T_007792_c00_g01_i07.p1 unnamed protein product	475	486	0	102.3	99.4	99.6	LK_I_c01699_00670	AbisacEGm010758t1 type=protein; aalen=; clen=1544; offs=; oid=evgvelvk51Loc41956t4; organism=Abies sachalinensis;	475	477	0	100.4	79.8	87.6	LK_I_c01699_00670	AT1G80170.1 | Pectin lyase-like superfamily protein | Chr1:30153646-30155683 REVERSE LENGTH=444 | 201606	475	444	8e-142	93.5	42.7	54.9	LK_I_c01699_00670	PILA_22520 unnamed protein product	475	466	0	98.1	75.2
LK_I_c01701_00672	ERN11817.1 hypothetical protein AMTR_s00020p00023980 [Amborella trichopoda]	54	657	256	10	57	701	14	636	1.4e-188	669.8	hypothetical protein AMTR_s00020p00023980	gbpln	Eukaryota	Viridiplantae	Amborella	Amborella trichopoda	common	LK_I_c01701_00672	LG_I_c20440_31369 unnamed protein product	721	713	0	98.9	96.3	96.5	LK_I_c01701_00672	AbisacEGm005130t1 type=protein; aalen=; clen=2317; offs=; oid=evgvelvk45Loc22635t1; organism=Abies sachalinensis;	721	674	0	93.5	71.3	80.7	LK_I_c01701_00672	AT5G56680.1 | Class II aminoacyl-tRNA and biotin synthetases superfamily protein | Chr5:22936645-22938841 FORWARD LENGTH=572 | 201606	721	572	0	79.3	40.4	53.5	LK_I_c01701_00672	PILA_17316 unnamed protein product	721	570	0	79.1	44.8
LK_I_c01702_00673	QDH88072.1 RNA-dependent RNA polymerase, partial [Riboviria sp.]	83.3	215	34	1	2	214	68	282	7e-100	374.4	RNA-dependent RNA polymerase, partial	gbenv	Viruses	Riboviria	Riboviria	Riboviria sp.	unassigned	LK_I_c01702_00673	LG_I_c23890_13690 unnamed protein product	425	532	5e-37	125.2	23.1	37.4	LK_I_c01702_00673	No_hits	425	#	#	#	#	#	LK_I_c01702_00673	No_hits	425	#	#	#	#	#	LK_I_c01702_00673	No_hits	425	#	#	#	#
LK_I_c01703_00675	#	#	#	#	#	#	#	#	#	#	#	-	----	----	----	----	----	unassigned	LK_I_c01703_00675	LG_T_009889_c00_g01_i03.p1 unnamed protein product	301	1994	2e-169	662.5	86.4	86.4	LK_I_c01703_00675	AbisacEGm000280t1 type=protein; aalen=; clen=6826; offs=; oid=evgvelvk95Loc742t1; organism=Abies sachalinensis;	301	1595	2e-126	529.9	73.4	79.1	LK_I_c01703_00675	No_hits	301	#	#	#	#	#	LK_I_c01703_00675	PILA_25399 unnamed protein product	301	1729	2e-116	574.4	68.4
LK_I_c01711_00679	XP_006848467.1 PLASMODESMATA CALLOSE-BINDING PROTEIN 3 [Amborella trichopoda]	67.7	31	10	0	2	32	89	119	0.00088	53.5	PLASMODESMATA CALLOSE-BINDING PROTEIN 3	gbpln	Eukaryota	Viridiplantae	Amborella	Amborella trichopoda	common	LK_I_c01711_00679	LG_I_c33001_37405 unnamed protein product	137	190	1e-85	138.7	100	100	LK_I_c01711_00679	AbisacEGm017058t1 type=protein; aalen=; clen=1947; offs=; oid=evgvelvk71Loc18016t7; organism=Abies sachalinensis;	137	346	4e-23	252.6	70.1	76.6	LK_I_c01711_00679	No_hits	137	#	#	#	#	#	LK_I_c01711_00679	No_hits	137	#	#	#	#
LK_I_c01716_00681	ABK22032.1 unknown [Picea sitchensis]	76.5	328	73	2	1	328	1	324	6.3e-133	483.8	unknown	gbpln	Eukaryota	Viridiplantae	Picea	Picea sitchensis	common	LK_I_c01716_00681	LG_I_c08583_04798 unnamed protein product	329	344	0	104.6	99.4	99.7	LK_I_c01716_00681	AbisacEGm017980t1 type=protein; aalen=; clen=1346; offs=; oid=evgvelvk81Loc34858t1; organism=Abies sachalinensis;	329	330	0	100.3	88.4	93	LK_I_c01716_00681	AT5G06720.1 | peroxidase 2 | Chr5:2077567-2078857 REVERSE LENGTH=335 | 201606	329	335	2e-151	101.8	62.6	77.5	LK_I_c01716_00681	PILA_10443 unnamed protein product	329	456	0	138.6	89.1
LK_I_c01720_00683	ACN39864.1 unknown [Picea sitchensis]	87.7	398	42	3	17	413	1	392	1.9e-195	691.8	unknown	gbpln	Eukaryota	Viridiplantae	Picea	Picea sitchensis	common	LK_I_c01720_00683	LG_T_002655_c02_g01_i01.p1 unnamed protein product	414	414	0	100	98.6	98.8	LK_I_c01720_00683	AbisacEGm013446t2 type=protein; aalen=; clen=1938; offs=; oid=evgvelvk71Loc14866t1; organism=Abies sachalinensis;	414	414	0	100	80.4	86	LK_I_c01720_00683	AT3G62770.1 | Transducin/WD40 repeat-like superfamily protein | Chr3:23218858-23221110 REVERSE LENGTH=425 | 201606	414	425	1e-146	102.7	52.4	65.7	LK_I_c01720_00683	PILA_23826 unnamed protein product	414	399	0	96.4	89.1
LK_I_c01722_00684	ABR18289.1 unknown [Picea sitchensis]	86.7	429	56	1	1	429	1	428	9.9e-219	769.2	unknown	gbpln	Eukaryota	Viridiplantae	Picea	Picea sitchensis	common	LK_I_c01722_00684	LG_I_c24577_33547 unnamed protein product	430	430	0	100	98.8	98.8	LK_I_c01722_00684	AbisacEGm012791t1 type=protein; aalen=; clen=2001; offs=; oid=evgvelvk51Loc47358t5; organism=Abies sachalinensis;	430	428	0	99.5	87	91.4	LK_I_c01722_00684	AT3G54000.1 | TIP41-like protein | Chr3:19996757-19998197 FORWARD LENGTH=352 | 201606	430	352	3e-16	81.9	26.3	39.8	LK_I_c01722_00684	PILA_27272 unnamed protein product	430	433	0	100.7	87.7
LK_I_c01724_00685	ABR16668.1 unknown [Picea sitchensis]	89.9	377	38	0	24	400	1	377	3.9e-177	630.9	unknown	gbpln	Eukaryota	Viridiplantae	Picea	Picea sitchensis	unassigned	LK_I_c01724_00685	LG_I_c52085_45399 unnamed protein product	403	571	0	141.7	94	94.5	LK_I_c01724_00685	AbisacEGm007354t1 type=protein; aalen=; clen=2406; offs=; oid=evgvelvk51Loc27973t1; organism=Abies sachalinensis;	403	571	0	141.7	84.9	88.8	LK_I_c01724_00685	AT1G54220.2 | Dihydrolipoamide acetyltransferase%2C long form protein | Chr1:20246460-20250208 REVERSE LENGTH=539 | 201606	403	539	5e-105	133.7	40.9	50.4	LK_I_c01724_00685	PILA_22922 unnamed protein product	403	567	0	140.7	81.9
LK_I_c01725_00686	ABK21853.1 unknown [Picea sitchensis]	91.1	236	21	0	1	236	1	236	2.6e-120	441.4	unknown	gbpln	Eukaryota	Viridiplantae	Picea	Picea sitchensis	common	LK_I_c01725_00686	LG_I_c31185_18239 unnamed protein product	237	237	1e-176	100	99.6	99.6	LK_I_c01725_00686	AbisacEGm024014t2 type=protein; aalen=; clen=1158; offs=; oid=evgvelvk95Loc416t2; organism=Abies sachalinensis;	237	236	9e-160	99.6	89	94.1	LK_I_c01725_00686	AT5G19140.1 | aluminum induced protein with YGL and LRDR motifs | Chr5:6423398-6425785 FORWARD LENGTH=234 | 201606	237	234	3e-103	98.7	59.5	76.4	LK_I_c01725_00686	PILA_04515 unnamed protein product	237	237	1e-162	100	90.7
LK_I_c01732_00690	ADZ45509.1 (-)-alpha/beta-pinene synthase [Picea sitchensis]	82.8	629	100	4	1	623	1	627	1e-304	1055.4	(-)-alpha/beta-pinene synthase	gbpln	Eukaryota	Viridiplantae	Picea	Picea sitchensis	common	LK_I_c01732_00690	LG_I_c22481_32431 unnamed protein product	624	624	0	100	67	80.6	LK_I_c01732_00690	AbisacEGm005690t8 type=protein; aalen=; clen=2159; offs=; oid=evgvelvk81Loc33838t39; organism=Abies sachalinensis;	624	642	0	102.9	76.8	86.4	LK_I_c01732_00690	AT4G16740.1 | terpene synthase 03 | Chr4:9407856-9410877 FORWARD LENGTH=565 | 201606	624	565	1e-75	90.5	27.2	46.2	LK_I_c01732_00690	PILA_05707 unnamed protein product	624	623	0	99.8	66.8
LK_I_c01733_00691	ABK24751.1 unknown [Picea sitchensis]	93.1	160	8	2	37	194	408	566	2.4e-74	288.5	unknown	gbpln	Eukaryota	Viridiplantae	Picea	Picea sitchensis	common	LK_I_c01733_00691	LG_I_c10552_05981 unnamed protein product	202	276	5e-130	136.6	92.1	94.6	LK_I_c01733_00691	AbisacEGm067442t2 type=protein; aalen=; clen=1578; offs=; oid=evgvelvk91Loc469t2; organism=Abies sachalinensis;	202	376	2e-95	186.1	76.2	81.7	LK_I_c01733_00691	AT5G12860.2 | dicarboxylate transporter 1 | Chr5:4059850-4061919 REVERSE LENGTH=556 | 201606	202	556	1e-85	275.2	66.8	71.3	LK_I_c01733_00691	PILA_07669 unnamed protein product	202	590	3e-94	292.1	73.3
LK_I_c01737_00692	ACN39843.1 unknown [Picea sitchensis]	52.2	318	131	4	28	337	1	305	8.9e-64	254.6	unknown	gbpln	Eukaryota	Viridiplantae	Picea	Picea sitchensis	common	LK_I_c01737_00692	LG_I_c10055_05662 unnamed protein product	466	466	0	100	99.4	99.6	LK_I_c01737_00692	AbisacEGm011151t1 type=protein; aalen=; clen=1715; offs=; oid=evgvelvk95Loc4409t1; organism=Abies sachalinensis;	466	467	0	100.2	87.3	94.2	LK_I_c01737_00692	AT4G13640.1 | Homeodomain-like superfamily protein | Chr4:7936864-7938497 REVERSE LENGTH=292 | 201606	466	292	2e-70	62.7	30.9	37.1	LK_I_c01737_00692	PILA_31287 unnamed protein product	466	421	0	90.3	81.8
LK_I_c01741_00695	ABK25837.1 unknown [Picea sitchensis]	93.1	389	27	0	1	389	8	396	6.2e-204	719.9	unknown	gbpln	Eukaryota	Viridiplantae	Picea	Picea sitchensis	common	LK_I_c01741_00695	LG_I_c02009_00787 unnamed protein product	390	390	0	100	100	100	LK_I_c01741_00695	AbisacEGm014587t1 type=protein; aalen=; clen=1542; offs=; oid=evgvelvk65Loc36193t1; organism=Abies sachalinensis;	390	389	0	99.7	91.3	94.9	LK_I_c01741_00695	AT1G74640.1 | alpha/beta-Hydrolases superfamily protein | Chr1:28032849-28034659 FORWARD LENGTH=370 | 201606	390	370	5e-156	94.9	55.4	69.5	LK_I_c01741_00695	PILA_10453 unnamed protein product	390	334	0	85.6	80
LK_I_c01743_00697	OAE33272.1 hypothetical protein AXG93_1200s1340 [Marchantia polymorpha subsp. ruderalis]	63.6	382	139	0	77	458	91	472	1.7e-155	559.3	hypothetical protein AXG93_1200s1340	gbpln	Eukaryota	Viridiplantae	Marchantia	Marchantia polymorpha	common	LK_I_c01743_00697	LG_T_004128_c00_g01_i03.p1 unnamed protein product	459	459	0	100	100	100	LK_I_c01743_00697	AbisacEGm011547t1 type=protein; aalen=; clen=1884; offs=; oid=evgvelvk81Loc10271t1; organism=Abies sachalinensis;	459	458	0	99.8	90.6	94.1	LK_I_c01743_00697	AT1G55270.1 | Galactose oxidase/kelch repeat superfamily protein | Chr1:20618333-20619925 REVERSE LENGTH=434 | 201606	459	434	7e-38	94.6	22.2	29.2	LK_I_c01743_00697	PILA_34476 unnamed protein product	459	459	0	100	90.6
LK_I_c01747_00698	ABR17135.1 unknown [Picea sitchensis]	89.5	400	42	0	14	413	44	443	3.2e-198	701	unknown	gbpln	Eukaryota	Viridiplantae	Picea	Picea sitchensis	common	LK_I_c01747_00698	LG_I_c11163_06363 unnamed protein product	414	444	0	107.2	96.9	96.9	LK_I_c01747_00698	AbisacEGm011791t4 type=protein; aalen=; clen=1538; offs=; oid=evgvelvk65Loc16940t2; organism=Abies sachalinensis;	414	444	0	107.2	86	90.6	LK_I_c01747_00698	AT3G13940.1 | DNA binding / DNA-directed RNA polymerase | Chr3:4600647-4602412 REVERSE LENGTH=442 | 201606	414	442	2e-51	106.8	30	47.6	LK_I_c01747_00698	PILA_04778 unnamed protein product	414	444	0	107.2	85
LK_I_c01748_00699	ABK22287.1 unknown [Picea sitchensis]	83.1	367	59	2	1	367	1	364	2.3e-174	622.1	unknown	gbpln	Eukaryota	Viridiplantae	Picea	Picea sitchensis	unassigned	LK_I_c01748_00699	LG_I_c19755_11506 unnamed protein product	509	355	0	69.7	57.2	58.2	LK_I_c01748_00699	AbisacEGm060975t1 type=protein; aalen=; clen=1637; offs=; oid=evgvelvk45Loc12883t4; organism=Abies sachalinensis;	509	417	0	81.9	57.8	61.5	LK_I_c01748_00699	AT2G30010.1 | TRICHOME BIREFRINGENCE-LIKE 45 | Chr2:12805833-12809226 FORWARD LENGTH=398 | 201606	509	398	4e-95	78.2	28.9	39.1	LK_I_c01748_00699	PILA_23986 unnamed protein product	509	426	2e-136	83.7	36.3
LK_I_c01749_00700	ABR16826.1 unknown [Picea sitchensis]	76.4	259	49	2	1	249	1	257	1.7e-101	379	unknown	gbpln	Eukaryota	Viridiplantae	Picea	Picea sitchensis	common	LK_I_c01749_00700	LG_I_c18968_30634 unnamed protein product	250	250	0	100	98.8	99.6	LK_I_c01749_00700	AbisacEGm022996t1 type=protein; aalen=; clen=1230; offs=; oid=evgvelvk65Loc4741t1; organism=Abies sachalinensis;	250	250	1e-153	100	85.6	91.2	LK_I_c01749_00700	AT3G07880.1 | Immunoglobulin E-set superfamily protein | Chr3:2514175-2515544 FORWARD LENGTH=240 | 201606	250	240	4e-86	96	49.6	64	LK_I_c01749_00700	PILA_24775 unnamed protein product	250	240	1e-154	96	83.6
LK_I_c01750_00701	SMQ48955.1 unnamed protein product [Zymoseptoria tritici ST99CH_3D7]	63.4	465	141	4	1	464	1	437	6.4e-131	477.6	unnamed protein product	gbpln	Eukaryota	Fungi	Zymoseptoria	Zymoseptoria tritici	unassigned	LK_I_c01750_00701	LG_I_c02224_22141 unnamed protein product	465	481	3e-11	103.4	18.9	35.7	LK_I_c01750_00701	No_hits	465	#	#	#	#	#	LK_I_c01750_00701	AT1G03280.3 | Transcription factor TFIIE%2C alpha subunit | Chr1:803635-806758 FORWARD LENGTH=479 | 201606	465	479	7e-14	103	20.6	37.4	LK_I_c01750_00701	No_hits	465	#	#	#	#
LK_I_c01752_00703	OVA19793.1 ClpP [Macleaya cordata]	70	283	84	1	32	314	23	304	5.2e-108	401	ClpP	gbpln	Eukaryota	Viridiplantae	Macleaya	Macleaya cordata	common	LK_I_c01752_00703	LG_I_c07615_04213 unnamed protein product	315	315	0	100	100	100	LK_I_c01752_00703	AbisacEGm018934t1 type=protein; aalen=; clen=1832; offs=; oid=evgvelvk31Loc8872t3; organism=Abies sachalinensis;	315	314	0	99.7	90.2	93.7	LK_I_c01752_00703	AT4G17040.1 | CLP protease R subunit 4 | Chr4:9586740-9589297 REVERSE LENGTH=305 | 201606	315	305	2e-133	96.8	56.5	70.2	LK_I_c01752_00703	PILA_08591 unnamed protein product	315	315	0	100	90.5
LK_I_c01754_00705	ABR16596.1 unknown [Picea sitchensis]	84.6	500	76	1	1	499	35	534	8.4e-254	885.9	unknown	gbpln	Eukaryota	Viridiplantae	Picea	Picea sitchensis	common	LK_I_c01754_00705	LG_I_c12520_27423 unnamed protein product	501	501	0	100	99	99.2	LK_I_c01754_00705	AbisacEGm010067t1 type=protein; aalen=; clen=1928; offs=; oid=evgvelvk51Loc238t2; organism=Abies sachalinensis;	501	493	0	98.4	77.6	86.2	LK_I_c01754_00705	AT4G30610.1 | alpha/beta-Hydrolases superfamily protein | Chr4:14944219-14948391 FORWARD LENGTH=465 | 201606	501	465	6e-170	92.8	47.5	60.7	LK_I_c01754_00705	PILA_30586 unnamed protein product	501	495	0	98.8	71.3
LK_I_c01756_00707	ABR18094.1 unknown [Picea sitchensis]	34.1	255	133	12	33	262	19	263	1.4e-16	97.1	unknown	gbpln	Eukaryota	Viridiplantae	Picea	Picea sitchensis	unassigned	LK_I_c01756_00707	LG_T_009242_c00_g01_i04.p1 unnamed protein product	283	450	0	159	97.9	97.9	LK_I_c01756_00707	AbisacEGm069048t1 type=protein; aalen=; clen=1728; offs=; oid=evgvelvk31Loc30774t1; organism=Abies sachalinensis;	283	452	9e-177	159.7	86.9	91.2	LK_I_c01756_00707	No_hits	283	#	#	#	#	#	LK_I_c01756_00707	PILA_18641 unnamed protein product	283	394	4e-69	139.2	48.1
LK_I_c01759_00709	ADE77823.1 unknown [Picea sitchensis]	90.9	464	42	0	1	464	16	479	3.4e-241	844	unknown	gbpln	Eukaryota	Viridiplantae	Picea	Picea sitchensis	common	LK_I_c01759_00709	LG_I_c15713_28965 unnamed protein product	466	466	0	100	99.8	100	LK_I_c01759_00709	AbisacEGm011011t1 type=protein; aalen=; clen=1918; offs=; oid=evgvelvk95Loc2740t1; organism=Abies sachalinensis;	466	471	0	101.1	89.3	93.6	LK_I_c01759_00709	AT1G18040.1 | cyclin-dependent kinase D1%3B3 | Chr1:6207128-6209299 REVERSE LENGTH=391 | 201606	466	391	2e-173	83.9	53.4	60.9	LK_I_c01759_00709	PILA_14960 unnamed protein product	466	412	0	88.4	69.5
LK_I_c01761_00710	XP_008813262.1 cold-responsive protein kinase 1-like [Phoenix dactylifera]	34.4	273	153	9	31	298	11	262	3.8e-26	129	cold-responsive protein kinase 1-like	gbpln	cellular organisms	Eukaryota	Phoenix	Phoenix dactylifera	common	LK_I_c01761_00710	LG_I_c21470_12574 unnamed protein product	314	355	0	113.1	99.7	100	LK_I_c01761_00710	AbisacEGm059487t5 type=protein; aalen=; clen=1051; offs=; oid=evgvelvk31Loc6762t1; organism=Abies sachalinensis;	314	350	2e-101	111.5	54.1	68.2	LK_I_c01761_00710	AT1G70520.1 | cysteine-rich RLK (RECEPTOR-like protein kinase) 2 | Chr1:26584888-26587334 REVERSE LENGTH=649 | 201606	314	649	8e-24	206.7	24.8	32.2	LK_I_c01761_00710	PILA_12330 unnamed protein product	314	265	4e-95	84.4	47.1
LK_I_c01762_00711	ADE77223.1 unknown [Picea sitchensis]	95.9	510	21	0	1	510	1	510	1.7e-273	951.4	unknown	gbpln	Eukaryota	Viridiplantae	Picea	Picea sitchensis	common	LK_I_c01762_00711	LG_I_c01101_00302 unnamed protein product	511	511	0	100	99.4	99.6	LK_I_c01762_00711	AbisacEGm009217t1 type=protein; aalen=; clen=2528; offs=; oid=evgvelvk61Loc12163t2; organism=Abies sachalinensis;	511	514	0	100.6	94.5	97.5	LK_I_c01762_00711	AT1G51980.1 | Insulinase (Peptidase family M16) protein | Chr1:19323692-19326771 REVERSE LENGTH=503 | 201606	511	503	0	98.4	61.3	75.7	LK_I_c01762_00711	PILA_24960 unnamed protein product	511	482	0	94.3	85.1
LK_I_c01768_00715	KAA6422817.1 glutamate-1-semialdehyde 2 [Trebouxia sp. A1-2]	77.8	464	97	3	31	490	8	469	1.7e-206	728.8	glutamate-1-semialdehyde 2	gbpln	Eukaryota	Viridiplantae	Trebouxia	Trebouxia sp.	unassigned	LK_I_c01768_00715	LG_T_006122_c00_g01_i04.p1 unnamed protein product	491	503	0	102.4	63.3	76.2	LK_I_c01768_00715	AbisacEGm009549t1 type=protein; aalen=; clen=1965; offs=; oid=evgvelvk65Loc42169t1; organism=Abies sachalinensis;	491	506	0	103.1	61.9	75.2	LK_I_c01768_00715	AT5G63570.1 | glutamate-1-semialdehyde-2%2C1-aminomutase | Chr5:25451957-25453620 FORWARD LENGTH=474 | 201606	491	474	0	96.5	61.5	75.4	LK_I_c01768_00715	PILA_11773 unnamed protein product	491	494	1e-27	100.6	19.1
LK_I_c01770_00717	ABR17749.1 unknown [Picea sitchensis]	95.9	514	21	0	1	514	1	514	6e-287	996.1	unknown	gbpln	Eukaryota	Viridiplantae	Picea	Picea sitchensis	common	LK_I_c01770_00717	LG_I_c03665_01802 unnamed protein product	515	515	0	100	99.4	99.6	LK_I_c01770_00717	AbisacEGm009211t1 type=protein; aalen=; clen=2241; offs=; oid=evgvelvk51Loc38892t1; organism=Abies sachalinensis;	515	514	0	99.8	93.8	96.9	LK_I_c01770_00717	AT1G74470.1 | Pyridine nucleotide-disulfide oxidoreductase family protein | Chr1:27991248-27992845 FORWARD LENGTH=467 | 201606	515	467	0	90.7	68.9	77.5	LK_I_c01770_00717	PILA_33517 unnamed protein product	515	515	0	100	93.8
LK_I_c01773_00719	RWR80188.1 shikimate O-hydroxycinnamoyltransferase [Cinnamomum micranthum f. kanehirae]	46.4	448	220	7	6	449	3	434	1.7e-112	416.4	shikimate O-hydroxycinnamoyltransferase	gbpln	Eukaryota	Viridiplantae	Cinnamomum	Cinnamomum micranthum	common	LK_I_c01773_00719	LG_T_009613_c00_g01_i03.p1 unnamed protein product	456	456	0	100	99.1	99.8	LK_I_c01773_00719	AbisacEGm011658t1 type=protein; aalen=; clen=1793; offs=; oid=evgvelvk85Loc2682t1; organism=Abies sachalinensis;	456	455	0	99.8	89	92.8	LK_I_c01773_00719	AT4G29250.1 | HXXXD-type acyl-transferase family protein | Chr4:14420713-14422177 FORWARD LENGTH=460 | 201606	456	460	2e-74	100.9	33.3	54.2	LK_I_c01773_00719	PILA_13593 unnamed protein product	456	468	0	102.6	87.7
LK_I_c01776_00721	XP_010907308.1 putative hydrolase C777.06c isoform X1 [Elaeis guineensis]	78.4	291	63	0	110	400	63	353	3.7e-135	491.5	putative hydrolase C777.06c isoform X1	gbpln	Eukaryota	Viridiplantae	Elaeis	Elaeis guineensis	common	LK_I_c01776_00721	LG_T_019030_c00_g01_i08.p1 unnamed protein product	401	401	0	100	100	100	LK_I_c01776_00721	AbisacEGm013951t1 type=protein; aalen=; clen=1792; offs=; oid=evgvelvk31Loc25225t3; organism=Abies sachalinensis;	401	402	0	100.2	87.8	92	LK_I_c01776_00721	AT3G13800.4 | Metallo-hydrolase/oxidoreductase superfamily protein | Chr3:4538879-4541366 FORWARD LENGTH=361 | 201606	401	361	2e-169	90	58.6	69.3	LK_I_c01776_00721	PILA_28562 unnamed protein product	401	401	0	100	89
LK_I_c01777_00722	KAB8116840.1 hypothetical protein EE612_058198 [Oryza sativa]	78.5	223	48	0	99	321	96	318	7.9e-99	370.5	hypothetical protein EE612_058198	gbpln	Eukaryota	Viridiplantae	Oryza	Oryza sativa	unassigned	LK_I_c01777_00722	LG_I_c14817_28448 unnamed protein product	333	494	0	148.3	96.4	96.4	LK_I_c01777_00722	AbisacEGm009123t2 type=protein; aalen=; clen=1936; offs=; oid=evgvelvk85Loc9913t1; organism=Abies sachalinensis;	333	493	0	148	89.5	91.9	LK_I_c01777_00722	AT1G21400.6 | Thiamin diphosphate-binding fold (THDP-binding) superfamily protein | Chr1:7493336-7495494 FORWARD LENGTH=365 | 201606	333	365	1e-125	109.6	52.6	59.8	LK_I_c01777_00722	PILA_21475 unnamed protein product	333	494	0	148.3	86.2
LK_I_c01780_00724	ABK22423.1 unknown [Picea sitchensis]	91.7	36	2	1	1	36	1	35	1.2e-07	66.6	unknown	gbpln	Eukaryota	Viridiplantae	Picea	Picea sitchensis	common	LK_I_c01780_00724	LG_I_c14984_08519 unnamed protein product	165	159	4e-107	96.4	95.8	96.4	LK_I_c01780_00724	AbisacEGm030339t1 type=protein; aalen=; clen=1060; offs=; oid=evgvelvk51Loc47347t1; organism=Abies sachalinensis;	165	164	3e-50	99.4	69.7	77	LK_I_c01780_00724	No_hits	165	#	#	#	#	#	LK_I_c01780_00724	PILA_29559 unnamed protein product	165	214	1e-51	129.7	72.1
LK_I_c01781_00725	ABR16367.1 unknown [Picea sitchensis]	62.9	596	188	6	20	599	6	584	5.7e-188	667.5	unknown	gbpln	Eukaryota	Viridiplantae	Picea	Picea sitchensis	common	LK_I_c01781_00725	LG_I_c03537_01726 unnamed protein product	600	601	0	100.2	99	99.5	LK_I_c01781_00725	AbisacEGm007033t1 type=protein; aalen=; clen=2507; offs=; oid=evgvelvk45Loc27754t6; organism=Abies sachalinensis;	600	583	0	97.2	82.5	88.8	LK_I_c01781_00725	AT3G12360.2 | Ankyrin repeat family protein | Chr3:3934602-3936495 FORWARD LENGTH=578 | 201606	600	578	0	96.3	55.2	68.8	LK_I_c01781_00725	PILA_34328 unnamed protein product	600	595	0	99.2	86
LK_I_c01782_00726	ADE77834.1 unknown [Picea sitchensis]	63.3	499	182	1	1	499	1	498	1.2e-183	652.9	unknown	gbpln	Eukaryota	Viridiplantae	Picea	Picea sitchensis	common	LK_I_c01782_00726	LG_T_004025_c00_g02_i09.p1 unnamed protein product	506	359	0	70.9	54.9	62.1	LK_I_c01782_00726	AbisacEGm009039t2 type=protein; aalen=; clen=1917; offs=; oid=evgvelvk75Loc10183t24; organism=Abies sachalinensis;	506	506	0	100	77.1	86.4	LK_I_c01782_00726	AT3G49190.1 | O-acyltransferase (WSD1-like) family protein | Chr3:18231988-18234376 REVERSE LENGTH=522 | 201606	506	522	4e-64	103.2	29.6	51.8	LK_I_c01782_00726	PILA_05930 unnamed protein product	506	490	0	96.8	68.6
LK_I_c01788_00729	ABR18281.1 unknown [Picea sitchensis]	93.3	490	33	0	1	490	1	490	2e-268	934.5	unknown	gbpln	Eukaryota	Viridiplantae	Picea	Picea sitchensis	common	LK_I_c01788_00729	LG_I_c10470_05927 unnamed protein product	491	491	0	100	99.4	100	LK_I_c01788_00729	AbisacEGm010205t1 type=protein; aalen=; clen=2615; offs=; oid=evgvelvk51Loc1081t3; organism=Abies sachalinensis;	491	491	0	100	92.3	97.4	LK_I_c01788_00729	AT3G24170.3 | glutathione-disulfide reductase | Chr3:8729762-8734115 REVERSE LENGTH=499 | 201606	491	499	0	101.6	70.9	83.5	LK_I_c01788_00729	PILA_12256 unnamed protein product	491	646	0	131.6	92.3
LK_I_c01793_00731	XP_010271363.1 PREDICTED: uncharacterized protein LOC104607417 [Nelumbo nucifera]	38.7	532	289	14	18	524	2	521	5.5e-94	355.1	PREDICTED: uncharacterized protein LOC104607417	gbpln	Eukaryota	Viridiplantae	Nelumbo	Nelumbo nucifera	common	LK_I_c01793_00731	LG_I_c41008_40993 unnamed protein product	531	531	0	100	99.1	99.4	LK_I_c01793_00731	AbisacEGm007615t8 type=protein; aalen=; clen=1763; offs=; oid=evgvelvk41Loc33143t4; organism=Abies sachalinensis;	531	551	0	103.8	82.3	91.1	LK_I_c01793_00731	AT2G15020.1 | hypothetical protein | Chr2:6491706-6493286 REVERSE LENGTH=526 | 201606	531	526	7e-91	99.1	34.8	52	LK_I_c01793_00731	PILA_06226 unnamed protein product	531	453	7e-95	85.3	32.4
LK_I_c01805_00739	ABR17599.1 unknown [Picea sitchensis]	89.6	384	40	0	42	425	1	384	4.6e-200	707.2	unknown	gbpln	Eukaryota	Viridiplantae	Picea	Picea sitchensis	common	LK_I_c01805_00739	LG_I_c19741_11498 unnamed protein product	426	385	0	90.4	90.4	90.4	LK_I_c01805_00739	AbisacEGm014843t1 type=protein; aalen=; clen=1506; offs=; oid=evgvelvk25Loc35549t2; organism=Abies sachalinensis;	426	384	0	90.1	77.9	83.8	LK_I_c01805_00739	AT5G51970.2 | GroES-like zinc-binding alcohol dehydrogenase family protein | Chr5:21111820-21113284 FORWARD LENGTH=364 | 201606	426	364	5e-161	85.4	50	66.4	LK_I_c01805_00739	PILA_11328 unnamed protein product	426	437	1e-163	102.6	50.9
LK_I_c01806_00740	XP_010253045.1 PREDICTED: ATP-dependent RNA helicase DBP2-like [Nelumbo nucifera]	83.4	500	83	0	131	630	73	572	1e-232	816.2	PREDICTED: ATP-dependent RNA helicase DBP2-like	gbpln	Eukaryota	Viridiplantae	Nelumbo	Nelumbo nucifera	common	LK_I_c01806_00740	LG_I_c48012_43957 unnamed protein product	631	613	0	97.1	97.1	97.1	LK_I_c01806_00740	AbisacEGm006965t2 type=protein; aalen=; clen=2280; offs=; oid=evgvelvk91Loc8779t1; organism=Abies sachalinensis;	631	586	0	92.9	89.1	90.8	LK_I_c01806_00740	AT1G55150.1 | DEA(D/H)-box RNA helicase family protein | Chr1:20574634-20577141 FORWARD LENGTH=501 | 201606	631	501	4e-112	79.4	26.9	39.3	LK_I_c01806_00740	PILA_23649 unnamed protein product	631	604	0	95.7	86.4
LK_I_c01809_00742	ADE76504.1 unknown [Picea sitchensis]	94.4	342	19	0	1	342	1	342	4.4e-185	657.1	unknown	gbpln	Eukaryota	Viridiplantae	Picea	Picea sitchensis	common	LK_I_c01809_00742	LG_I_c38996_40000 unnamed protein product	344	344	0	100	100	100	LK_I_c01809_00742	AbisacEGm016705t1 type=protein; aalen=; clen=2444; offs=; oid=evgvelvk45Loc13982t8; organism=Abies sachalinensis;	344	352	0	102.3	91.9	95.1	LK_I_c01809_00742	AT1G55840.1 | Sec14p-like phosphatidylinositol transfer family protein | Chr1:20873891-20876018 FORWARD LENGTH=325 | 201606	344	325	3e-149	94.5	56.4	75	LK_I_c01809_00742	PILA_14222 unnamed protein product	344	353	0	102.6	93.6
LK_I_c01813_00743	XP_021655635.1 SH3 domain-containing protein 2-like [Hevea brasiliensis]	69.7	373	110	2	1	372	1	371	3.5e-135	491.5	SH3 domain-containing protein 2-like	gbpln	Eukaryota	Viridiplantae	Hevea	Hevea brasiliensis	common	LK_I_c01813_00743	LG_I_c13649_07680 unnamed protein product	373	373	0	100	100	100	LK_I_c01813_00743	AbisacEGm015506t1 type=protein; aalen=; clen=1654; offs=; oid=evgvelvk25Loc11290t2; organism=Abies sachalinensis;	373	372	0	99.7	92	94.6	LK_I_c01813_00743	AT4G34660.1 | SH3 domain-containing protein | Chr4:16545595-16548294 REVERSE LENGTH=368 | 201606	373	368	2e-163	98.7	61.4	76.7	LK_I_c01813_00743	PILA_21132 unnamed protein product	373	380	0	101.9	92.2
LK_I_c01814_00744	ADE77594.1 unknown [Picea sitchensis]	90.4	437	42	0	1	437	1	437	5.7e-222	780	unknown	gbpln	Eukaryota	Viridiplantae	Picea	Picea sitchensis	common	LK_I_c01814_00744	LG_I_c06565_03590 unnamed protein product	438	438	0	100	99.5	99.5	LK_I_c01814_00744	AbisacEGm012386t1 type=protein; aalen=; clen=1637; offs=; oid=evgvelvk65Loc33501t4; organism=Abies sachalinensis;	438	437	0	99.8	90.2	94.7	LK_I_c01814_00744	AT3G55120.1 | Chalcone-flavanone isomerase family protein | Chr3:20430248-20431415 REVERSE LENGTH=246 | 201606	438	246	3e-76	56.2	26.5	35.6	LK_I_c01814_00744	PILA_29978 unnamed protein product	438	438	0	100	88.8
LK_I_c01815_00745	OAE22975.1 hypothetical protein AXG93_2717s1050 [Marchantia polymorpha subsp. ruderalis]	56.1	376	134	6	102	455	283	649	2.4e-101	379.4	hypothetical protein AXG93_2717s1050	gbpln	Eukaryota	Viridiplantae	Marchantia	Marchantia polymorpha	common	LK_I_c01815_00745	LG_I_c04809_23458 unnamed protein product	464	466	0	100.4	99.8	99.8	LK_I_c01815_00745	AbisacEGm011934t3 type=protein; aalen=; clen=1908; offs=; oid=evgvelvk95Loc11030t1; organism=Abies sachalinensis;	464	448	0	96.6	90.9	94	LK_I_c01815_00745	AT5G03680.1 | Duplicated homeodomain-like superfamily protein | Chr5:957858-960760 FORWARD LENGTH=591 | 201606	464	591	5e-15	127.4	20	35.1	LK_I_c01815_00745	PILA_34491 unnamed protein product	464	490	6e-99	105.6	35.1
LK_I_c01822_00747	CAC81066.1 putative cyclosporin A-binding protein [Picea abies]	95.9	172	7	0	1	172	1	172	5.8e-93	350.1	putative cyclosporin A-binding protein	gbpln	Eukaryota	Viridiplantae	Picea	Picea abies	common	LK_I_c01822_00747	LG_I_c01775_00658 unnamed protein product	173	173	1e-127	100	100	100	LK_I_c01822_00747	AbisacEGm064786t2 type=protein; aalen=; clen=794; offs=; oid=evgvelvk95Loc1857t1; organism=Abies sachalinensis;	173	170	6e-118	98.3	91.3	93.6	LK_I_c01822_00747	AT2G16600.1 | rotamase CYP 3 | Chr2:7200862-7201383 FORWARD LENGTH=173 | 201606	173	173	1e-106	100	81.5	89	LK_I_c01822_00747	PILA_20345 unnamed protein product	173	172	3e-108	99.4	83.8
LK_I_c01828_00751	XP_021816160.1 maltose excess protein 1, chloroplastic-like isoform X1 [Prunus avium]	67.6	318	103	0	101	418	94	411	4.5e-123	451.4	maltose excess protein 1, chloroplastic-like isoform X1	gbpln	Eukaryota	Viridiplantae	Prunus	Prunus avium	common	LK_I_c01828_00751	LG_I_c13935_28136 unnamed protein product	420	425	0	101.2	99.3	99.5	LK_I_c01828_00751	AbisacEGm013200t1 type=protein; aalen=; clen=1807; offs=; oid=evgvelvk91Loc7312t1; organism=Abies sachalinensis;	420	419	0	99.8	90.2	94.3	LK_I_c01828_00751	AT5G17520.1 | root cap 1 (RCP1) | Chr5:5772796-5775231 REVERSE LENGTH=415 | 201606	420	415	6e-132	98.8	48.6	62.6	LK_I_c01828_00751	PILA_09727 unnamed protein product	420	420	0	100	87.4
LK_I_c01834_00756	ADE75840.1 unknown [Picea sitchensis]	87.8	180	17	1	1	175	1	180	7.8e-77	296.6	unknown	gbpln	Eukaryota	Viridiplantae	Picea	Picea sitchensis	common	LK_I_c01834_00756	LG_I_c17100_09823 unnamed protein product	179	179	9e-130	100	100	100	LK_I_c01834_00756	AbisacEGm028372t1 type=protein; aalen=; clen=1193; offs=; oid=evgvelvk71Loc17619t2; organism=Abies sachalinensis;	179	184	3e-111	102.8	88.3	93.3	LK_I_c01834_00756	AT4G19350.1 | embryo defective 3006 | Chr4:10562214-10563676 REVERSE LENGTH=180 | 201606	179	180	9e-33	100.6	35.2	53.6	LK_I_c01834_00756	PILA_03833 unnamed protein product	179	109	3e-53	60.9	49.2
LK_I_c01836_00758	AAV92558.1 late embryogenesis abundant type 2 dehydrin-like protein [Pseudotsuga menziesii var. menziesii]	75	92	15	2	1	92	1	84	1e-27	132.5	late embryogenesis abundant type 2 dehydrin-like protein	gbpln	Eukaryota	Viridiplantae	Pseudotsuga	Pseudotsuga menziesii	common	LK_I_c01836_00758	LG_I_c41484_41221 unnamed protein product	96	105	1e-61	109.4	97.9	99	LK_I_c01836_00758	AbisacEGm064084t6 type=protein; aalen=; clen=490; offs=; oid=evgvelvk31Loc43918t1; organism=Abies sachalinensis;	96	162	6e-33	168.8	62.5	70.8	LK_I_c01836_00758	No_hits	96	#	#	#	#	#	LK_I_c01836_00758	No_hits	96	#	#	#	#
LK_I_c01837_00759	OVA11242.1 Pentatricopeptide repeat [Macleaya cordata]	50.6	397	186	4	71	462	71	462	2.6e-111	412.5	Pentatricopeptide repeat	gbpln	Eukaryota	Viridiplantae	Macleaya	Macleaya cordata	common	LK_I_c01837_00759	LG_T_003039_c00_g01_i03.p1 unnamed protein product	468	468	0	100	100	100	LK_I_c01837_00759	AbisacEGm011113t1 type=protein; aalen=; clen=1907; offs=; oid=evgvelvk35Loc22209t1; organism=Abies sachalinensis;	468	468	0	100	83.8	90.6	LK_I_c01837_00759	AT2G17670.1 | Tetratricopeptide repeat (TPR)-like superfamily protein | Chr2:7674420-7675811 FORWARD LENGTH=463 | 201606	468	463	2e-130	98.9	40	57.7	LK_I_c01837_00759	PILA_04326 unnamed protein product	468	391	0	83.5	69.7
LK_I_c01838_00760	ABR16574.1 unknown [Picea sitchensis]	91.3	367	32	0	1	367	1	367	3.6e-193	684.1	unknown	gbpln	Eukaryota	Viridiplantae	Picea	Picea sitchensis	common	LK_I_c01838_00760	LG_T_005836_c00_g02_i02.p1 unnamed protein product	369	369	0	100	98.6	99.2	LK_I_c01838_00760	AbisacEGm057137t6 type=protein; aalen=; clen=1724; offs=; oid=evgvelvk91Loc15976t2; organism=Abies sachalinensis;	369	368	0	99.7	88.3	91.3	LK_I_c01838_00760	AT2G43320.2 | S-adenosyl-L-methionine-dependent methyltransferases superfamily protein | Chr2:17996874-17999158 REVERSE LENGTH=351 | 201606	369	351	9e-103	95.1	47.4	64	LK_I_c01838_00760	PILA_15778 unnamed protein product	369	421	8e-162	114.1	64.5
LK_I_c01839_00761	OMO83396.1 phosphatase 2C (PP2C)-like protein [Corchorus capsularis]	67.9	361	110	2	33	393	2	356	9.6e-144	520	phosphatase 2C (PP2C)-like protein	gbpln	Eukaryota	Viridiplantae	Corchorus	Corchorus capsularis	common	LK_I_c01839_00761	LG_I_c28582_35188 unnamed protein product	395	394	0	99.7	99.5	99.5	LK_I_c01839_00761	AbisacEGm014614t1 type=protein; aalen=; clen=2261; offs=; oid=evgvelvk51Loc8691t6; organism=Abies sachalinensis;	395	389	0	98.5	87.3	92.4	LK_I_c01839_00761	AT2G33700.1 | Protein phosphatase 2C family protein | Chr2:14254200-14255784 FORWARD LENGTH=380 | 201606	395	380	4e-163	96.2	59	74.2	LK_I_c01839_00761	PILA_28217 unnamed protein product	395	391	0	99	89.9
LK_I_c01845_00766	ABR16381.1 unknown [Picea sitchensis]	79.8	486	92	3	1	482	1	484	2.7e-204	721.5	unknown	gbpln	Eukaryota	Viridiplantae	Picea	Picea sitchensis	common	LK_I_c01845_00766	LG_T_028807_c00_g01_i08.p1 unnamed protein product	483	484	0	100.2	99.2	99.6	LK_I_c01845_00766	AbisacEGm057201t2 type=protein; aalen=; clen=2224; offs=; oid=evgvelvk71Loc17268t1; organism=Abies sachalinensis;	483	486	0	100.6	83.4	89.4	LK_I_c01845_00766	AT3G17860.2 | jasmonate-zim-domain protein 3 | Chr3:6121083-6122691 FORWARD LENGTH=339 | 201606	483	339	8e-21	70.2	19.9	29.8	LK_I_c01845_00766	PILA_33406 unnamed protein product	483	529	4e-62	109.5	34.4
LK_I_c01848_00769	ABK26963.1 unknown [Picea sitchensis]	53	353	142	12	8	353	6	341	6.3e-70	274.6	unknown	gbpln	Eukaryota	Viridiplantae	Picea	Picea sitchensis	unassigned	LK_I_c01848_00769	LG_I_c12250_07024 unnamed protein product	357	344	1e-98	96.4	53.8	64.7	LK_I_c01848_00769	AbisacEGm017400t1 type=protein; aalen=; clen=1226; offs=; oid=evgvelvk25Loc1068t27; organism=Abies sachalinensis;	357	340	3e-102	95.2	53.5	66.7	LK_I_c01848_00769	AT4G19950.1 | polyadenylate-binding protein 1-B-binding protein | Chr4:10809977-10810942 FORWARD LENGTH=321 | 201606	357	321	8e-49	89.9	38.1	54.6	LK_I_c01848_00769	PILA_09712 unnamed protein product	357	340	2e-102	95.2	54.1
LK_I_c01851_00771	ABR16845.1 unknown [Picea sitchensis]	80.3	213	42	0	39	251	169	381	6e-99	370.5	unknown	gbpln	Eukaryota	Viridiplantae	Picea	Picea sitchensis	unassigned	LK_I_c01851_00771	LG_I_c00475_00053 unnamed protein product	252	383	1e-148	152	80.2	81.3	LK_I_c01851_00771	AbisacEGm015000t1 type=protein; aalen=; clen=1728; offs=; oid=evgvelvk85Loc1419t5; organism=Abies sachalinensis;	252	381	5e-131	151.2	69	77.8	LK_I_c01851_00771	AT4G01130.3 | GDSL-like Lipase/Acylhydrolase superfamily protein | Chr4:486731-488007 FORWARD LENGTH=296 | 201606	252	296	4e-46	117.5	29.8	43.7	LK_I_c01851_00771	PILA_01518 unnamed protein product	252	421	1e-126	167.1	66.7
LK_I_c01854_00772	ABR17804.1 unknown [Picea sitchensis]	67.8	581	183	3	13	589	11	591	6.1e-227	797	unknown	gbpln	Eukaryota	Viridiplantae	Picea	Picea sitchensis	common	LK_I_c01854_00772	LG_I_c00775_21429 unnamed protein product	593	593	0	100	99.7	99.8	LK_I_c01854_00772	AbisacEGm059323t17 type=protein; aalen=; clen=2264; offs=; oid=evgvelvk85Loc6930t2; organism=Abies sachalinensis;	593	592	0	99.8	90.2	94.1	LK_I_c01854_00772	AT2G39940.1 | RNI-like superfamily protein | Chr2:16672848-16675486 REVERSE LENGTH=592 | 201606	593	592	0	99.8	53.1	70	LK_I_c01854_00772	PILA_08560 unnamed protein product	593	627	0	105.7	86.8
LK_I_c01855_00773	ABR17461.1 unknown [Picea sitchensis]	91.3	520	45	0	1	520	1	520	2.6e-298	1033.9	unknown	gbpln	Eukaryota	Viridiplantae	Picea	Picea sitchensis	common	LK_I_c01855_00773	LG_I_c09997_05624 unnamed protein product	521	521	0	100	99.4	99.4	LK_I_c01855_00773	AbisacEGm008788t1 type=protein; aalen=; clen=2182; offs=; oid=evgvelvk81Loc1697t3; organism=Abies sachalinensis;	521	525	0	100.8	91.6	95.4	LK_I_c01855_00773	AT4G27020.1 | inositol-1%2C4%2C5-trisphosphate 5-phosphatase | Chr4:13568604-13571381 REVERSE LENGTH=523 | 201606	521	523	0	100.4	70.4	83.3	LK_I_c01855_00773	PILA_01221 unnamed protein product	521	521	0	100	91.7
LK_I_c01863_00777	XP_010250733.1 PREDICTED: snurportin-1 [Nelumbo nucifera]	56.2	452	151	5	10	457	8	416	1.7e-139	506.1	PREDICTED: snurportin-1	gbpln	Eukaryota	Viridiplantae	Nelumbo	Nelumbo nucifera	common	LK_I_c01863_00777	LG_I_c16383_29276 unnamed protein product	460	460	0	100	98.9	99.3	LK_I_c01863_00777	AbisacEGm010503t1 type=protein; aalen=; clen=1935; offs=; oid=evgvelvk35Loc2281t2; organism=Abies sachalinensis;	460	484	0	105.2	90.4	94.3	LK_I_c01863_00777	AT4G24880.1 | snurportin-1 protein | Chr4:12808593-12811218 FORWARD LENGTH=417 | 201606	460	417	5e-170	90.7	53.9	67.4	LK_I_c01863_00777	PILA_30924 unnamed protein product	460	519	0	112.8	87.4
LK_I_c01868_00781	ADE76178.1 unknown [Picea sitchensis]	92.4	397	30	0	1	397	1	397	3.6e-207	730.7	unknown	gbpln	Eukaryota	Viridiplantae	Picea	Picea sitchensis	common	LK_I_c01868_00781	LG_T_041013_c00_g03_i01.p1 unnamed protein product	398	398	0	100	98.2	98.7	LK_I_c01868_00781	AbisacEGm014192t1 type=protein; aalen=; clen=2304; offs=; oid=evgvelvk41Loc12952t1; organism=Abies sachalinensis;	398	397	0	99.7	92	95	LK_I_c01868_00781	AT1G14810.1 | semialdehyde dehydrogenase family protein | Chr1:5102684-5104633 REVERSE LENGTH=375 | 201606	398	375	0	94.2	70.1	78.6	LK_I_c01868_00781	PILA_17183 unnamed protein product	398	398	0	100	93.2
LK_I_c01869_00782	XP_011621345.1 calmodulin-like protein 12 [Amborella trichopoda]	44.6	260	119	5	72	330	24	259	5.6e-28	135.2	calmodulin-like protein 12	gbpln	Eukaryota	Viridiplantae	Amborella	Amborella trichopoda	common	LK_I_c01869_00782	LG_I_c13817_07793 unnamed protein product	334	318	0	95.2	94.9	94.9	LK_I_c01869_00782	AbisacEGm018633t1 type=protein; aalen=; clen=1671; offs=; oid=evgvelvk91Loc8785t1; organism=Abies sachalinensis;	334	319	0	95.5	82.9	88.3	LK_I_c01869_00782	AT1G73440.1 | calmodulin-like protein | Chr1:27611418-27612182 FORWARD LENGTH=254 | 201606	334	254	1e-29	76	27.2	41.9	LK_I_c01869_00782	PILA_00583 unnamed protein product	334	321	4e-176	96.1	80.2
LK_I_c01870_00783	ADE76140.1 unknown [Picea sitchensis]	92.3	413	32	0	1	413	1	413	1.3e-215	758.8	unknown	gbpln	Eukaryota	Viridiplantae	Picea	Picea sitchensis	common	LK_I_c01870_00783	LG_I_c45820_43314 unnamed protein product	414	414	0	100	100	100	LK_I_c01870_00783	AbisacEGm013470t8 type=protein; aalen=; clen=1655; offs=; oid=evgvelvk35Loc12682t8; organism=Abies sachalinensis;	414	413	0	99.8	91.1	96.4	LK_I_c01870_00783	AT2G47970.1 | Nuclear pore localization protein NPL4 | Chr2:19629525-19630973 FORWARD LENGTH=413 | 201606	414	413	0	99.8	65.2	81.6	LK_I_c01870_00783	PILA_17478 unnamed protein product	414	414	0	100	89.1
LK_I_c01871_00784	ABK24618.1 unknown [Picea sitchensis]	91.1	438	39	0	1	438	1	438	8.2e-229	802.7	unknown	gbpln	Eukaryota	Viridiplantae	Picea	Picea sitchensis	common	LK_I_c01871_00784	LG_I_c41294_41124 unnamed protein product	439	457	0	104.1	98.6	99.1	LK_I_c01871_00784	AbisacEGm012290t5 type=protein; aalen=; clen=1700; offs=; oid=evgvelvk95Loc17925t1; organism=Abies sachalinensis;	439	440	0	100.2	88.4	92	LK_I_c01871_00784	AT1G21410.2 | F-box/RNI-like superfamily protein | Chr1:7497479-7499386 FORWARD LENGTH=360 | 201606	439	360	3e-132	82	44.9	58.5	LK_I_c01871_00784	PILA_13613 unnamed protein product	439	405	0	92.3	83.6
LK_I_c01874_00786	ABK22225.1 unknown [Picea sitchensis]	93	330	23	0	1	330	1	330	2e-174	621.7	unknown	gbpln	Eukaryota	Viridiplantae	Picea	Picea sitchensis	common	LK_I_c01874_00786	LG_I_c06475_03538 unnamed protein product	334	334	0	100	98.8	98.8	LK_I_c01874_00786	AbisacEGm013155t1 type=protein; aalen=; clen=1961; offs=; oid=evgvelvk45Loc2502t13; organism=Abies sachalinensis;	334	420	0	125.7	92.5	95.5	LK_I_c01874_00786	AT4G31860.1 | Protein phosphatase 2C family protein | Chr4:15406685-15408589 REVERSE LENGTH=357 | 201606	334	357	5e-169	106.9	68	81.4	LK_I_c01874_00786	PILA_16496 unnamed protein product	334	335	0	100.3	94
LK_I_c01878_00789	XP_021632586.1 uncharacterized protein LOC110629786 [Manihot esculenta]	58.3	533	217	2	5	537	9	536	5.3e-193	684.1	uncharacterized protein LOC110629786	gbpln	Eukaryota	Viridiplantae	Manihot	Manihot esculenta	common	LK_I_c01878_00789	LG_T_005955_c00_g01_i01.p1 unnamed protein product	542	304	0	56.1	55.9	55.9	LK_I_c01878_00789	AbisacEGm008128t2 type=protein; aalen=; clen=1923; offs=; oid=evgvelvk61Loc16676t3; organism=Abies sachalinensis;	542	542	0	100	89.3	94.6	LK_I_c01878_00789	AT1G13130.1 | Cellulase (glycosyl hydrolase family 5) protein | Chr1:4474726-4477820 FORWARD LENGTH=552 | 201606	542	552	0	101.8	50	64.6	LK_I_c01878_00789	PILA_18467 unnamed protein product	542	542	0	100	87.6
LK_I_c01879_00790	ABK22173.1 unknown [Picea sitchensis]	94	282	17	0	1	282	1	282	4.4e-151	543.9	unknown	gbpln	Eukaryota	Viridiplantae	Picea	Picea sitchensis	common	LK_I_c01879_00790	LG_I_c13633_07673 unnamed protein product	283	283	0	100	99.3	99.6	LK_I_c01879_00790	AbisacEGm017299t4 type=protein; aalen=; clen=1308; offs=; oid=evgvelvk61Loc2410t5; organism=Abies sachalinensis;	283	282	0	99.6	94.7	97.2	LK_I_c01879_00790	AT2G16850.1 | plasma membrane intrinsic protein 2%3B8 | Chr2:7301647-7303180 FORWARD LENGTH=278 | 201606	283	278	6e-166	98.2	79.5	84.8	LK_I_c01879_00790	PILA_29811 unnamed protein product	283	282	0	99.6	86.9
LK_I_c01880_00791	ATG29932.1 CYP750C17 [Taxus chinensis]	55.1	477	196	5	52	525	50	511	3.9e-148	535	CYP750C17	gbpln	Eukaryota	Viridiplantae	Taxus	Taxus chinensis	common	LK_I_c01880_00791	LG_I_c02714_22400 unnamed protein product	530	540	0	101.9	94.5	96.8	LK_I_c01880_00791	AbisacEGm008414t19 type=protein; aalen=; clen=2090; offs=; oid=evgvelvk85Loc1191t4; organism=Abies sachalinensis;	530	534	0	100.8	73.6	83	LK_I_c01880_00791	AT5G07990.1 | Cytochrome P450 superfamily protein | Chr5:2560437-2562859 FORWARD LENGTH=513 | 201606	530	513	1e-145	96.8	42.1	58.5	LK_I_c01880_00791	PILA_21628 unnamed protein product	530	430	0	81.1	53.8
LK_I_c01882_00793	EKG11488.1 Flavoprotein [Macrophomina phaseolina MS6]	45.7	608	274	16	7	596	9	578	1.6e-129	473.4	Flavoprotein	gbpln	Eukaryota	Fungi	Macrophomina	Macrophomina phaseolina	unassigned	LK_I_c01882_00793	LG_T_003650_c00_g03_i01.p1 unnamed protein product	597	215	6e-12	36	4.4	8.4	LK_I_c01882_00793	No_hits	597	#	#	#	#	#	LK_I_c01882_00793	AT1G48605.1 | Flavoprotein | Chr1:17969395-17970080 REVERSE LENGTH=201 | 201606	597	201	9e-13	33.7	4.7	8.7	LK_I_c01882_00793	PILA_16738 unnamed protein product	597	219	4e-12	36.7	4.4
LK_I_c01884_00795	ACH72675.1 RAD23 [Pinus sylvestris var. mongolica]	89.8	393	37	1	1	393	1	390	1.6e-154	555.8	RAD23	gbpln	Eukaryota	Viridiplantae	Pinus	Pinus sylvestris	common	LK_I_c01884_00795	LG_I_c01789_21900 unnamed protein product	394	394	0	100	99.5	99.5	LK_I_c01884_00795	AbisacEGm014390t1 type=protein; aalen=; clen=1880; offs=; oid=evgvelvk95Loc1926t1; organism=Abies sachalinensis;	394	393	0	99.7	94.4	95.4	LK_I_c01884_00795	AT1G79650.1 | Rad23 UV excision repair protein family | Chr1:29972406-29975132 REVERSE LENGTH=371 | 201606	394	371	5e-163	94.2	60.4	75.1	LK_I_c01884_00795	PILA_21986 unnamed protein product	394	391	0	99.2	91.6
LK_I_c01889_00797	ABK22374.1 unknown [Picea sitchensis]	88.6	272	31	0	1	272	1	272	2.2e-131	478.4	unknown	gbpln	Eukaryota	Viridiplantae	Picea	Picea sitchensis	common	LK_I_c01889_00797	LG_I_c25820_14895 unnamed protein product	273	276	0	101.1	100	100	LK_I_c01889_00797	AbisacEGm021421t1 type=protein; aalen=; clen=1338; offs=; oid=evgvelvk71Loc33942t2; organism=Abies sachalinensis;	273	273	2e-166	100	89.7	96.7	LK_I_c01889_00797	AT1G06680.1 | photosystem II subunit P-1 | Chr1:2047940-2049186 FORWARD LENGTH=263 | 201606	273	263	2e-116	96.3	57.9	68.5	LK_I_c01889_00797	PILA_37926 unnamed protein product	273	274	4e-158	100.4	88.3
LK_I_c01895_00798	ABK22081.1 unknown [Picea sitchensis]	98	343	7	0	1	343	1	343	5.7e-185	656.8	unknown	gbpln	Eukaryota	Viridiplantae	Picea	Picea sitchensis	common	LK_I_c01895_00798	LG_I_c02096_00839 unnamed protein product	344	344	0	100	99.7	100	LK_I_c01895_00798	AbisacEGm069252t1 type=protein; aalen=; clen=1696; offs=; oid=evgvelvk91Loc1873t1; organism=Abies sachalinensis;	344	343	0	99.7	96.8	98.3	LK_I_c01895_00798	AT2G40290.1 | Eukaryotic translation initiation factor 2 subunit 1 | Chr2:16829030-16830889 REVERSE LENGTH=344 | 201606	344	344	0	100	81.7	92.4	LK_I_c01895_00798	PILA_01346 unnamed protein product	344	344	0	100	97.1
LK_I_c01899_00802	ABK25130.1 unknown [Picea sitchensis]	86.5	517	70	0	1	517	1	517	1.9e-269	937.9	unknown	gbpln	Eukaryota	Viridiplantae	Picea	Picea sitchensis	common	LK_I_c01899_00802	LG_T_002163_c00_g01_i07.p2 unnamed protein product	518	518	0	100	98.3	98.8	LK_I_c01899_00802	AbisacEGm008987t1 type=protein; aalen=; clen=1724; offs=; oid=evgvelvk75Loc13877t2; organism=Abies sachalinensis;	518	519	0	100.2	83.2	90.5	LK_I_c01899_00802	AT2G26710.1 | Cytochrome P450 superfamily protein | Chr2:11380700-11383413 FORWARD LENGTH=520 | 201606	518	520	2e-175	100.4	47.7	65.6	LK_I_c01899_00802	PILA_33964 unnamed protein product	518	514	0	99.2	51.9
LK_I_c01900_00803	XP_027115568.1 bidirectional sugar transporter SWEET3-like [Coffea arabica]	50.2	215	106	1	1	215	1	214	3.1e-55	225.3	bidirectional sugar transporter SWEET3-like	gbpln	Eukaryota	Viridiplantae	Coffea	Coffea arabica	common	LK_I_c01900_00803	LG_I_c10658_06047 unnamed protein product	252	252	0	100	99.6	100	LK_I_c01900_00803	AbisacEGm068933t1 type=protein; aalen=; clen=1274; offs=; oid=evgvelvk81Loc2361t1; organism=Abies sachalinensis;	252	261	5e-99	103.6	59.1	73	LK_I_c01900_00803	AT5G53190.1 | Nodulin MtN3 family protein | Chr5:21572417-21574284 REVERSE LENGTH=263 | 201606	252	263	1e-68	104.4	42.1	63.1	LK_I_c01900_00803	PILA_14306 unnamed protein product	252	267	5e-127	106	69
LK_I_c01906_00807	ADE77481.1 unknown [Picea sitchensis]	91	222	20	0	1	222	1	222	2.8e-104	388.3	unknown	gbpln	Eukaryota	Viridiplantae	Picea	Picea sitchensis	unassigned	LK_I_c01906_00807	LG_I_c27630_16027 unnamed protein product	256	442	2e-162	172.7	86.3	86.3	LK_I_c01906_00807	AbisacEGm012242t1 type=protein; aalen=; clen=2160; offs=; oid=evgvelvk41Loc4642t1; organism=Abies sachalinensis;	256	441	4e-143	172.3	78.1	80.1	LK_I_c01906_00807	AT1G48450.3 | alanine-tRNA ligase%2C putative (DUF760) | Chr1:17908658-17910345 REVERSE LENGTH=333 | 201606	256	333	4e-60	130.1	36.7	48.8	LK_I_c01906_00807	PILA_09285 unnamed protein product	256	435	6e-122	169.9	67.2
LK_I_c01908_00809	ABK25218.1 unknown [Picea sitchensis]	77.2	316	63	1	1	316	1	307	6.3e-130	473.8	unknown	gbpln	Eukaryota	Viridiplantae	Picea	Picea sitchensis	common	LK_I_c01908_00809	LG_I_c01854_00708 unnamed protein product	317	315	0	99.4	98.1	98.4	LK_I_c01908_00809	AbisacEGm025459t1 type=protein; aalen=; clen=1445; offs=; oid=evgvelvk65Loc3255t1; organism=Abies sachalinensis;	317	218	2e-84	68.8	46.1	49.2	LK_I_c01908_00809	AT5G01260.3 | Carbohydrate-binding-like fold | Chr5:105367-106804 FORWARD LENGTH=297 | 201606	317	297	3e-28	93.7	14.2	21.5	LK_I_c01908_00809	PILA_11228 unnamed protein product	317	291	2e-169	91.8	76.7
LK_I_c01910_00810	ABK24322.1 unknown [Picea sitchensis]	94.9	527	27	0	17	543	1	527	4.2e-283	983.4	unknown	gbpln	Eukaryota	Viridiplantae	Picea	Picea sitchensis	common	LK_I_c01910_00810	LG_I_c01273_21628 unnamed protein product	544	528	0	97.1	96.7	97.1	LK_I_c01910_00810	AbisacEGm008049t1 type=protein; aalen=; clen=2339; offs=; oid=evgvelvk85Loc17038t2; organism=Abies sachalinensis;	544	545	0	100.2	79	88.2	LK_I_c01910_00810	AT3G52990.1 | Pyruvate kinase family protein | Chr3:19649046-19652237 FORWARD LENGTH=527 | 201606	544	527	0	96.9	75.2	86.8	LK_I_c01910_00810	PILA_31757 unnamed protein product	544	528	0	97.1	91.9
LK_I_c01911_00811	ABR16719.1 unknown [Picea sitchensis]	86.3	460	63	0	1	460	1	460	1e-237	832.4	unknown	gbpln	Eukaryota	Viridiplantae	Picea	Picea sitchensis	common	LK_I_c01911_00811	LG_I_c34283_38064 unnamed protein product	461	461	0	100	99.3	99.8	LK_I_c01911_00811	AbisacEGm011383t1 type=protein; aalen=; clen=2127; offs=; oid=evgvelvk41Loc16398t10; organism=Abies sachalinensis;	461	462	0	100.2	85.2	91.8	LK_I_c01911_00811	AT2G33530.1 | serine carboxypeptidase-like 46 | Chr2:14197866-14200536 REVERSE LENGTH=465 | 201606	461	465	0	100.9	59.4	72.5	LK_I_c01911_00811	PILA_32366 unnamed protein product	461	479	0	103.9	75.3
LK_I_c01912_00812	#	#	#	#	#	#	#	#	#	#	#	-	----	----	----	----	----	common	LK_I_c01912_00812	LG_I_c12852_27609 unnamed protein product	153	81	1e-42	52.9	44.4	44.4	LK_I_c01912_00812	No_hits	153	#	#	#	#	#	LK_I_c01912_00812	No_hits	153	#	#	#	#	#	LK_I_c01912_00812	No_hits	153	#	#	#	#
LK_I_c01916_00815	ATB19502.1 putative sphingomyelin synthetase family protein [Juniperus flaccida]	79.6	432	85	2	1	431	1	430	4.5e-203	717.2	putative sphingomyelin synthetase family protein	gbpln	Eukaryota	Viridiplantae	Juniperus	Juniperus flaccida	common	LK_I_c01916_00815	LG_I_c26797_15513 unnamed protein product	432	432	0	100	99.3	99.8	LK_I_c01916_00815	AbisacEGm057171t3 type=protein; aalen=; clen=2106; offs=; oid=evgvelvk65Loc5491t1; organism=Abies sachalinensis;	432	424	0	98.1	90	94.4	LK_I_c01916_00815	AT1G43580.1 | Sphingomyelin synthetase family protein | Chr1:16410673-16412612 REVERSE LENGTH=421 | 201606	432	421	0	97.5	60.4	75.7	LK_I_c01916_00815	PILA_37729 unnamed protein product	432	402	0	93.1	83.3
LK_I_c01920_00816	P16031.1 RecName: Full=Ribulose bisphosphate carboxylase small chain, chloroplastic; Short=RuBisCO small subunit; Flags: Precursor CAA34161.1 ribulose-1,5-carboxylase/oxygenase [Larix laricina]	93.7	189	10	1	28	214	1	189	3.3e-98	367.9	RecName: Full=Ribulose bisphosphate carboxylase small chain, chloroplastic; Short=RuBisCO small subunit; Flags: Precursor CAA34161.1 ribulose-1,5-carboxylase/oxygenase	gbpln	Eukaryota	Viridiplantae	Larix	Larix laricina	common	LK_I_c01920_00816	LG_I_c01092_00296 unnamed protein product	215	215	9e-160	100	98.6	98.6	LK_I_c01920_00816	AbisacEGm065100t1 type=protein; aalen=; clen=901; offs=; oid=evgvelvk85Loc1737t1; organism=Abies sachalinensis;	215	188	1e-75	87.4	50.2	63.3	LK_I_c01920_00816	AT1G67090.1 | ribulose bisphosphate carboxylase small chain 1A | Chr1:25048465-25049249 REVERSE LENGTH=180 | 201606	215	180	1e-78	83.7	51.6	65.1	LK_I_c01920_00816	PILA_36808 unnamed protein product	215	197	2e-107	91.6	74.9
LK_I_c01922_00818	EOX95386.1 Phosphatase 2C 49 [Theobroma cacao]	61	336	129	1	53	388	59	392	6.2e-111	411	Phosphatase 2C 49	gbpln	Eukaryota	Viridiplantae	Theobroma	Theobroma cacao	common	LK_I_c01922_00818	LG_I_c01561_21781 unnamed protein product	393	393	0	100	99.7	99.7	LK_I_c01922_00818	AbisacEGm014567t2 type=protein; aalen=; clen=1802; offs=; oid=evgvelvk95Loc49t1; organism=Abies sachalinensis;	393	390	0	99.2	79.1	87.3	LK_I_c01922_00818	AT2G33700.1 | Protein phosphatase 2C family protein | Chr2:14254200-14255784 FORWARD LENGTH=380 | 201606	393	380	5e-124	96.7	47.3	60.3	LK_I_c01922_00818	PILA_07209 unnamed protein product	393	449	0	114.2	74.3
LK_I_c01928_00821	ABR16423.1 unknown [Picea sitchensis]	92	436	35	0	1	436	1	436	2.4e-236	827.8	unknown	gbpln	Eukaryota	Viridiplantae	Picea	Picea sitchensis	common	LK_I_c01928_00821	LG_I_c30517_36133 unnamed protein product	437	437	0	100	99.1	99.5	LK_I_c01928_00821	AbisacEGm012459t2 type=protein; aalen=; clen=2153; offs=; oid=evgvelvk75Loc14042t1; organism=Abies sachalinensis;	437	436	0	99.8	90.8	95.2	LK_I_c01928_00821	AT4G26850.1 | GDP-L-galactose phosphorylase 1 | Chr4:13499262-13501145 REVERSE LENGTH=442 | 201606	437	442	0	101.1	61.3	73.9	LK_I_c01928_00821	PILA_36146 unnamed protein product	437	438	0	100.2	87.9
LK_I_c01932_00823	ADE76739.1 unknown [Picea sitchensis]	86.4	543	55	2	1	542	1	525	3.1e-262	914.1	unknown	gbpln	Eukaryota	Viridiplantae	Picea	Picea sitchensis	common	LK_I_c01932_00823	LG_I_c02139_22091 unnamed protein product	543	543	0	100	100	100	LK_I_c01932_00823	AbisacEGm014703t1 type=protein; aalen=; clen=2153; offs=; oid=evgvelvk31Loc11765t3; organism=Abies sachalinensis;	543	387	0	71.3	59.5	65.2	LK_I_c01932_00823	AT5G16260.1 | RNA binding (RRM/RBD/RNP motifs) family protein | Chr5:5311363-5315496 FORWARD LENGTH=519 | 201606	543	519	2e-172	95.6	49.9	65.4	LK_I_c01932_00823	PILA_23700 unnamed protein product	543	580	7e-125	106.8	36.5
LK_I_c01935_00826	PWA66333.1 hypothetical protein CTI12_AA328130 [Artemisia annua]	44.6	428	216	9	71	485	34	453	6.2e-100	374.8	hypothetical protein CTI12_AA328130	gbpln	cellular organisms	Eukaryota	Artemisia	Artemisia annua	common	LK_I_c01935_00826	LG_T_005912_c00_g01_i02.p1 unnamed protein product	492	496	0	100.8	77	87	LK_I_c01935_00826	AbisacEGm009947t1 type=protein; aalen=; clen=1915; offs=; oid=evgvelvk21Loc3987t11; organism=Abies sachalinensis;	492	496	0	100.8	82.3	89.6	LK_I_c01935_00826	AT5G46220.1 | transmembrane protein (DUF616) | Chr5:18738827-18741964 FORWARD LENGTH=462 | 201606	492	462	6e-101	93.9	34.1	47	LK_I_c01935_00826	PILA_14727 unnamed protein product	492	425	0	86.4	74.4
LK_I_c01936_00827	ADE77482.1 unknown [Picea sitchensis]	94.8	229	12	0	1	229	1	229	3.2e-115	424.5	unknown	gbpln	Eukaryota	Viridiplantae	Picea	Picea sitchensis	common	LK_I_c01936_00827	LG_I_c01066_00280 unnamed protein product	231	231	7e-172	100	100	100	LK_I_c01936_00827	AbisacEGm024556t1 type=protein; aalen=; clen=1429; offs=; oid=evgvelvk95Loc2491t1; organism=Abies sachalinensis;	231	229	6e-153	99.1	92.2	95.7	LK_I_c01936_00827	AT3G05700.1 | Drought-responsive family protein | Chr3:1682432-1684323 REVERSE LENGTH=223 | 201606	231	223	5e-45	96.5	37.7	58.9	LK_I_c01936_00827	PILA_21701 unnamed protein product	231	195	3e-88	84.4	60.2
LK_I_c01938_00828	XP_022139691.1 uncharacterized protein At4g26485-like [Momordica charantia]	52.5	204	97	0	35	238	10	213	1.2e-55	228	uncharacterized protein At4g26485-like	gbpln	Eukaryota	Viridiplantae	Momordica	Momordica charantia	common	LK_I_c01938_00828	LG_I_c02375_22226 unnamed protein product	640	640	0	100	99.7	99.7	LK_I_c01938_00828	AbisacEGm014529t1 type=protein; aalen=; clen=1578; offs=; oid=evgvelvk51Loc3964t20; organism=Abies sachalinensis;	640	390	0	60.9	46.4	50.9	LK_I_c01938_00828	AT1G55790.1 | ferredoxin-fold anticodon-binding domain protein | Chr1:20854030-20856069 REVERSE LENGTH=406 | 201606	640	406	3e-62	63.4	15.9	20.6	LK_I_c01938_00828	PILA_18218 unnamed protein product	640	629	2e-155	98.3	44.2
LK_I_c01939_00829	ABK24285.1 unknown [Picea sitchensis]	72.4	315	52	4	33	344	9	291	4.9e-127	464.5	unknown	gbpln	Eukaryota	Viridiplantae	Picea	Picea sitchensis	unassigned	LK_I_c01939_00829	LG_I_c11278_26783 unnamed protein product	404	490	0	121.3	83.2	84.4	LK_I_c01939_00829	AbisacEGm067024t9 type=protein; aalen=; clen=2317; offs=; oid=evgvelvk35Loc1421t18; organism=Abies sachalinensis;	404	482	0	119.3	68.3	74.3	LK_I_c01939_00829	AT4G30810.1 | serine carboxypeptidase-like 29 | Chr4:15003474-15006017 FORWARD LENGTH=479 | 201606	404	479	1e-128	118.6	41.6	53	LK_I_c01939_00829	PILA_20456 unnamed protein product	404	496	0	122.8	75
LK_I_c01941_00831	ABR16115.1 unknown [Picea sitchensis]	84.4	481	75	0	31	511	1	481	6.2e-236	826.6	unknown	gbpln	Eukaryota	Viridiplantae	Picea	Picea sitchensis	common	LK_I_c01941_00831	LG_I_c02325_22194 unnamed protein product	513	513	0	100	98.6	98.8	LK_I_c01941_00831	AbisacEGm010584t1 type=protein; aalen=; clen=1746; offs=; oid=evgvelvk91Loc20756t1; organism=Abies sachalinensis;	513	482	0	94	75.2	83.8	LK_I_c01941_00831	AT5G10770.1 | Eukaryotic aspartyl protease family protein | Chr5:3403331-3405331 REVERSE LENGTH=474 | 201606	513	474	5e-101	92.4	34.7	46.4	LK_I_c01941_00831	PILA_37105 unnamed protein product	513	489	0	95.3	77.6
LK_I_c01943_00833	XP_006836344.1 CBL-interacting protein kinase 23 [Amborella trichopoda]	81.1	440	80	2	1	438	1	439	5.7e-206	726.9	CBL-interacting protein kinase 23	gbpln	Eukaryota	Viridiplantae	Amborella	Amborella trichopoda	common	LK_I_c01943_00833	LG_I_c17240_29743 unnamed protein product	439	439	0	100	99.8	100	LK_I_c01943_00833	AbisacEGm011808t1 type=protein; aalen=; clen=1930; offs=; oid=evgvelvk95Loc18198t1; organism=Abies sachalinensis;	439	451	0	102.7	92	96.1	LK_I_c01943_00833	AT1G30270.1 | CBL-interacting protein kinase 23 | Chr1:10655270-10658524 FORWARD LENGTH=482 | 201606	439	482	0	109.8	74.5	86.3	LK_I_c01943_00833	PILA_26125 unnamed protein product	439	443	0	100.9	82.7
LK_I_c01950_00837	ABR16663.1 unknown [Picea sitchensis]	94.5	454	21	1	1	454	1	450	1.2e-217	765.8	unknown	gbpln	Eukaryota	Viridiplantae	Picea	Picea sitchensis	common	LK_I_c01950_00837	LG_T_014081_c00_g01_i03.p1 unnamed protein product	455	455	0	100	99.1	99.6	LK_I_c01950_00837	AbisacEGm011845t1 type=protein; aalen=; clen=1926; offs=; oid=evgvelvk95Loc5536t1; organism=Abies sachalinensis;	455	450	0	98.9	87.7	91	LK_I_c01950_00837	AT1G80480.1 | plastid transcriptionally active 17 | Chr1:30258272-30260570 REVERSE LENGTH=444 | 201606	455	444	1e-172	97.6	60.4	71.9	LK_I_c01950_00837	PILA_22856 unnamed protein product	455	394	8e-69	86.6	28.6
LK_I_c01952_00838	AGV07541.1 Dof7 [Pinus pinaster]	90.5	326	29	1	1	324	112	437	1.1e-113	420.2	Dof7	gbpln	Eukaryota	Viridiplantae	Pinus	Pinus pinaster	unassigned	LK_I_c01952_00838	LG_I_c04326_23197 unnamed protein product	417	470	0	112.7	76	77.5	LK_I_c01952_00838	AbisacEGm010850t1 type=protein; aalen=; clen=2191; offs=; oid=evgvelvk91Loc4243t1; organism=Abies sachalinensis;	417	475	3e-165	113.9	66.7	68.6	LK_I_c01952_00838	AT5G39660.3 | cycling DOF factor 2 | Chr5:15878920-15880712 FORWARD LENGTH=457 | 201606	417	457	1e-43	109.6	30	38.6	LK_I_c01952_00838	PILA_28205 unnamed protein product	417	472	0	113.2	67.6
LK_I_c01954_00839	RWR90243.1 amino acid permease 3 [Cinnamomum micranthum f. kanehirae]	75.8	459	111	0	37	495	29	487	1.7e-201	712.2	amino acid permease 3	gbpln	Eukaryota	Viridiplantae	Cinnamomum	Cinnamomum micranthum	common	LK_I_c01954_00839	LG_I_c18187_10513 unnamed protein product	496	496	0	100	99.8	99.8	LK_I_c01954_00839	AbisacEGm009980t7 type=protein; aalen=; clen=1879; offs=; oid=evgvelvk55Loc2082t10; organism=Abies sachalinensis;	496	494	0	99.6	87.5	93.3	LK_I_c01954_00839	AT5G09220.1 | amino acid permease 2 | Chr5:2866867-2868863 FORWARD LENGTH=493 | 201606	496	493	0	99.4	64.3	77.8	LK_I_c01954_00839	PILA_31366 unnamed protein product	496	497	0	100.2	86.7
LK_I_c01956_00841	ERN04968.1 hypothetical protein AMTR_s00080p00161640 [Amborella trichopoda]	45.8	542	266	7	12	540	13	539	2.6e-126	462.6	hypothetical protein AMTR_s00080p00161640	gbpln	Eukaryota	Viridiplantae	Amborella	Amborella trichopoda	common	LK_I_c01956_00841	LG_I_c19738_11496 unnamed protein product	569	569	0	100	99.1	99.3	LK_I_c01956_00841	AbisacEGm007568t1 type=protein; aalen=; clen=2524; offs=; oid=evgvelvk21Loc8914t4; organism=Abies sachalinensis;	569	562	0	98.8	80.5	85.6	LK_I_c01956_00841	AT5G60250.1 | zinc finger (C3HC4-type RING finger) family protein | Chr5:24252226-24254710 FORWARD LENGTH=655 | 201606	569	655	3e-106	115.1	32.9	48.9	LK_I_c01956_00841	PILA_22881 unnamed protein product	569	546	0	96	74
LK_I_c01959_00844	ADE76472.1 unknown [Picea sitchensis]	92.6	420	25	1	32	451	45	458	5e-221	776.9	unknown	gbpln	Eukaryota	Viridiplantae	Picea	Picea sitchensis	common	LK_I_c01959_00844	LG_I_c14829_28455 unnamed protein product	452	452	0	100	100	100	LK_I_c01959_00844	AbisacEGm011823t2 type=protein; aalen=; clen=1991; offs=; oid=evgvelvk91Loc1987t1; organism=Abies sachalinensis;	452	451	0	99.8	91.8	94.9	LK_I_c01959_00844	AT5G18610.3 | Protein kinase superfamily protein | Chr5:6192736-6195371 FORWARD LENGTH=513 | 201606	452	513	0	113.5	68.4	74.3	LK_I_c01959_00844	PILA_32868 unnamed protein product	452	514	0	113.7	71.2
LK_I_c01960_00845	ABK25823.1 unknown [Picea sitchensis]	98.6	279	4	0	1	279	1	279	1.6e-129	472.2	unknown	gbpln	Eukaryota	Viridiplantae	Picea	Picea sitchensis	common	LK_I_c01960_00845	LG_I_c23311_13415 unnamed protein product	281	311	0	110.7	99.6	100	LK_I_c01960_00845	AbisacEGm020992t1 type=protein; aalen=; clen=1526; offs=; oid=evgvelvk61Loc10637t2; organism=Abies sachalinensis;	281	280	0	99.6	97.2	97.9	LK_I_c01960_00845	AT3G57490.1 | Ribosomal protein S5 family protein | Chr3:21279824-21280887 REVERSE LENGTH=276 | 201606	281	276	2e-142	98.2	69.4	75.1	LK_I_c01960_00845	PILA_14356 unnamed protein product	281	384	0	136.7	96.8
LK_I_c01968_00848	ADE77078.1 unknown [Picea sitchensis]	71.1	374	98	7	116	484	1	369	3.1e-144	521.9	unknown	gbpln	Eukaryota	Viridiplantae	Picea	Picea sitchensis	common	LK_I_c01968_00848	LG_I_c09749_25982 unnamed protein product	486	486	0	100	99	99.6	LK_I_c01968_00848	AbisacEGm007959t20 type=protein; aalen=; clen=1654; offs=; oid=evgvelvk71Loc14291t2; organism=Abies sachalinensis;	486	479	0	98.6	71.6	82.3	LK_I_c01968_00848	AT3G52500.1 | Eukaryotic aspartyl protease family protein | Chr3:19465644-19467053 REVERSE LENGTH=469 | 201606	486	469	1e-103	96.5	36.2	52.7	LK_I_c01968_00848	PILA_18238 unnamed protein product	486	610	0	125.5	68.5
LK_I_c01969_00849	ADE76293.1 unknown [Picea sitchensis]	84.1	408	63	1	1	408	1	406	7.5e-176	626.7	unknown	gbpln	Eukaryota	Viridiplantae	Picea	Picea sitchensis	common	LK_I_c01969_00849	LG_I_c01142_00319 unnamed protein product	409	409	0	100	99.3	99.3	LK_I_c01969_00849	AbisacEGm013782t1 type=protein; aalen=; clen=2051; offs=; oid=evgvelvk45Loc35t5; organism=Abies sachalinensis;	409	406	0	99.3	90.5	93.6	LK_I_c01969_00849	AT4G17890.1 | ARF-GAP domain 8 | Chr4:9937121-9939146 FORWARD LENGTH=413 | 201606	409	413	5e-149	101	55.3	72.1	LK_I_c01969_00849	PILA_31382 unnamed protein product	409	385	0	94.1	84.4
LK_I_c01973_00850	ABR16107.1 unknown [Picea sitchensis]	75.2	214	53	0	1	214	1	214	5.1e-73	285	unknown	gbpln	Eukaryota	Viridiplantae	Picea	Picea sitchensis	common	LK_I_c01973_00850	LG_T_000766_c01_g01_i13.p1 unnamed protein product	390	390	0	100	99.2	99.5	LK_I_c01973_00850	AbisacEGm014301t2 type=protein; aalen=; clen=1785; offs=; oid=evgvelvk25Loc9819t15; organism=Abies sachalinensis;	390	372	1e-166	95.4	62.6	69	LK_I_c01973_00850	AT5G40490.1 | RNA-binding (RRM/RBD/RNP motifs) family protein | Chr5:16225483-16227423 FORWARD LENGTH=423 | 201606	390	423	2e-76	108.5	31.5	38.2	LK_I_c01973_00850	PILA_25080 unnamed protein product	390	376	2e-109	96.4	61.3
LK_I_c01975_00852	ABK24628.1 unknown [Picea sitchensis]	82.4	301	41	1	1	301	1	289	4.8e-135	490.7	unknown	gbpln	Eukaryota	Viridiplantae	Picea	Picea sitchensis	common	LK_I_c01975_00852	LG_I_c37595_21177 unnamed protein product	302	310	0	102.6	100	100	LK_I_c01975_00852	AbisacEGm020895t2 type=protein; aalen=; clen=1038; offs=; oid=evgvelvk75Loc39224t1; organism=Abies sachalinensis;	302	282	8e-180	93.4	80.5	88.1	LK_I_c01975_00852	AT5G16710.1 | dehydroascorbate reductase 1 | Chr5:5483312-5484926 FORWARD LENGTH=258 | 201606	302	258	4e-118	85.4	53.6	65.9	LK_I_c01975_00852	PILA_06730 unnamed protein product	302	246	4e-97	81.5	44.7
LK_I_c01978_00854	Q40976.1 RecName: Full=Probable cinnamyl alcohol dehydrogenase; Short=CAD AAB38774.1 cinnamyl alcohol dehydrogenase [Pinus radiata]	94.4	356	20	0	1	356	1	356	1.8e-194	688.3	RecName: Full=Probable cinnamyl alcohol dehydrogenase; Short=CAD AAB38774.1 cinnamyl alcohol dehydrogenase	gbpln	Eukaryota	Viridiplantae	Pinus	Pinus radiata	common	LK_I_c01978_00854	LG_I_c21713_12720 unnamed protein product	358	358	0	100	99.4	99.7	LK_I_c01978_00854	AbisacEGm062254t1 type=protein; aalen=; clen=1298; offs=; oid=evgvelvk91Loc2971t1; organism=Abies sachalinensis;	358	357	0	99.7	92.2	96.4	LK_I_c01978_00854	AT3G19450.1 | GroES-like zinc-binding alcohol dehydrogenase family protein | Chr3:6744859-6747005 FORWARD LENGTH=365 | 201606	358	365	3e-159	102	66.5	81.8	LK_I_c01978_00854	PILA_33683 unnamed protein product	358	361	7e-148	100.8	56.4
LK_I_c01983_00856	ABK21645.1 unknown [Picea sitchensis]	46.6	148	19	1	1	148	1	88	5.4e-23	117.5	unknown	gbpln	Eukaryota	Viridiplantae	Picea	Picea sitchensis	common	LK_I_c01983_00856	LG_I_c21986_12888 unnamed protein product	149	154	3e-91	103.4	89.9	89.9	LK_I_c01983_00856	AbisacEGm036826t1 type=protein; aalen=; clen=367; offs=; oid=evgvelvk75Loc20746t1; organism=Abies sachalinensis;	149	122	8e-33	81.9	51	59.7	LK_I_c01983_00856	No_hits	149	#	#	#	#	#	LK_I_c01983_00856	No_hits	149	#	#	#	#
LK_I_c01986_00859	ABR17732.1 unknown [Picea sitchensis]	92.8	359	26	0	1	359	1	359	6.4e-195	689.9	unknown	gbpln	Eukaryota	Viridiplantae	Picea	Picea sitchensis	common	LK_I_c01986_00859	LG_I_c44037_42471 unnamed protein product	360	360	0	100	96.9	98.3	LK_I_c01986_00859	AbisacEGm016262t1 type=protein; aalen=; clen=1614; offs=; oid=evgvelvk85Loc1632t1; organism=Abies sachalinensis;	360	359	0	99.7	93.6	96.9	LK_I_c01986_00859	AT2G45440.1 | dihydrodipicolinate synthase | Chr2:18731294-18732867 FORWARD LENGTH=365 | 201606	360	365	0	101.4	71.9	81.7	LK_I_c01986_00859	PILA_11424 unnamed protein product	360	309	3e-148	85.8	55
LK_I_c01989_00861	ABR18134.1 unknown [Picea sitchensis]	87.7	430	48	1	1	425	6	435	1.7e-191	678.7	unknown	gbpln	Eukaryota	Viridiplantae	Picea	Picea sitchensis	common	LK_I_c01989_00861	LG_I_c35220_20153 unnamed protein product	426	440	0	103.3	100	100	LK_I_c01989_00861	AbisacEGm009152t2 type=protein; aalen=; clen=1890; offs=; oid=evgvelvk85Loc1331t1; organism=Abies sachalinensis;	426	430	0	100.9	88.3	92.7	LK_I_c01989_00861	AT4G18340.2 | Glycosyl hydrolase superfamily protein | Chr4:10130412-10132019 REVERSE LENGTH=383 | 201606	426	383	3e-131	89.9	44.4	60.3	LK_I_c01989_00861	PILA_26451 unnamed protein product	426	487	0	114.3	87.1
LK_I_c01990_00862	ABK24388.1 unknown [Picea sitchensis]	92	399	31	1	1	398	1	399	4.9e-228	800	unknown	gbpln	Eukaryota	Viridiplantae	Picea	Picea sitchensis	common	LK_I_c01990_00862	LG_I_c10803_06133 unnamed protein product	399	399	0	100	99.5	99.5	LK_I_c01990_00862	AbisacEGm014085t1 type=protein; aalen=; clen=1869; offs=; oid=evgvelvk41Loc1285t8; organism=Abies sachalinensis;	399	399	0	100	84.7	90.2	LK_I_c01990_00862	AT4G24220.1 | NAD(P)-binding Rossmann-fold superfamily protein | Chr4:12565219-12566474 FORWARD LENGTH=388 | 201606	399	388	5e-177	97.2	60.9	73.9	LK_I_c01990_00862	PILA_29964 unnamed protein product	399	400	0	100.3	86.5
LK_I_c01992_00864	XP_002300554.1 histone deacetylase 9 isoform X1 [Populus trichocarpa]	90.1	426	41	1	1	426	1	425	6.4e-234	819.7	histone deacetylase 9 isoform X1	gbpln	Eukaryota	Viridiplantae	Populus	Populus trichocarpa	common	LK_I_c01992_00864	LG_I_c16694_09563 unnamed protein product	433	433	0	100	99.8	100	LK_I_c01992_00864	AbisacEGm012619t1 type=protein; aalen=; clen=2005; offs=; oid=evgvelvk31Loc24623t2; organism=Abies sachalinensis;	433	432	0	99.8	95.4	98.4	LK_I_c01992_00864	AT3G44680.1 | histone deacetylase 9 | Chr3:16226769-16229752 REVERSE LENGTH=426 | 201606	433	426	0	98.4	82.7	92.1	LK_I_c01992_00864	PILA_01581 unnamed protein product	433	480	0	110.9	93.8
LK_I_c01998_00866	ABK23778.1 unknown [Picea sitchensis]	84.1	372	59	0	5	376	4	375	3e-187	664.5	unknown	gbpln	Eukaryota	Viridiplantae	Picea	Picea sitchensis	common	LK_I_c01998_00866	LG_I_c26170_15118 unnamed protein product	377	377	0	100	97.6	98.4	LK_I_c01998_00866	AbisacEGm067285t1 type=protein; aalen=; clen=1575; offs=; oid=evgvelvk41Loc47454t13; organism=Abies sachalinensis;	377	379	0	100.5	85.7	93.9	LK_I_c01998_00866	AT1G76690.1 | 12-oxophytodienoate reductase 2 | Chr1:28778976-28780355 FORWARD LENGTH=374 | 201606	377	374	0	99.2	66.3	80.1	LK_I_c01998_00866	PILA_12285 unnamed protein product	377	433	0	114.9	84.1
LK_I_c01999_00867	XP_015618164.1 mediator of RNA polymerase II transcription subunit 19a isoform X2 [Oryza sativa Japonica Group]	67.3	113	37	0	24	136	12	124	9.4e-38	167.2	mediator of RNA polymerase II transcription subunit 19a isoform X2	gbpln	Eukaryota	Viridiplantae	Oryza	Oryza sativa	common	LK_I_c01999_00867	LG_I_c33333_18982 unnamed protein product	235	235	2e-168	100	100	100	LK_I_c01999_00867	AbisacEGm025378t1 type=protein; aalen=; clen=1887; offs=; oid=evgvelvk51Loc7475t1; organism=Abies sachalinensis;	235	219	2e-80	93.2	49.4	50.6	LK_I_c01999_00867	AT5G19480.4 | mediator of RNA polymerase II transcription subunit | Chr5:6571828-6572929 FORWARD LENGTH=207 | 201606	235	207	4e-36	88.1	24.7	34.5	LK_I_c01999_00867	PILA_23657 unnamed protein product	235	229	5e-96	97.4	86
LK_I_c02005_00870	ABK23268.1 unknown [Picea sitchensis]	98.2	339	5	1	1	338	1	339	8.5e-157	563.1	unknown	gbpln	Eukaryota	Viridiplantae	Picea	Picea sitchensis	common	LK_I_c02005_00870	LG_I_c26413_15269 unnamed protein product	339	359	0	105.9	100	100	LK_I_c02005_00870	AbisacEGm015985t4 type=protein; aalen=; clen=1204; offs=; oid=evgvelvk85Loc7349t1; organism=Abies sachalinensis;	339	338	0	99.7	97.3	98.8	LK_I_c02005_00870	AT3G07260.1 | SMAD/FHA domain-containing protein | Chr3:2309704-2310630 FORWARD LENGTH=251 | 201606	339	251	4e-63	74	28	31.9	LK_I_c02005_00870	PILA_10881 unnamed protein product	339	327	4e-147	96.5	65.5
LK_I_c02006_00871	ADE75643.1 unknown [Picea sitchensis]	87.9	529	56	2	1	521	1	529	8.8e-262	912.5	unknown	gbpln	Eukaryota	Viridiplantae	Picea	Picea sitchensis	common	LK_I_c02006_00871	LG_I_c49281_44333 unnamed protein product	523	520	0	99.4	83.9	89.5	LK_I_c02006_00871	AbisacEGm008298t21 type=protein; aalen=; clen=2013; offs=; oid=evgvelvk35Loc1910t18; organism=Abies sachalinensis;	523	535	0	102.3	84.3	91	LK_I_c02006_00871	AT4G34880.2 | Amidase family protein | Chr4:16615549-16617424 FORWARD LENGTH=512 | 201606	523	512	0	97.9	53.7	68.1	LK_I_c02006_00871	PILA_13439 unnamed protein product	523	420	1e-176	80.3	54.1
LK_I_c02019_00879	ABR16067.1 unknown [Picea sitchensis]	67.1	164	54	0	20	183	20	183	8.1e-56	226.9	unknown	gbpln	Eukaryota	Viridiplantae	Picea	Picea sitchensis	unassigned	LK_I_c02019_00879	LG_I_c17394_10011 unnamed protein product	190	384	8e-122	202.1	88.9	89.5	LK_I_c02019_00879	AbisacEGm014827t1 type=protein; aalen=; clen=1297; offs=; oid=evgvelvk41Loc4791t1; organism=Abies sachalinensis;	190	384	5e-89	202.1	72.1	81.1	LK_I_c02019_00879	AT4G01130.2 | GDSL-like Lipase/Acylhydrolase superfamily protein | Chr4:485868-487739 FORWARD LENGTH=332 | 201606	190	332	4e-43	174.7	43.7	54.2	LK_I_c02019_00879	PILA_24430 unnamed protein product	190	384	2e-92	202.1	75.3
LK_I_c02020_00880	PIA38844.1 hypothetical protein AQUCO_02700205v1 [Aquilegia coerulea]	66.6	434	140	3	12	444	4	433	1.4e-162	582.8	hypothetical protein AQUCO_02700205v1	gbpln	Eukaryota	Viridiplantae	Aquilegia	Aquilegia coerulea	common	LK_I_c02020_00880	LG_I_c13063_07503 unnamed protein product	445	445	0	100	97.8	98	LK_I_c02020_00880	AbisacEGm012062t1 type=protein; aalen=; clen=2259; offs=; oid=evgvelvk45Loc2495t1; organism=Abies sachalinensis;	445	445	0	100	88.1	93.9	LK_I_c02020_00880	AT5G18520.1 | Lung seven transmembrane receptor family protein | Chr5:6145027-6146349 FORWARD LENGTH=440 | 201606	445	440	0	98.9	63.8	77.8	LK_I_c02020_00880	PILA_16062 unnamed protein product	445	455	0	102.2	56.4
LK_I_c02024_00883	XP_024515651.1 SPX domain-containing protein 1 [Selaginella moellendorffii]	42.7	342	145	4	1	332	1	301	3.8e-54	222.2	SPX domain-containing protein 1	gbpln	Eukaryota	Viridiplantae	Selaginella	Selaginella moellendorffii	common	LK_I_c02024_00883	LG_I_c10603_06010 unnamed protein product	364	364	0	100	98.9	99.7	LK_I_c02024_00883	AbisacEGm014565t1 type=protein; aalen=; clen=2284; offs=; oid=evgvelvk51Loc13602t1; organism=Abies sachalinensis;	364	390	0	107.1	83	88.5	LK_I_c02024_00883	AT5G15330.1 | SPX domain-containing protein 4 | Chr5:4980595-4982043 FORWARD LENGTH=318 | 201606	364	318	5e-73	87.4	33	43.1	LK_I_c02024_00883	PILA_36300 unnamed protein product	364	305	6e-91	83.8	44.2
LK_I_c02031_00885	ADE76976.1 unknown [Picea sitchensis]	73.3	131	32	2	1	128	1	131	1.3e-44	189.1	unknown	gbpln	Eukaryota	Viridiplantae	Picea	Picea sitchensis	common	LK_I_c02031_00885	LG_I_c00991_21504 unnamed protein product	129	143	2e-87	110.9	96.1	97.7	LK_I_c02031_00885	AbisacEGm031903t1 type=protein; aalen=; clen=1084; offs=; oid=evgvelvk71Loc27592t2; organism=Abies sachalinensis;	129	151	4e-37	117.1	59.7	69	LK_I_c02031_00885	AT1G28330.1 | dormancy-associated protein-like 1 | Chr1:9934252-9935216 REVERSE LENGTH=122 | 201606	129	122	1e-28	94.6	44.2	59.7	LK_I_c02031_00885	PILA_28415 unnamed protein product	129	145	3e-43	112.4	64.3
LK_I_c02035_00888	XP_015885256.1 F-box protein FBW2 [Ziziphus jujuba]	48.6	329	157	7	5	328	1	322	1.6e-72	283.1	F-box protein FBW2	gbpln	Eukaryota	Viridiplantae	Ziziphus	Ziziphus jujuba	common	LK_I_c02035_00888	LG_I_c21411_31899 unnamed protein product	329	355	0	107.9	98.5	98.8	LK_I_c02035_00888	AbisacEGm018474t1 type=protein; aalen=; clen=2155; offs=; oid=evgvelvk25Loc3171t6; organism=Abies sachalinensis;	329	322	0	97.9	92.7	94.5	LK_I_c02035_00888	AT4G08980.5 | F-BOX WITH WD-40 2 | Chr4:5758993-5760108 FORWARD LENGTH=317 | 201606	329	317	5e-83	96.4	42.2	60.5	LK_I_c02035_00888	PILA_04102 unnamed protein product	329	325	0	98.8	92.1
LK_I_c02036_00889	ABK21122.1 unknown [Picea sitchensis]	95.5	334	15	0	1	334	1	334	9.9e-150	539.7	unknown	gbpln	Eukaryota	Viridiplantae	Picea	Picea sitchensis	common	LK_I_c02036_00889	LG_I_c14360_08135 unnamed protein product	335	335	0	100	100	100	LK_I_c02036_00889	AbisacEGm017774t1 type=protein; aalen=; clen=2039; offs=; oid=evgvelvk21Loc17384t3; organism=Abies sachalinensis;	335	334	0	99.7	98.2	98.8	LK_I_c02036_00889	AT2G22120.2 | RING/FYVE/PHD zinc finger superfamily protein | Chr2:9394026-9396979 FORWARD LENGTH=363 | 201606	335	363	0	108.4	77	83.3	LK_I_c02036_00889	PILA_06261 unnamed protein product	335	335	0	100	96.4
LK_I_c02037_00890	#	#	#	#	#	#	#	#	#	#	#	-	----	----	----	----	----	unassigned	LK_I_c02037_00890	No_hits	127	#	#	#	#	#	LK_I_c02037_00890	No_hits	127	#	#	#	#	#	LK_I_c02037_00890	No_hits	127	#	#	#	#	#	LK_I_c02037_00890	No_hits	127	#	#	#	#
LK_I_c02041_00892	ADE75738.1 unknown [Picea sitchensis]	93.4	381	25	0	28	408	1	381	4.9e-207	730.3	unknown	gbpln	Eukaryota	Viridiplantae	Picea	Picea sitchensis	common	LK_I_c02041_00892	LG_I_c06223_03361 unnamed protein product	410	410	0	100	99.5	99.8	LK_I_c02041_00892	AbisacEGm011464t1 type=protein; aalen=; clen=2000; offs=; oid=evgvelvk61Loc12408t2; organism=Abies sachalinensis;	410	460	0	112.2	78.8	84.1	LK_I_c02041_00892	AT4G21470.1 | riboflavin kinase/FMN hydrolase | Chr4:11431284-11433197 FORWARD LENGTH=379 | 201606	410	379	2e-178	92.4	57.3	71	LK_I_c02041_00892	PILA_18433 unnamed protein product	410	398	0	97.1	87.1
LK_I_c02046_00895	ACN40809.1 unknown [Picea sitchensis]	92.1	365	29	0	69	433	1	365	4.4e-126	461.5	unknown	gbpln	Eukaryota	Viridiplantae	Picea	Picea sitchensis	common	LK_I_c02046_00895	LG_I_c04855_23487 unnamed protein product	434	439	0	101.2	100	100	LK_I_c02046_00895	AbisacEGm015890t1 type=protein; aalen=; clen=1754; offs=; oid=evgvelvk41Loc6486t1; organism=Abies sachalinensis;	434	365	0	84.1	78.6	80.2	LK_I_c02046_00895	AT2G20280.1 | Zinc finger C-x8-C-x5-C-x3-H type family protein | Chr2:8740054-8742349 REVERSE LENGTH=371 | 201606	434	371	7e-162	85.5	56.9	64.7	LK_I_c02046_00895	PILA_27846 unnamed protein product	434	366	0	84.3	77.4
LK_I_c02048_00896	ABR16701.1 unknown [Picea sitchensis]	91.3	575	50	0	1	575	1	575	2.7e-304	1053.9	unknown	gbpln	Eukaryota	Viridiplantae	Picea	Picea sitchensis	common	LK_I_c02048_00896	LG_I_c09691_25950 unnamed protein product	576	590	0	102.4	99.7	99.8	LK_I_c02048_00896	AbisacEGm007374t1 type=protein; aalen=; clen=2154; offs=; oid=evgvelvk25Loc45138t6; organism=Abies sachalinensis;	576	570	0	99	89.6	92.9	LK_I_c02048_00896	AT5G57030.1 | Lycopene beta/epsilon cyclase protein | Chr5:23077398-23079818 FORWARD LENGTH=524 | 201606	576	524	0	91	52.3	65.5	LK_I_c02048_00896	PILA_20344 unnamed protein product	576	569	0	98.8	87.7
LK_I_c02049_00897	ABK25224.1 unknown [Picea sitchensis]	93.7	447	28	0	1	447	1	447	2.9e-237	830.9	unknown	gbpln	Eukaryota	Viridiplantae	Picea	Picea sitchensis	common	LK_I_c02049_00897	LG_I_c05638_02996 unnamed protein product	448	448	0	100	99.6	99.8	LK_I_c02049_00897	AbisacEGm011579t1 type=protein; aalen=; clen=1826; offs=; oid=evgvelvk45Loc30279t1; organism=Abies sachalinensis;	448	457	0	102	90.8	95.3	LK_I_c02049_00897	AT5G58330.2 | lactate/malate dehydrogenase family protein | Chr5:23580010-23582287 REVERSE LENGTH=442 | 201606	448	442	0	98.7	71	75.9	LK_I_c02049_00897	PILA_16419 unnamed protein product	448	448	0	100	93.8
LK_I_c02054_00900	ADE77792.1 unknown [Picea sitchensis]	93.5	292	19	0	65	356	1	292	8.7e-144	520	unknown	gbpln	Eukaryota	Viridiplantae	Picea	Picea sitchensis	common	LK_I_c02054_00900	LG_I_c05060_02645 unnamed protein product	357	293	0	82.1	81.8	82.1	LK_I_c02054_00900	AbisacEGm019902t7 type=protein; aalen=; clen=1182; offs=; oid=evgvelvk95Loc2791t2; organism=Abies sachalinensis;	357	292	0	81.8	77.3	79.8	LK_I_c02054_00900	AT3G56740.1 | Ubiquitin-associated (UBA) protein | Chr3:21015631-21017883 FORWARD LENGTH=293 | 201606	357	293	3e-101	82.1	45.7	58	LK_I_c02054_00900	PILA_01076 unnamed protein product	357	227	2e-140	63.6	57.4
LK_I_c02059_00903	XP_006846240.1 protein IWS1 homolog 1 [Amborella trichopoda]	61.4	505	176	3	1	501	1	490	2e-117	433	protein IWS1 homolog 1	gbpln	Eukaryota	Viridiplantae	Amborella	Amborella trichopoda	common	LK_I_c02059_00903	LG_I_c18939_30622 unnamed protein product	502	502	0	100	99.6	99.6	LK_I_c02059_00903	AbisacEGm010088t1 type=protein; aalen=; clen=2372; offs=; oid=evgvelvk35Loc11858t4; organism=Abies sachalinensis;	502	493	0	98.2	94	96.8	LK_I_c02059_00903	AT1G32130.1 | Transcription elongation factor (TFIIS) family protein | Chr1:11559146-11561786 REVERSE LENGTH=502 | 201606	502	502	4e-172	100	58.2	70.5	LK_I_c02059_00903	PILA_31155 unnamed protein product	502	245	4e-61	48.8	18.7
LK_I_c02062_00906	XP_010033271.1 PREDICTED: deoxynucleoside triphosphate triphosphohydrolase SAMHD1 homolog [Eucalyptus grandis]	72.3	470	130	0	1	470	1	470	4.6e-201	710.7	PREDICTED: deoxynucleoside triphosphate triphosphohydrolase SAMHD1 homolog	gbpln	Eukaryota	Viridiplantae	Eucalyptus	Eucalyptus grandis	common	LK_I_c02062_00906	LG_T_019942_c00_g01_i04.p1 unnamed protein product	476	476	0	100	99.8	100	LK_I_c02062_00906	AbisacEGm010810t4 type=protein; aalen=; clen=2026; offs=; oid=evgvelvk75Loc2054t6; organism=Abies sachalinensis;	476	475	0	99.8	91	95.6	LK_I_c02062_00906	AT5G40270.1 | HD domain-containing metal-dependent phosphohydrolase family protein | Chr5:16093394-16097093 REVERSE LENGTH=473 | 201606	476	473	0	99.4	66.8	80.7	LK_I_c02062_00906	PILA_33604 unnamed protein product	476	476	0	100	91.2
LK_I_c02063_00907	XP_008716513.1 hypothetical protein HMPREF1541_03943 [Cyphellophora europaea CBS 101466]	74.1	263	68	0	22	284	243	505	9.6e-108	400.2	hypothetical protein HMPREF1541_03943	gbpln	Eukaryota	Fungi	Cyphellophora	Cyphellophora europaea	unassigned	LK_I_c02063_00907	LG_I_c32150_37013 unnamed protein product	343	569	5e-33	165.9	24.8	35	LK_I_c02063_00907	AbisacEGm059670t1 type=protein; aalen=; clen=2382; offs=; oid=evgvelvk45Loc923t10; organism=Abies sachalinensis;	343	524	1e-23	152.8	19.5	29.7	LK_I_c02063_00907	AT5G26250.1 | Major facilitator superfamily protein | Chr5:9196758-9198681 FORWARD LENGTH=507 | 201606	343	507	8e-22	147.8	20.1	30.6	LK_I_c02063_00907	PILA_36240 unnamed protein product	343	395	3e-25	115.2	19.2
LK_I_c02064_00908	ADE76549.1 unknown [Picea sitchensis]	87.4	174	20	1	1	174	1	172	6.1e-82	313.5	unknown	gbpln	Eukaryota	Viridiplantae	Picea	Picea sitchensis	common	LK_I_c02064_00908	LG_I_c08905_04987 unnamed protein product	176	176	5e-130	100	100	100	LK_I_c02064_00908	AbisacEGm023617t1 type=protein; aalen=; clen=1176; offs=; oid=evgvelvk31Loc17149t5; organism=Abies sachalinensis;	176	241	3e-50	136.9	51.1	62.5	LK_I_c02064_00908	AT1G51200.4 | A20/AN1-like zinc finger family protein | Chr1:18985690-18986211 FORWARD LENGTH=173 | 201606	176	173	5e-48	98.3	50	64.2	LK_I_c02064_00908	PILA_07193 unnamed protein product	176	176	2e-109	100	89.8
LK_I_c02067_00909	ADE77600.1 unknown [Picea sitchensis]	85.1	557	78	5	1	557	1	552	4.8e-266	926.8	unknown	gbpln	Eukaryota	Viridiplantae	Picea	Picea sitchensis	common	LK_I_c02067_00909	LG_T_005588_c00_g01_i05.p1 unnamed protein product	559	558	0	99.8	93.7	94.5	LK_I_c02067_00909	AbisacEGm006031t9 type=protein; aalen=; clen=2419; offs=; oid=evgvelvk51Loc26650t6; organism=Abies sachalinensis;	559	555	0	99.3	84.4	90	LK_I_c02067_00909	AT5G09760.1 | Plant invertase/pectin methylesterase inhibitor superfamily | Chr5:3032446-3034364 FORWARD LENGTH=551 | 201606	559	551	1e-157	98.6	44.2	59	LK_I_c02067_00909	PILA_19859 unnamed protein product	559	561	0	100.4	85
LK_I_c02068_00910	RWR89023.1 Glycosyl transferase [Cinnamomum micranthum f. kanehirae]	60.6	360	136	4	1	360	16	369	1.7e-124	456.1	Glycosyl transferase	gbpln	Eukaryota	Viridiplantae	Cinnamomum	Cinnamomum micranthum	common	LK_I_c02068_00910	LG_I_c27596_16006 unnamed protein product	398	398	0	100	99	99.5	LK_I_c02068_00910	AbisacEGm014572t1 type=protein; aalen=; clen=2582; offs=; oid=evgvelvk91Loc8261t1; organism=Abies sachalinensis;	398	390	0	98	85.2	91.2	LK_I_c02068_00910	AT1G62305.1 | Core-2/I-branching beta-1%2C6-N-acetylglucosaminyltransferase family protein | Chr1:23026989-23029189 REVERSE LENGTH=378 | 201606	398	378	2e-139	95	48	62.1	LK_I_c02068_00910	PILA_02951 unnamed protein product	398	416	0	104.5	83.9
LK_I_c02073_00912	AZA14763.1 Expansin-A4 [Pinus taeda]	93.9	262	16	0	1	262	1	262	1.3e-149	538.9	Expansin-A4	gbpln	Eukaryota	Viridiplantae	Pinus	Pinus taeda	common	LK_I_c02073_00912	LG_I_c00621_00097 unnamed protein product	263	300	0	114.1	100	100	LK_I_c02073_00912	AbisacEGm064306t5 type=protein; aalen=; clen=834; offs=; oid=evgvelvk95Loc2232t1; organism=Abies sachalinensis;	263	249	8e-179	94.7	89	92.4	LK_I_c02073_00912	AT2G39700.1 | expansin A4 | Chr2:16544246-16545434 REVERSE LENGTH=257 | 201606	263	257	2e-148	97.7	73	85.2	LK_I_c02073_00912	PILA_18309 unnamed protein product	263	271	1e-125	103	62.7
LK_I_c02079_00916	XP_019075100.1 PREDICTED: histone deacetylase 14 isoform X2 [Vitis vinifera]	72.8	382	104	0	99	480	53	434	8.9e-160	573.5	PREDICTED: histone deacetylase 14 isoform X2	gbpln	cellular organisms	Eukaryota	Vitis	Vitis vinifera	common	LK_I_c02079_00916	LG_I_c03767_01866 unnamed protein product	481	467	0	97.1	96	96.9	LK_I_c02079_00916	AbisacEGm010159t1 type=protein; aalen=; clen=1540; offs=; oid=evgvelvk85Loc17847t1; organism=Abies sachalinensis;	481	491	0	102.1	89.4	94	LK_I_c02079_00916	AT4G33470.1 | histone deacetylase 14 | Chr4:16102774-16105439 REVERSE LENGTH=423 | 201606	481	423	0	87.9	56.5	69.2	LK_I_c02079_00916	PILA_09375 unnamed protein product	481	125	4e-63	26	20.4
LK_I_c02083_00919	O65084.1 RecName: Full=Proteasome subunit beta type-3; AltName: Full=20S proteasome alpha subunit C; AltName: Full=20S proteasome subunit beta-3 AAC32146.1 probable proteasome subunit [Picea mariana]	99	204	2	0	1	204	1	204	2.9e-112	414.5	RecName: Full=Proteasome subunit beta type-3; AltName: Full=20S proteasome alpha subunit C; AltName: Full=20S proteasome subunit beta-3 AAC32146.1 probable proteasome subunit	gbpln	Eukaryota	Viridiplantae	Picea	Picea mariana	common	LK_I_c02083_00919	LG_I_c02302_00964 unnamed protein product	205	205	2e-154	100	100	100	LK_I_c02083_00919	AbisacEGm023627t1 type=protein; aalen=; clen=1330; offs=; oid=evgvelvk51Loc2197t5; organism=Abies sachalinensis;	205	241	8e-138	117.6	89.8	91.2	LK_I_c02083_00919	AT1G21720.1 | proteasome beta subunit C1 | Chr1:7626394-7628070 FORWARD LENGTH=204 | 201606	205	204	9e-139	99.5	86.8	95.1	LK_I_c02083_00919	PILA_36402 unnamed protein product	205	192	3e-141	93.7	91.2
LK_I_c02085_00921	ABR18145.1 unknown [Picea sitchensis]	99.8	438	1	0	1	438	1	438	5.9e-251	876.3	unknown	gbpln	Eukaryota	Viridiplantae	Picea	Picea sitchensis	common	LK_I_c02085_00921	LG_I_c06762_24457 unnamed protein product	439	439	0	100	100	100	LK_I_c02085_00921	AbisacEGm012364t1 type=protein; aalen=; clen=2046; offs=; oid=evgvelvk51Loc14648t2; organism=Abies sachalinensis;	439	438	0	99.8	99.5	99.8	LK_I_c02085_00921	AT5G46630.1 | Clathrin adaptor complexes medium subunit family protein | Chr5:18920580-18923252 FORWARD LENGTH=438 | 201606	439	438	0	99.8	94.3	97.3	LK_I_c02085_00921	PILA_05955 unnamed protein product	439	439	0	100	100
LK_I_c02089_00924	ATG29901.1 CYP76AA71 [Taxus chinensis]	59.9	486	188	3	26	511	45	523	1.9e-171	612.5	CYP76AA71	gbpln	Eukaryota	Viridiplantae	Taxus	Taxus chinensis	common	LK_I_c02089_00924	LG_I_c40233_40591 unnamed protein product	516	516	0	100	96.9	97.7	LK_I_c02089_00924	AbisacEGm009127t1 type=protein; aalen=; clen=1866; offs=; oid=evgvelvk51Loc6320t17; organism=Abies sachalinensis;	516	516	0	100	82.8	89.7	LK_I_c02089_00924	AT2G45560.1 | cytochrome P450%2C family 76%2C subfamily C%2C polypeptide 1 | Chr2:18776391-18778354 REVERSE LENGTH=512 | 201606	516	512	3e-154	99.2	43	63.4	LK_I_c02089_00924	PILA_06820 unnamed protein product	516	524	0	101.6	78.1
LK_I_c02091_00925	ABK22686.1 unknown [Picea sitchensis]	91.5	224	19	0	1	224	1	224	1.1e-115	426	unknown	gbpln	Eukaryota	Viridiplantae	Picea	Picea sitchensis	common	LK_I_c02091_00925	LG_I_c29698_17335 unnamed protein product	225	225	7e-169	100	99.6	100	LK_I_c02091_00925	AbisacEGm023943t1 type=protein; aalen=; clen=1580; offs=; oid=evgvelvk61Loc2182t1; organism=Abies sachalinensis;	225	237	2e-145	105.3	85.8	90.7	LK_I_c02091_00925	AT5G13240.1 | transcription regulator | Chr5:4225261-4227152 REVERSE LENGTH=224 | 201606	225	224	2e-74	99.6	51.6	67.1	LK_I_c02091_00925	PILA_14615 unnamed protein product	225	569	1e-151	252.9	91.1
LK_I_c02092_00926	ABK24607.1 unknown [Picea sitchensis]	96	475	19	0	1	475	1	475	4.6e-268	933.3	unknown	gbpln	Eukaryota	Viridiplantae	Picea	Picea sitchensis	common	LK_I_c02092_00926	LG_I_c04427_02245 unnamed protein product	497	497	0	100	99.8	99.8	LK_I_c02092_00926	AbisacEGm010180t1 type=protein; aalen=; clen=1983; offs=; oid=evgvelvk55Loc21270t7; organism=Abies sachalinensis;	497	491	0	98.8	91.5	93.8	LK_I_c02092_00926	AT2G38120.1 | Transmembrane amino acid transporter family protein | Chr2:15973493-15976792 FORWARD LENGTH=485 | 201606	497	485	0	97.6	77.5	85.5	LK_I_c02092_00926	PILA_21985 unnamed protein product	497	477	0	96	91.3
LK_I_c02094_00927	ABR16074.1 unknown [Picea sitchensis]	61.8	393	137	2	7	388	4	394	2e-130	475.7	unknown	gbpln	Eukaryota	Viridiplantae	Picea	Picea sitchensis	common	LK_I_c02094_00927	LG_T_005500_c00_g01_i03.p2 unnamed protein product	389	389	0	100	99	99.2	LK_I_c02094_00927	AbisacEGm014694t1 type=protein; aalen=; clen=1886; offs=; oid=evgvelvk85Loc3854t1; organism=Abies sachalinensis;	389	387	0	99.5	91.3	94.9	LK_I_c02094_00927	AT1G72880.2 | Survival protein SurE-like phosphatase/nucleotidase | Chr1:27423678-27425928 REVERSE LENGTH=385 | 201606	389	385	1e-130	99	51.9	67.1	LK_I_c02094_00927	PILA_00736 unnamed protein product	389	396	9e-165	101.8	63.2
LK_I_c02097_00930	XP_031259137.1 putative UPF0481 protein At3g02645 [Pistacia vera]	25.3	565	331	20	1	499	8	547	1.2e-24	124.8	putative UPF0481 protein At3g02645	gbpln	Eukaryota	Viridiplantae	Pistacia	Pistacia vera	unassigned	LK_I_c02097_00930	LG_T_010404_c00_g01_i07.p1 unnamed protein product	508	504	3e-115	99.2	45.5	60.4	LK_I_c02097_00930	AbisacEGm010100t2 type=protein; aalen=; clen=1532; offs=; oid=evgvelvk31Loc37321t1; organism=Abies sachalinensis;	508	492	9e-132	96.9	46.7	60.6	LK_I_c02097_00930	AT3G02645.1 | transmembrane protein%2C putative (DUF247) | Chr3:566271-567860 FORWARD LENGTH=529 | 201606	508	529	4e-14	104.1	22.8	35.8	LK_I_c02097_00930	PILA_22832 unnamed protein product	508	516	6e-100	101.6	42.5
LK_I_c02098_00931	THV98586.1 RhoGAP-domain-containing protein [Aureobasidium pullulans]	75.3	194	48	0	1	194	224	417	6.9e-70	273.9	RhoGAP-domain-containing protein	gbenv/gbpln	Eukaryota	Fungi	Aureobasidium	Aureobasidium pullulans	common	LK_I_c02098_00931	LG_I_c05836_47873 unnamed protein product	229	777	8e-62	339.3	47.6	59	LK_I_c02098_00931	No_hits	229	#	#	#	#	#	LK_I_c02098_00931	No_hits	229	#	#	#	#	#	LK_I_c02098_00931	No_hits	229	#	#	#	#
LK_I_c02105_00937	XP_017222223.1 PREDICTED: reticuline oxidase-like [Daucus carota subsp. sativus]	52.3	511	218	9	37	523	30	538	1.1e-145	526.9	PREDICTED: reticuline oxidase-like	gbpln	Eukaryota	Viridiplantae	Daucus	Daucus carota	common	LK_I_c02105_00937	LG_T_003359_c00_g01_i08.p1 unnamed protein product	535	526	0	98.3	97	97.6	LK_I_c02105_00937	AbisacEGm008826t11 type=protein; aalen=; clen=1852; offs=; oid=evgvelvk51Loc3480t3; organism=Abies sachalinensis;	535	517	0	96.6	72.5	85.2	LK_I_c02105_00937	AT5G44390.1 | FAD-binding Berberine family protein | Chr5:17882329-17884906 REVERSE LENGTH=542 | 201606	535	542	4e-147	101.3	45.4	62.4	LK_I_c02105_00937	PILA_03709 unnamed protein product	535	414	0	77.4	55.9
LK_I_c02108_00939	ACN40827.1 unknown [Picea sitchensis]	75.3	655	137	4	19	649	1	654	5.2e-280	973.4	unknown	gbpln	Eukaryota	Viridiplantae	Picea	Picea sitchensis	unassigned	LK_I_c02108_00939	LG_I_c09308_05218 unnamed protein product	650	657	0	101.1	71.5	82.9	LK_I_c02108_00939	AbisacEGm058047t3 type=protein; aalen=; clen=2063; offs=; oid=evgvelvk85Loc36182t1; organism=Abies sachalinensis;	650	633	0	97.4	74	82.5	LK_I_c02108_00939	AT4G16740.1 | terpene synthase 03 | Chr4:9407856-9410877 FORWARD LENGTH=565 | 201606	650	565	2e-80	86.9	28.6	48.5	LK_I_c02108_00939	PILA_25102 unnamed protein product	650	581	0	89.4	53.2
LK_I_c02109_00940	XP_006854281.1 F-box/kelch-repeat protein At3g24760 [Amborella trichopoda]	67.1	368	120	1	16	382	14	381	2.6e-146	528.5	F-box/kelch-repeat protein At3g24760	gbpln	Eukaryota	Viridiplantae	Amborella	Amborella trichopoda	common	LK_I_c02109_00940	LG_I_c06237_24179 unnamed protein product	383	383	0	100	99.7	100	LK_I_c02109_00940	AbisacEGm065815t1 type=protein; aalen=; clen=1874; offs=; oid=evgvelvk51Loc2359t1; organism=Abies sachalinensis;	383	423	0	110.4	94.5	96.9	LK_I_c02109_00940	AT3G24760.2 | Galactose oxidase/kelch repeat superfamily protein | Chr3:9040108-9041259 FORWARD LENGTH=383 | 201606	383	383	1e-114	100	48	63.2	LK_I_c02109_00940	PILA_11890 unnamed protein product	383	455	0	118.8	92.4
LK_I_c02111_00941	XP_021614445.1 uncharacterized protein LOC110616352 [Manihot esculenta]	61.7	619	220	7	18	629	39	647	2.9e-227	798.1	uncharacterized protein LOC110616352	gbpln	Eukaryota	Viridiplantae	Manihot	Manihot esculenta	common	LK_I_c02111_00941	LG_I_c43289_42117 unnamed protein product	631	638	0	101.1	99.4	99.8	LK_I_c02111_00941	AbisacEGm005741t1 type=protein; aalen=; clen=2543; offs=; oid=evgvelvk41Loc32876t1; organism=Abies sachalinensis;	631	641	0	101.6	87.8	91.8	LK_I_c02111_00941	AT1G02020.1 | nitroreductase family protein | Chr1:352842-354845 REVERSE LENGTH=642 | 201606	631	642	0	101.7	56.1	67	LK_I_c02111_00941	PILA_28833 unnamed protein product	631	561	0	88.9	72.3
LK_I_c02112_00942	ACN41176.1 unknown [Picea sitchensis]	92.9	452	32	0	3	454	1	452	2.2e-237	831.2	unknown	gbpln	Eukaryota	Viridiplantae	Picea	Picea sitchensis	common	LK_I_c02112_00942	LG_T_000865_c00_g01_i01.p1 unnamed protein product	455	455	0	100	92.5	96.3	LK_I_c02112_00942	AbisacEGm011705t1 type=protein; aalen=; clen=2127; offs=; oid=evgvelvk51Loc20409t1; organism=Abies sachalinensis;	455	454	0	99.8	91.9	96.7	LK_I_c02112_00942	AT1G71090.1 | Auxin efflux carrier family protein | Chr1:26812551-26813924 FORWARD LENGTH=457 | 201606	455	457	0	100.4	60.7	77.1	LK_I_c02112_00942	PILA_34750 unnamed protein product	455	415	0	91.2	82.6
LK_I_c02122_00948	RWR78239.1 pentatricopeptide repeat-containing protein [Cinnamomum micranthum f. kanehirae]	57.7	319	133	2	4	320	465	783	6.1e-104	387.5	pentatricopeptide repeat-containing protein	gbpln	Eukaryota	Viridiplantae	Cinnamomum	Cinnamomum micranthum	common	LK_I_c02122_00948	LG_T_004378_c00_g02_i01.p1 unnamed protein product	323	504	0	156	98.8	99.7	LK_I_c02122_00948	AbisacEGm003606t2 type=protein; aalen=; clen=2358; offs=; oid=evgvelvk25Loc17730t7; organism=Abies sachalinensis;	323	567	2e-153	175.5	63.5	82	LK_I_c02122_00948	AT4G02750.1 | Tetratricopeptide repeat (TPR)-like superfamily protein | Chr4:1221116-1223461 REVERSE LENGTH=781 | 201606	323	781	1e-110	241.8	48.3	69.7	LK_I_c02122_00948	PILA_03771 unnamed protein product	323	453	8e-142	140.2	57.3
LK_I_c02132_00951	QBN22267.1 calcineurin B-like protein-interacting protein kinase [Paeonia lactiflora]	80.3	436	81	3	4	437	5	437	8.1e-200	706.4	calcineurin B-like protein-interacting protein kinase	gbpln	cellular organisms	Eukaryota	Paeonia	Paeonia lactiflora	common	LK_I_c02132_00951	LG_I_c07129_24646 unnamed protein product	440	441	0	100.2	99.1	99.8	LK_I_c02132_00951	AbisacEGm012323t1 type=protein; aalen=; clen=2011; offs=; oid=evgvelvk55Loc160t1; organism=Abies sachalinensis;	440	439	0	99.8	94.5	97	LK_I_c02132_00951	AT4G18700.1 | CBL-interacting protein kinase 12 | Chr4:10289110-10290579 REVERSE LENGTH=489 | 201606	440	489	0	111.1	64.8	77.3	LK_I_c02132_00951	PILA_32329 unnamed protein product	440	440	0	100	94.1
LK_I_c02134_00952	AQX43137.1 NPF family transporter [Pinus pinaster]	77	647	138	4	14	653	1	643	1.3e-286	995.3	NPF family transporter	gbpln	Eukaryota	Viridiplantae	Pinus	Pinus pinaster	common	LK_I_c02134_00952	LG_I_c02282_22171 unnamed protein product	662	669	0	101.1	97.4	98.2	LK_I_c02134_00952	AbisacEGm058022t15 type=protein; aalen=; clen=2525; offs=; oid=evgvelvk21Loc3867t9; organism=Abies sachalinensis;	662	663	0	100.2	81.6	88.2	LK_I_c02134_00952	AT1G69870.1 | nitrate transporter 1.7 | Chr1:26316208-26320097 FORWARD LENGTH=620 | 201606	662	620	0	93.7	39.6	54.4	LK_I_c02134_00952	PILA_03087 unnamed protein product	662	659	0	99.5	74.9
LK_I_c02136_00953	ABK24485.1 unknown [Picea sitchensis]	92.9	492	26	3	1	484	1	491	5.7e-255	889.8	unknown	gbpln	Eukaryota	Viridiplantae	Picea	Picea sitchensis	common	LK_I_c02136_00953	LG_I_c10804_06134 unnamed protein product	485	511	0	105.4	100	100	LK_I_c02136_00953	AbisacEGm010473t1 type=protein; aalen=; clen=2282; offs=; oid=evgvelvk31Loc11073t4; organism=Abies sachalinensis;	485	485	0	100	92.8	95.5	LK_I_c02136_00953	AT5G63890.2 | histidinol dehydrogenase | Chr5:25565600-25568104 REVERSE LENGTH=466 | 201606	485	466	0	96.1	67.8	79.4	LK_I_c02136_00953	PILA_26868 unnamed protein product	485	485	0	100	93.2
LK_I_c02139_00956	ABK25098.1 unknown [Picea sitchensis]	88.3	376	43	1	1	376	1	375	4.5e-199	703.7	unknown	gbpln	Eukaryota	Viridiplantae	Picea	Picea sitchensis	common	LK_I_c02139_00956	LG_I_c01140_00318 unnamed protein product	378	378	0	100	100	100	LK_I_c02139_00956	AbisacEGm063478t1 type=protein; aalen=; clen=1756; offs=; oid=evgvelvk45Loc382t5; organism=Abies sachalinensis;	378	377	0	99.7	88.1	94.7	LK_I_c02139_00956	AT2G36290.1 | alpha/beta-Hydrolases superfamily protein | Chr2:15208867-15210768 REVERSE LENGTH=364 | 201606	378	364	1e-145	96.3	52.1	65.3	LK_I_c02139_00956	PILA_22307 unnamed protein product	378	381	0	100.8	77.8
LK_I_c02140_00957	ABR16658.1 unknown [Picea sitchensis]	99	398	4	0	1	398	1	398	4.9e-220	773.5	unknown	gbpln	Eukaryota	Viridiplantae	Picea	Picea sitchensis	common	LK_I_c02140_00957	LG_I_c03617_01772 unnamed protein product	399	399	0	100	100	100	LK_I_c02140_00957	AbisacEGm014137t6 type=protein; aalen=; clen=1723; offs=; oid=evgvelvk95Loc3799t1; organism=Abies sachalinensis;	399	398	0	99.7	98.5	98.7	LK_I_c02140_00957	AT1G45000.1 | AAA-type ATPase family protein | Chr1:17009220-17011607 FORWARD LENGTH=399 | 201606	399	399	0	100	91.7	97	LK_I_c02140_00957	PILA_01745 unnamed protein product	399	399	0	100	99.2
LK_I_c02141_00958	ABR18461.1 unknown [Picea sitchensis]	89.1	386	42	0	25	410	1	386	7.8e-197	696.4	unknown	gbpln	Eukaryota	Viridiplantae	Picea	Picea sitchensis	common	LK_I_c02141_00958	LG_I_c22101_12963 unnamed protein product	411	411	0	100	98.8	99.3	LK_I_c02141_00958	AbisacEGm014758t2 type=protein; aalen=; clen=1740; offs=; oid=evgvelvk95Loc183t1; organism=Abies sachalinensis;	411	386	0	93.9	83.9	88.3	LK_I_c02141_00958	AT4G13050.1 | Acyl-ACP thioesterase | Chr4:7617739-7619355 FORWARD LENGTH=367 | 201606	411	367	2e-160	89.3	54	61.8	LK_I_c02141_00958	PILA_12949 unnamed protein product	411	368	0	89.5	79.8
LK_I_c02142_00959	ABK26915.1 unknown [Picea sitchensis]	91.2	353	29	2	1	352	1	352	2.4e-162	581.6	unknown	gbpln	Eukaryota	Viridiplantae	Picea	Picea sitchensis	unassigned	LK_I_c02142_00959	LG_T_002636_c00_g01_i01.p1 unnamed protein product	353	397	0	112.5	99.2	99.2	LK_I_c02142_00959	AbisacEGm015240t1 type=protein; aalen=; clen=1842; offs=; oid=evgvelvk21Loc9813t2; organism=Abies sachalinensis;	353	377	0	106.8	88.7	92.1	LK_I_c02142_00959	AT5G66050.1 | Wound-responsive family protein | Chr5:26412333-26414428 REVERSE LENGTH=340 | 201606	353	340	2e-70	96.3	33.1	47.6	LK_I_c02142_00959	PILA_00072 unnamed protein product	353	361	0	102.3	87.3
LK_I_c02151_00965	RWR77886.1 zinc finger CCCH domain-containing protein 40-like protein [Cinnamomum micranthum f. kanehirae]	82	388	64	3	1	383	1	387	9e-186	659.8	zinc finger CCCH domain-containing protein 40-like protein	gbpln	Eukaryota	Viridiplantae	Cinnamomum	Cinnamomum micranthum	common	LK_I_c02151_00965	LG_I_c16426_09398 unnamed protein product	459	459	0	100	100	100	LK_I_c02151_00965	AbisacEGm009253t6 type=protein; aalen=; clen=1732; offs=; oid=evgvelvk95Loc3309t1; organism=Abies sachalinensis;	459	458	0	99.8	97.6	98.7	LK_I_c02151_00965	AT1G07360.1 | CCCH-type zinc fingerfamily protein with RNA-binding domain-containing protein | Chr1:2260562-2262795 REVERSE LENGTH=481 | 201606	459	481	0	104.8	63	71.7	LK_I_c02151_00965	PILA_03615 unnamed protein product	459	223	2e-131	48.6	41
LK_I_c02153_00967	THU68496.1 hypothetical protein C4D60_Mb08t04500 [Musa balbisiana]	78.9	469	98	1	109	577	101	568	3.9e-218	767.7	hypothetical protein C4D60_Mb08t04500	gbpln	Eukaryota	Viridiplantae	Musa	Musa balbisiana	common	LK_I_c02153_00967	LG_I_c27065_34468 unnamed protein product	580	609	0	105	99	99.7	LK_I_c02153_00967	AbisacEGm007529t1 type=protein; aalen=; clen=2059; offs=; oid=evgvelvk81Loc34540t1; organism=Abies sachalinensis;	580	563	0	97.1	88.6	93.3	LK_I_c02153_00967	AT1G17870.1 | ethylene-dependent gravitropism-deficient and yellow-green-like 3 | Chr1:6150036-6152185 REVERSE LENGTH=573 | 201606	580	573	0	98.8	61.6	70.2	LK_I_c02153_00967	PILA_37735 unnamed protein product	580	523	0	90.2	83.6
LK_I_c02158_00968	ABR16627.1 unknown [Picea sitchensis]	95.7	462	20	0	1	462	1	462	7.8e-262	912.5	unknown	gbpln	Eukaryota	Viridiplantae	Picea	Picea sitchensis	common	LK_I_c02158_00968	LG_I_c06027_47947 unnamed protein product	463	463	0	100	99.6	99.6	LK_I_c02158_00968	AbisacEGm062258t4 type=protein; aalen=; clen=1624; offs=; oid=evgvelvk91Loc14457t1; organism=Abies sachalinensis;	463	462	0	99.8	94.8	97.6	LK_I_c02158_00968	AT1G04620.1 | coenzyme F420 hydrogenase family / dehydrogenase%2C beta subunit family | Chr1:1282869-1286492 REVERSE LENGTH=462 | 201606	463	462	0	99.8	74.7	83.2	LK_I_c02158_00968	PILA_23215 unnamed protein product	463	190	9e-110	41	32.6
LK_I_c02161_00970	RPA80228.1 lactose permease [Ascobolus immersus RN42]	62.5	315	115	2	19	331	22	335	2e-113	419.1	lactose permease	gbpln	Eukaryota	Fungi	Ascobolus	Ascobolus immersus	unassigned	LK_I_c02161_00970	LG_T_003282_c00_g01_i02.p1 unnamed protein product	347	515	3e-17	148.4	19.6	37.2	LK_I_c02161_00970	AbisacEGm009079t2 type=protein; aalen=; clen=1655; offs=; oid=evgvelvk21Loc2221t10; organism=Abies sachalinensis;	347	373	3e-18	107.5	21.9	36.9	LK_I_c02161_00970	AT3G19930.2 | sugar transporter 4 | Chr3:6935048-6936841 FORWARD LENGTH=514 | 201606	347	514	9e-15	148.1	17.9	29.4	LK_I_c02161_00970	PILA_34535 unnamed protein product	347	512	4e-15	147.6	20.7
LK_I_c02162_00971	ATB19688.1 putative NAD(P)-binding Rossmann-fold superfamily protein [Juniperus drupacea]	80.4	479	94	0	1	479	1	479	7.1e-234	819.7	putative NAD(P)-binding Rossmann-fold superfamily protein	gbpln	Eukaryota	Viridiplantae	Juniperus	Juniperus drupacea	common	LK_I_c02162_00971	LG_I_c15447_28820 unnamed protein product	481	481	0	100	99.2	99.8	LK_I_c02162_00971	AbisacEGm015429t1 type=protein; aalen=; clen=2246; offs=; oid=evgvelvk35Loc18481t2; organism=Abies sachalinensis;	481	374	0	77.8	62	66.3	LK_I_c02162_00971	AT2G33630.1 | NAD(P)-binding Rossmann-fold superfamily protein | Chr2:14236951-14238734 REVERSE LENGTH=480 | 201606	481	480	0	99.8	64.4	79.2	LK_I_c02162_00971	PILA_07169 unnamed protein product	481	470	0	97.7	74.6
LK_I_c02163_00972	KAA8515651.1 hypothetical protein F0562_018738 [Nyssa sinensis]	80.5	483	91	1	1	483	1	480	1e-240	842.4	hypothetical protein F0562_018738	gbpln	Eukaryota	Viridiplantae	Nyssa	Nyssa sinensis	common	LK_I_c02163_00972	LG_I_c04491_23286 unnamed protein product	485	485	0	100	100	100	LK_I_c02163_00972	AbisacEGm010520t1 type=protein; aalen=; clen=2527; offs=; oid=evgvelvk41Loc34635t1; organism=Abies sachalinensis;	485	484	0	99.8	96.9	98.6	LK_I_c02163_00972	AT5G52820.1 | WD-40 repeat family protein / notchless protein | Chr5:21401423-21404203 FORWARD LENGTH=473 | 201606	485	473	0	97.5	70.5	83.5	LK_I_c02163_00972	PILA_28108 unnamed protein product	485	318	5e-40	65.6	20.2
LK_I_c02164_00973	AZA14780.1 Endoglucanase 24 [Pinus taeda]	90.4	533	48	2	1	530	1	533	2.9e-284	987.3	Endoglucanase 24	gbpln	Eukaryota	Viridiplantae	Pinus	Pinus taeda	common	LK_I_c02164_00973	LG_T_001109_c00_g01_i02.p1 unnamed protein product	531	531	0	100	100	100	LK_I_c02164_00973	AbisacEGm069429t1 type=protein; aalen=; clen=2141; offs=; oid=evgvelvk65Loc4127t1; organism=Abies sachalinensis;	531	538	0	101.3	91.1	95.1	LK_I_c02164_00973	AT1G75680.1 | glycosyl hydrolase 9B7 | Chr1:28417215-28419231 REVERSE LENGTH=525 | 201606	531	525	0	98.9	58.6	73.3	LK_I_c02164_00973	PILA_37666 unnamed protein product	531	565	0	106.4	81
LK_I_c02165_00974	OVA07527.1 Glycoside hydrolase [Macleaya cordata]	68.2	575	176	2	6	579	11	579	6e-227	797	Glycoside hydrolase	gbpln	Eukaryota	Viridiplantae	Macleaya	Macleaya cordata	common	LK_I_c02165_00974	LG_I_c00233_21302 unnamed protein product	580	580	0	100	99.7	99.8	LK_I_c02165_00974	AbisacEGm007133t1 type=protein; aalen=; clen=2204; offs=; oid=evgvelvk81Loc19037t1; organism=Abies sachalinensis;	580	578	0	99.7	87.6	92.4	LK_I_c02165_00974	AT1G51590.1 | alpha-mannosidase 1 | Chr1:19128315-19132132 REVERSE LENGTH=560 | 201606	580	560	0	96.6	62.9	76.9	LK_I_c02165_00974	PILA_33157 unnamed protein product	580	599	0	103.3	67.4
LK_I_c02172_00980	ABR16414.1 unknown [Picea sitchensis]	87.6	418	40	2	1	406	1	418	5.7e-200	706.8	unknown	gbpln	Eukaryota	Viridiplantae	Picea	Picea sitchensis	common	LK_I_c02172_00980	LG_I_c26601_15383 unnamed protein product	407	407	0	100	99.5	99.8	LK_I_c02172_00980	AbisacEGm013433t3 type=protein; aalen=; clen=1922; offs=; oid=evgvelvk81Loc25885t1; organism=Abies sachalinensis;	407	410	0	100.7	91.9	95.3	LK_I_c02172_00980	AT1G51560.1 | Pyridoxamine 5'-phosphate oxidase family protein | Chr1:19119900-19121859 REVERSE LENGTH=392 | 201606	407	392	2e-173	96.3	57.7	66.6	LK_I_c02172_00980	PILA_32512 unnamed protein product	407	782	0	192.1	86.5
LK_I_c02177_00981	AAS85755.1 thaumatin-like protein [Pinus monticola]	74.3	179	43	2	9	186	5	181	8.7e-71	276.6	thaumatin-like protein	gbpln	Eukaryota	Viridiplantae	Pinus	Pinus monticola	common	LK_I_c02177_00981	LG_I_c05120_02683 unnamed protein product	187	212	5e-125	113.4	94.7	96.3	LK_I_c02177_00981	AbisacEGm028159t1 type=protein; aalen=; clen=678; offs=; oid=evgvelvk45Loc1437t4; organism=Abies sachalinensis;	187	186	3e-94	99.5	72.2	81.3	LK_I_c02177_00981	AT4G11650.1 | osmotin 34 | Chr4:7025127-7026113 REVERSE LENGTH=244 | 201606	187	244	4e-43	130.5	44.9	56.7	LK_I_c02177_00981	PILA_37566 unnamed protein product	187	184	3e-86	98.4	67.9
LK_I_c02178_00982	ABR16432.1 unknown [Picea sitchensis]	94.9	432	22	0	1	432	1	432	1.9e-238	834.7	unknown	gbpln	Eukaryota	Viridiplantae	Picea	Picea sitchensis	common	LK_I_c02178_00982	LG_I_c33608_19146 unnamed protein product	433	433	0	100	99.3	99.5	LK_I_c02178_00982	AbisacEGm012624t1 type=protein; aalen=; clen=2314; offs=; oid=evgvelvk35Loc4956t7; organism=Abies sachalinensis;	433	432	0	99.8	92.4	94.7	LK_I_c02178_00982	AT3G02570.1 | Mannose-6-phosphate isomerase%2C type I | Chr3:543463-545478 REVERSE LENGTH=432 | 201606	433	432	2e-163	99.8	53.1	70.2	LK_I_c02178_00982	PILA_29237 unnamed protein product	433	448	0	103.5	71.6
LK_I_c02179_00983	TKA58170.1 hypothetical protein B0A55_12082 [Friedmanniomyces simplex]	62.5	259	80	6	1	250	96	346	6.9e-71	277.3	hypothetical protein B0A55_12082	gbpln	Eukaryota	Fungi	Friedmanniomyces	Friedmanniomyces simplex	unassigned	LK_I_c02179_00983	LG_T_046649_c00_g01_i01.p1 unnamed protein product	251	265	1e-34	105.6	43	56.6	LK_I_c02179_00983	No_hits	251	#	#	#	#	#	LK_I_c02179_00983	No_hits	251	#	#	#	#	#	LK_I_c02179_00983	No_hits	251	#	#	#	#
LK_I_c02181_00984	ABK24505.1 unknown [Picea sitchensis]	71.4	259	74	0	2	260	207	465	2e-105	392.1	unknown	gbpln	Eukaryota	Viridiplantae	Picea	Picea sitchensis	common	LK_I_c02181_00984	LG_T_000680_c00_g01_i17.p1 unnamed protein product	261	261	0	100	98.9	99.2	LK_I_c02181_00984	AbisacEGm013967t1 type=protein; aalen=; clen=3459; offs=; oid=evgvelvk51Loc2068t3; organism=Abies sachalinensis;	261	402	2e-162	154	85.4	91.6	LK_I_c02181_00984	AT5G49630.1 | amino acid permease 6 | Chr5:20142681-20146441 REVERSE LENGTH=481 | 201606	261	481	1e-100	184.3	52.5	70.1	LK_I_c02181_00984	PILA_29429 unnamed protein product	261	475	4e-152	182	80.8
LK_I_c02181_00985	ABK24505.1 unknown [Picea sitchensis]	68.5	149	47	0	1	149	60	208	9.6e-56	226.5	unknown	gbpln	Eukaryota	Viridiplantae	Picea	Picea sitchensis	common	LK_I_c02181_00985	LG_I_c49142_44250 unnamed protein product	173	283	2e-106	163.6	85.5	86.1	LK_I_c02181_00985	AbisacEGm013967t1 type=protein; aalen=; clen=3459; offs=; oid=evgvelvk51Loc2068t3; organism=Abies sachalinensis;	173	402	2e-90	232.4	73.4	82.1	LK_I_c02181_00985	AT5G23810.5 | amino acid permease 7 | Chr5:8028461-8029522 FORWARD LENGTH=229 | 201606	173	229	4e-54	132.4	46.8	66.5	LK_I_c02181_00985	PILA_29429 unnamed protein product	173	475	4e-94	274.6	75.7
LK_I_c02184_00987	ABR17347.1 unknown [Picea sitchensis]	80.2	243	41	3	60	302	1	236	2.2e-99	372.9	unknown	gbpln	Eukaryota	Viridiplantae	Picea	Picea sitchensis	unassigned	LK_I_c02184_00987	LG_I_c23383_13422 unnamed protein product	452	516	0	114.2	83.4	84.1	LK_I_c02184_00987	AbisacEGm068476t1 type=protein; aalen=; clen=1445; offs=; oid=evgvelvk75Loc9040t2; organism=Abies sachalinensis;	452	292	7e-127	64.6	41.8	46	LK_I_c02184_00987	AT2G32910.1 | DCD (Development and Cell Death) domain protein | Chr2:13959685-13961989 FORWARD LENGTH=691 | 201606	452	691	1e-42	152.9	15.9	22.3	LK_I_c02184_00987	PILA_27033 unnamed protein product	452	433	7e-130	95.8	50.7
LK_I_c02187_00988	ABK25472.1 unknown [Picea sitchensis]	93.5	367	24	0	1	367	1	367	2.2e-190	674.9	unknown	gbpln	Eukaryota	Viridiplantae	Picea	Picea sitchensis	common	LK_I_c02187_00988	LG_I_c33480_19072 unnamed protein product	368	368	0	100	100	100	LK_I_c02187_00988	AbisacEGm015796t2 type=protein; aalen=; clen=1640; offs=; oid=evgvelvk75Loc778t5; organism=Abies sachalinensis;	368	367	0	99.7	92.7	98.1	LK_I_c02187_00988	AT3G14420.2 | Aldolase-type TIM barrel family protein | Chr3:4821804-4823899 FORWARD LENGTH=367 | 201606	368	367	0	99.7	85.3	93.8	LK_I_c02187_00988	PILA_20780 unnamed protein product	368	368	0	100	93.5
LK_I_c02189_00991	WP_139161125.1 hypothetical protein, partial [Acinetobacter baumannii]	94.7	283	15	0	9	291	1	283	5.8e-154	553.5	hypothetical protein, partial	gbbct	cellular organisms	Bacteria	Acinetobacter	Acinetobacter baumannii	common	LK_I_c02189_00991	LG_I_c32208_18693 unnamed protein product	292	290	0	99.3	92.8	93.5	LK_I_c02189_00991	AbisacEGm021214t1 type=protein; aalen=; clen=831; offs=; oid=evgvelvk81Loc32118t1; organism=Abies sachalinensis;	292	276	0	94.5	90.4	92.8	LK_I_c02189_00991	AT3G27690.2 | photosystem II light harvesting complex protein 2.3 | Chr3:10255906-10256921 FORWARD LENGTH=298 | 201606	292	298	2e-174	102.1	79.8	86.6	LK_I_c02189_00991	PILA_00668 unnamed protein product	292	267	0	91.4	90.1
LK_I_c02194_00995	ACN41021.1 unknown [Picea sitchensis]	87.5	295	28	2	1	287	1	294	1.6e-132	483	unknown	gbpln	Eukaryota	Viridiplantae	Picea	Picea sitchensis	common	LK_I_c02194_00995	LG_I_c01868_00716 unnamed protein product	475	475	0	100	98.7	99.6	LK_I_c02194_00995	AbisacEGm010472t1 type=protein; aalen=; clen=2313; offs=; oid=evgvelvk21Loc2712t9; organism=Abies sachalinensis;	475	485	0	102.1	91.6	95.4	LK_I_c02194_00995	AT1G64890.1 | Major facilitator superfamily protein | Chr1:24109752-24111165 FORWARD LENGTH=442 | 201606	475	442	3e-136	93.1	46.3	64.2	LK_I_c02194_00995	PILA_14333 unnamed protein product	475	482	0	101.5	90.1
LK_I_c02195_00996	ABK24479.1 unknown [Picea sitchensis]	82.3	334	58	1	1	333	6	339	8.2e-158	566.6	unknown	gbpln	Eukaryota	Viridiplantae	Picea	Picea sitchensis	common	LK_I_c02195_00996	LG_T_003926_c00_g01_i18.p1 unnamed protein product	364	359	0	98.6	91.2	91.5	LK_I_c02195_00996	AbisacEGm016590t2 type=protein; aalen=; clen=1448; offs=; oid=evgvelvk81Loc1961t4; organism=Abies sachalinensis;	364	332	0	91.2	75	83	LK_I_c02195_00996	AT2G39420.1 | alpha/beta-Hydrolases superfamily protein | Chr2:16460442-16462872 FORWARD LENGTH=317 | 201606	364	317	9e-146	87.1	51.9	66.8	LK_I_c02195_00996	PILA_33675 unnamed protein product	364	342	0	94	71.7
LK_I_c02200_01000	ACN41191.1 unknown [Picea sitchensis]	92.5	228	16	1	1	227	1	228	3.9e-121	444.1	unknown	gbpln	Eukaryota	Viridiplantae	Picea	Picea sitchensis	common	LK_I_c02200_01000	LG_T_002857_c00_g01_i01.p1 unnamed protein product	228	228	6e-169	100	98.7	98.7	LK_I_c02200_01000	AbisacEGm020290t1 type=protein; aalen=; clen=2139; offs=; oid=evgvelvk25Loc3095t8; organism=Abies sachalinensis;	228	291	1e-110	127.6	73.7	76.3	LK_I_c02200_01000	AT5G15790.5 | RING/U-box superfamily protein | Chr5:5149800-5150964 FORWARD LENGTH=232 | 201606	228	232	1e-61	101.8	46.1	62.3	LK_I_c02200_01000	PILA_22647 unnamed protein product	228	229	4e-150	100.4	94.3
LK_I_c02202_01001	AJP06318.1 LRK1 [Pinus tabuliformis]	62	573	172	12	34	582	397	947	1.3e-176	629.8	LRK1	gbpln	Eukaryota	Viridiplantae	Pinus	Pinus tabuliformis	unassigned	LK_I_c02202_01001	LG_I_c04660_47405 unnamed protein product	583	937	0	160.7	61.4	73.2	LK_I_c02202_01001	AbisacEGm068264t18 type=protein; aalen=; clen=3418; offs=; oid=evgvelvk75Loc8358t67; organism=Abies sachalinensis;	583	958	0	164.3	66	74.1	LK_I_c02202_01001	AT5G48740.1 | Leucine-rich repeat protein kinase family protein | Chr5:19765324-19769314 REVERSE LENGTH=895 | 201606	583	895	2e-107	153.5	35.3	50.6	LK_I_c02202_01001	PILA_36717 unnamed protein product	583	963	0	165.2	65.2
LK_I_c02207_01004	ADE77467.1 unknown [Picea sitchensis]	93.1	332	23	0	1	332	1	332	6.6e-170	606.7	unknown	gbpln	Eukaryota	Viridiplantae	Picea	Picea sitchensis	common	LK_I_c02207_01004	LG_I_c11285_06442 unnamed protein product	334	334	0	100	98.8	98.8	LK_I_c02207_01004	AbisacEGm016883t2 type=protein; aalen=; clen=1613; offs=; oid=evgvelvk65Loc23943t1; organism=Abies sachalinensis;	334	333	0	99.7	89.5	94	LK_I_c02207_01004	AT4G13010.1 | Oxidoreductase%2C zinc-binding dehydrogenase family protein | Chr4:7600682-7602567 FORWARD LENGTH=329 | 201606	334	329	2e-158	98.5	65	79	LK_I_c02207_01004	PILA_27517 unnamed protein product	334	332	0	99.4	91
LK_I_c02209_01006	AHX56182.1 NFYA2 [Larix kaempferi]	94.6	167	9	0	1	167	1	167	1.9e-81	312	NFYA2	gbpln	Eukaryota	Viridiplantae	Larix	Larix kaempferi	common	LK_I_c02209_01006	LG_I_c17163_09858 unnamed protein product	193	193	1e-141	100	99.5	99.5	LK_I_c02209_01006	AbisacEGm068096t1 type=protein; aalen=; clen=1182; offs=; oid=evgvelvk85Loc4644t3; organism=Abies sachalinensis;	193	288	2e-80	149.2	65.8	72	LK_I_c02209_01006	AT1G30500.1 | nuclear factor Y%2C subunit A7 | Chr1:10804736-10805896 REVERSE LENGTH=186 | 201606	193	186	5e-34	96.4	34.2	39.9	LK_I_c02209_01006	PILA_25221 unnamed protein product	193	296	2e-80	153.4	66.3
LK_I_c02213_01008	XP_028098836.1 uncharacterized protein LOC114298466 isoform X2 [Camellia sinensis]	90.2	204	20	0	1	204	19	222	1.3e-103	386	uncharacterized protein LOC114298466 isoform X2	gbpln	cellular organisms	Eukaryota	Camellia	Camellia sinensis	unassigned	LK_I_c02213_01008	LG_I_c14413_28390 unnamed protein product	239	503	3e-153	210.5	85.4	85.4	LK_I_c02213_01008	AbisacEGm009735t1 type=protein; aalen=; clen=2410; offs=; oid=evgvelvk95Loc4294t1; organism=Abies sachalinensis;	239	502	3e-151	210	84.9	85.4	LK_I_c02213_01008	AT4G17150.3 | alpha/beta-Hydrolases superfamily protein | Chr4:9638591-9640983 FORWARD LENGTH=387 | 201606	239	387	2e-124	161.9	70.7	76.2	LK_I_c02213_01008	PILA_15474 unnamed protein product	239	634	2e-147	265.3	84.5
LK_I_c02214_01009	ADE76560.1 unknown [Picea sitchensis]	90.4	178	17	0	1	178	1	178	1.4e-87	332.4	unknown	gbpln	Eukaryota	Viridiplantae	Picea	Picea sitchensis	unassigned	LK_I_c02214_01009	LG_T_037516_c00_g01_i01.p1 unnamed protein product	200	310	2e-133	155	89	89	LK_I_c02214_01009	AbisacEGm018507t1 type=protein; aalen=; clen=1553; offs=; oid=evgvelvk95Loc9851t1; organism=Abies sachalinensis;	200	321	3e-112	160.5	75.5	79.5	LK_I_c02214_01009	AT3G60800.1 | DHHC-type zinc finger family protein | Chr3:22467486-22469273 REVERSE LENGTH=307 | 201606	200	307	5e-65	153.5	46	59	LK_I_c02214_01009	PILA_30640 unnamed protein product	200	309	4e-113	154.5	76
LK_I_c02216_01010	ABR16493.1 unknown [Picea sitchensis]	82.9	381	60	2	1	379	1	378	5.2e-180	640.6	unknown	gbpln	Eukaryota	Viridiplantae	Picea	Picea sitchensis	common	LK_I_c02216_01010	LG_I_c18247_30266 unnamed protein product	424	433	0	102.1	91.7	93.9	LK_I_c02216_01010	AbisacEGm069444t2 type=protein; aalen=; clen=2435; offs=; oid=evgvelvk95Loc455t2; organism=Abies sachalinensis;	424	585	0	138	77.4	81.6	LK_I_c02216_01010	AT5G61900.3 | Calcium-dependent phospholipid-binding Copine family protein | Chr5:24855908-24859150 REVERSE LENGTH=578 | 201606	424	578	1e-140	136.3	50.9	67	LK_I_c02216_01010	PILA_12398 unnamed protein product	424	587	0	138.4	76.2
LK_I_c02220_01001	ADE77644.1 unknown [Picea sitchensis]	84.7	111	16	1	193	303	240	349	1.8e-41	179.9	unknown	gbpln	Eukaryota	Viridiplantae	Picea	Picea sitchensis	unassigned	LK_I_c02220_01001	LG_T_003857_c00_g02_i16.p1 unnamed protein product	304	453	1e-121	149	63.8	63.8	LK_I_c02220_01001	AbisacEGm062736t1 type=protein; aalen=; clen=1145; offs=; oid=evgvelvk75Loc45572t1; organism=Abies sachalinensis;	304	309	1e-69	101.6	45.4	48	LK_I_c02220_01001	AT2G42840.1 | protodermal factor 1 | Chr2:17826327-17827426 REVERSE LENGTH=306 | 201606	304	306	3e-27	100.7	21.4	29.3	LK_I_c02220_01001	PILA_31644 unnamed protein product	304	318	9e-79	104.6	53.3
LK_I_c02221_01002	XP_003849815.1 E1 ubiquitin-activating protein UBA1 MYCGRDRAFT_95557 [Zymoseptoria tritici IPO323]	84.5	303	47	0	3	305	854	1156	1.5e-144	522.3	E1 ubiquitin-activating protein UBA1 MYCGRDRAFT_95557	gbpln	Eukaryota	Fungi	Zymoseptoria	Zymoseptoria tritici	unassigned	LK_I_c02221_01002	LG_T_041505_c01_g01_i01.p1 unnamed protein product	306	1111	2e-63	363.1	36.3	59.5	LK_I_c02221_01002	AbisacEGm001110t2 type=protein; aalen=; clen=3164; offs=; oid=evgvelvk95Loc4124t1; organism=Abies sachalinensis;	306	771	7e-64	252	36.9	59.2	LK_I_c02221_01002	AT2G30110.1 | ubiquitin-activating enzyme 1 | Chr2:12852632-12857369 REVERSE LENGTH=1080 | 201606	306	1080	9e-58	352.9	37.6	59.2	LK_I_c02221_01002	PILA_00601 unnamed protein product	306	1111	2e-63	363.1	35.9
LK_I_c02227_01004	ADE75931.1 unknown [Picea sitchensis]	90.3	269	26	0	1	269	1	269	5.9e-137	496.9	unknown	gbpln	Eukaryota	Viridiplantae	Picea	Picea sitchensis	common	LK_I_c02227_01004	LG_T_016640_c00_g01_i02.p1 unnamed protein product	270	270	0	100	99.3	100	LK_I_c02227_01004	AbisacEGm020450t1 type=protein; aalen=; clen=1430; offs=; oid=evgvelvk25Loc4755t4; organism=Abies sachalinensis;	270	288	3e-176	106.7	90.4	93.7	LK_I_c02227_01004	AT3G45590.2 | splicing endonuclease 1 | Chr3:16733062-16733775 FORWARD LENGTH=237 | 201606	270	237	1e-71	87.8	44.1	57	LK_I_c02227_01004	No_hits	270	#	#	#	#
LK_I_c02228_01005	#	#	#	#	#	#	#	#	#	#	#	-	----	----	----	----	----	unassigned	LK_I_c02228_01005	LG_I_c02136_59276 unnamed protein product	368	1316	2e-116	357.6	48.6	49.2	LK_I_c02228_01005	AbisacEGm066692t11 type=protein; aalen=; clen=4570; offs=; oid=evgvelvk21Loc7742t9; organism=Abies sachalinensis;	368	1150	1e-76	312.5	37.2	40.2	LK_I_c02228_01005	No_hits	368	#	#	#	#	#	LK_I_c02228_01005	PILA_03004 unnamed protein product	368	1409	1e-75	382.9	35.9
LK_I_c02231_01008	ADE77054.1 unknown [Picea sitchensis]	89	82	9	0	4	85	40	121	9.1e-36	159.5	unknown	gbpln	Eukaryota	Viridiplantae	Picea	Picea sitchensis	unassigned	LK_I_c02231_01008	LG_I_c22580_13262 unnamed protein product	109	145	2e-54	133	73.4	73.4	LK_I_c02231_01008	AbisacEGm027960t2 type=protein; aalen=; clen=713; offs=; oid=evgvelvk95Loc14497t1; organism=Abies sachalinensis;	109	189	1e-43	173.4	63.3	65.1	LK_I_c02231_01008	AT1G05000.1 | Phosphotyrosine protein phosphatases superfamily protein | Chr1:1425660-1428393 FORWARD LENGTH=215 | 201606	109	215	2e-36	197.2	53.2	62.4	LK_I_c02231_01008	PILA_18468 unnamed protein product	109	170	2e-46	156	72.5
LK_I_c02235_01011	KZN02436.1 hypothetical protein DCAR_011190 [Daucus carota subsp. sativus]	71	107	31	0	42	148	497	603	1.4e-35	159.5	hypothetical protein DCAR_011190	gbpln	Eukaryota	Viridiplantae	Daucus	Daucus carota	unassigned	LK_I_c02235_01011	LG_T_091788_c00_g01_i03.p1 unnamed protein product	166	955	7e-96	575.3	89.2	89.2	LK_I_c02235_01011	AbisacEGm001843t5 type=protein; aalen=; clen=1758; offs=; oid=evgvelvk35Loc19157t1; organism=Abies sachalinensis;	166	236	3e-85	142.2	83.1	85.5	LK_I_c02235_01011	AT2G04620.2 | zinc transporter-like protein | Chr2:1610506-1612398 REVERSE LENGTH=618 | 201606	166	618	6e-36	372.3	43.4	51.2	LK_I_c02235_01011	PILA_27219 unnamed protein product	166	979	6e-71	589.8	83.1
LK_I_c02239_01013	XP_031492004.1 uncharacterized protein LOC116258767 [Nymphaea colorata]	54.7	344	119	3	1	343	1	308	4.1e-94	355.1	uncharacterized protein LOC116258767	gbpln	Eukaryota	Viridiplantae	Nymphaea	Nymphaea colorata	common	LK_I_c02239_01013	LG_I_c17176_09868 unnamed protein product	393	393	0	100	100	100	LK_I_c02239_01013	AbisacEGm014432t1 type=protein; aalen=; clen=1779; offs=; oid=evgvelvk35Loc1923t5; organism=Abies sachalinensis;	393	392	0	99.7	93.9	96.4	LK_I_c02239_01013	AT3G24740.6 | cellulose synthase%2C putative (DUF1644) | Chr3:9032397-9033461 FORWARD LENGTH=354 | 201606	393	354	8e-71	90.1	32.8	42.2	LK_I_c02239_01013	PILA_38286 unnamed protein product	393	362	1e-97	92.1	41.7
LK_I_c02240_01014	GAQ86776.1 hypothetical protein KFL_003100130 [Klebsormidium nitens]	47.2	161	77	4	1	153	135	295	1.4e-26	129.4	hypothetical protein KFL_003100130	gbpln	Eukaryota	Viridiplantae	Klebsormidium	Klebsormidium nitens	unassigned	LK_I_c02240_01014	LG_I_c22351_54486 unnamed protein product	156	509	2e-89	326.3	87.8	89.7	LK_I_c02240_01014	AbisacEGm008857t1 type=protein; aalen=; clen=2191; offs=; oid=evgvelvk91Loc10233t1; organism=Abies sachalinensis;	156	523	6e-84	335.3	84	88.5	LK_I_c02240_01014	No_hits	156	#	#	#	#	#	LK_I_c02240_01014	PILA_37210 unnamed protein product	156	555	5e-84	355.8	83.3
LK_I_c02246_01016	XP_022040147.1 BTB/POZ domain-containing protein At1g03010-like isoform X2 [Helianthus annuus]	64.1	156	51	2	1	153	376	529	3.6e-48	201.4	BTB/POZ domain-containing protein At1g03010-like isoform X2	gbpln	Eukaryota	Viridiplantae	Helianthus	Helianthus annuus	common	LK_I_c02246_01016	LG_I_c13403_27916 unnamed protein product	186	662	7e-104	355.9	79.6	82.3	LK_I_c02246_01016	AbisacEGm005337t1 type=protein; aalen=; clen=2672; offs=; oid=evgvelvk71Loc41000t1; organism=Abies sachalinensis;	186	662	8e-101	355.9	78	81.7	LK_I_c02246_01016	AT1G03010.2 | Phototropic-responsive NPH3 family protein | Chr1:694028-696188 FORWARD LENGTH=607 | 201606	186	607	2e-64	326.3	53.2	65.6	LK_I_c02246_01016	PILA_13793 unnamed protein product	186	634	6e-74	340.9	59.7
LK_I_c02248_01017	XP_010550636.1 PREDICTED: activating signal cointegrator 1 [Tarenaya hassleriana]	66.1	62	21	0	29	90	8	69	3.1e-15	91.3	PREDICTED: activating signal cointegrator 1	gbpln	Eukaryota	Viridiplantae	Tarenaya	Tarenaya hassleriana	unassigned	LK_I_c02248_01017	LG_T_004134_c00_g01_i01.p1 unnamed protein product	110	428	7e-49	389.1	69.1	69.1	LK_I_c02248_01017	AbisacEGm024234t1 type=protein; aalen=; clen=1102; offs=; oid=evgvelvk35Loc2763t3; organism=Abies sachalinensis;	110	233	1e-41	211.8	60	65.5	LK_I_c02248_01017	AT3G47610.1 | transcription regulator/ zinc ion binding protein | Chr3:17549178-17551204 FORWARD LENGTH=408 | 201606	110	408	7e-21	370.9	37.3	45.5	LK_I_c02248_01017	PILA_18903 unnamed protein product	110	427	2e-44	388.2	63.6
LK_I_c02251_01018	ABK24477.1 unknown [Picea sitchensis]	96.5	284	9	1	1	284	16	298	4.5e-151	543.9	unknown	gbpln	Eukaryota	Viridiplantae	Picea	Picea sitchensis	common	LK_I_c02251_01018	LG_T_001364_c00_g02_i01.p1 unnamed protein product	285	300	0	105.3	100	100	LK_I_c02251_01018	AbisacEGm020293t1 type=protein; aalen=; clen=2269; offs=; oid=evgvelvk35Loc11748t4; organism=Abies sachalinensis;	285	291	0	102.1	93.7	95.8	LK_I_c02251_01018	AT1G22280.1 | phytochrome-associated protein phosphatase type 2C | Chr1:7874236-7875496 FORWARD LENGTH=281 | 201606	285	281	4e-131	98.6	63.5	77.9	LK_I_c02251_01018	PILA_03280 unnamed protein product	285	285	0	100	95.4
LK_I_c02252_01019	AJP06250.1 BXL1 [Pinus tabuliformis]	85.8	267	38	0	1	267	429	695	5e-131	477.2	BXL1	gbpln	Eukaryota	Viridiplantae	Pinus	Pinus tabuliformis	common	LK_I_c02252_01019	LG_I_c15087_28602 unnamed protein product	279	779	0	279.2	95	95.7	LK_I_c02252_01019	AbisacEGm006092t1 type=protein; aalen=; clen=2049; offs=; oid=evgvelvk45Loc28051t1; organism=Abies sachalinensis;	279	623	2e-166	223.3	83.9	90.3	LK_I_c02252_01019	AT5G64570.2 | beta-D-xylosidase 4 | Chr5:25810227-25812453 REVERSE LENGTH=626 | 201606	279	626	6e-116	224.4	59.9	74.2	LK_I_c02252_01019	PILA_00066 unnamed protein product	279	758	2e-146	271.7	76
LK_I_c02253_01020	ABR16652.1 unknown [Picea sitchensis]	57.7	137	57	1	2	137	16	152	6.1e-29	137.1	unknown	gbpln	Eukaryota	Viridiplantae	Picea	Picea sitchensis	unassigned	LK_I_c02253_01020	LG_I_c26524_64492 unnamed protein product	138	1371	3e-34	993.5	64.5	68.8	LK_I_c02253_01020	AbisacEGm000463t1 type=protein; aalen=; clen=5014; offs=; oid=evgvelvk95Loc543t2; organism=Abies sachalinensis;	138	1406	2e-29	1018.8	58	63.8	LK_I_c02253_01020	AT1G72410.1 | COP1-interacting protein-like protein | Chr1:27251949-27256246 REVERSE LENGTH=1163 | 201606	138	1163	6e-16	842.8	42.8	58	LK_I_c02253_01020	PILA_11237 unnamed protein product	138	1579	2e-23	1144.2	50.7
LK_I_c02257_01024	KEQ60198.1 hypothetical protein M437DRAFT_55327 [Aureobasidium melanogenum CBS 110374]	71.8	142	32	2	1	136	28	167	3.6e-43	184.9	hypothetical protein M437DRAFT_55327	gbenv/gbpln	Eukaryota	Fungi	Aureobasidium	Aureobasidium melanogenum	unassigned	LK_I_c02257_01024	No_hits	192	#	#	#	#	#	LK_I_c02257_01024	No_hits	192	#	#	#	#	#	LK_I_c02257_01024	No_hits	192	#	#	#	#	#	LK_I_c02257_01024	No_hits	192	#	#	#	#
LK_I_c02258_01025	AQX43158.1 NPF family transporter [Pinus pinaster]	82	256	38	2	9	256	1	256	5.8e-111	410.6	NPF family transporter	gbpln	Eukaryota	Viridiplantae	Pinus	Pinus pinaster	unassigned	LK_I_c02258_01025	LG_I_c16922_09703 unnamed protein product	279	573	0	205.4	91.4	91.8	LK_I_c02258_01025	AbisacEGm006538t3 type=protein; aalen=; clen=1849; offs=; oid=evgvelvk91Loc4352t1; organism=Abies sachalinensis;	279	597	5e-151	214	74.2	83.2	LK_I_c02258_01025	AT2G02040.1 | peptide transporter 2 | Chr2:487542-489707 FORWARD LENGTH=585 | 201606	279	585	4e-79	209.7	45.2	61.3	LK_I_c02258_01025	PILA_24901 unnamed protein product	279	508	3e-147	182.1	73.5
LK_I_c02259_01026	XP_010939344.1 probable RNA-binding protein 46 [Elaeis guineensis]	49.9	463	197	8	2	450	92	533	1.6e-114	423.3	probable RNA-binding protein 46	gbpln	Eukaryota	Viridiplantae	Elaeis	Elaeis guineensis	common	LK_I_c02259_01026	LG_I_c00917_21476 unnamed protein product	525	396	0	75.4	72.2	72.4	LK_I_c02259_01026	AbisacEGm007027t1 type=protein; aalen=; clen=2363; offs=; oid=evgvelvk95Loc3384t2; organism=Abies sachalinensis;	525	583	0	111	79.8	83.4	LK_I_c02259_01026	AT2G44710.4 | RNA-binding (RRM/RBD/RNP motifs) family protein | Chr2:18433457-18436629 FORWARD LENGTH=724 | 201606	525	724	2e-16	137.9	12.2	20	LK_I_c02259_01026	PILA_02987 unnamed protein product	525	530	0	101	73.3
LK_I_c02273_01036	#	#	#	#	#	#	#	#	#	#	#	-	----	----	----	----	----	unassigned	LK_I_c02273_01036	LG_I_c06965_24565 unnamed protein product	161	664	2e-49	412.4	49.1	49.1	LK_I_c02273_01036	AbisacEGm005309t1 type=protein; aalen=; clen=3062; offs=; oid=evgvelvk35Loc3075t9; organism=Abies sachalinensis;	161	664	3e-40	412.4	43.5	46	LK_I_c02273_01036	No_hits	161	#	#	#	#	#	LK_I_c02273_01036	No_hits	161	#	#	#	#
LK_I_c02274_01037	ABK24563.1 unknown [Picea sitchensis]	94.2	464	27	0	1	464	1	464	7.3e-252	879.4	unknown	gbpln	Eukaryota	Viridiplantae	Picea	Picea sitchensis	common	LK_I_c02274_01037	LG_I_c05732_03045 unnamed protein product	465	465	0	100	99.6	99.8	LK_I_c02274_01037	AbisacEGm011287t1 type=protein; aalen=; clen=2010; offs=; oid=evgvelvk85Loc598t1; organism=Abies sachalinensis;	465	464	0	99.8	94.8	97.4	LK_I_c02274_01037	AT4G31990.2 | aspartate aminotransferase 5 | Chr4:15471074-15473521 REVERSE LENGTH=453 | 201606	465	453	0	97.4	77.2	85.2	LK_I_c02274_01037	PILA_01517 unnamed protein product	465	811	3e-176	174.4	51.6
LK_I_c02277_01040	ABK25014.1 unknown [Picea sitchensis]	89.1	459	49	1	1	459	1	458	1.6e-254	888.3	unknown	gbpln	Eukaryota	Viridiplantae	Picea	Picea sitchensis	common	LK_I_c02277_01040	LG_I_c00842_21449 unnamed protein product	460	460	0	100	100	100	LK_I_c02277_01040	AbisacEGm011514t1 type=protein; aalen=; clen=1994; offs=; oid=evgvelvk75Loc1259t5; organism=Abies sachalinensis;	460	459	0	99.8	92	96.3	LK_I_c02277_01040	AT5G60920.1 | COBRA-like extracellular glycosyl-phosphatidyl inositol-anchored protein family | Chr5:24511466-24513932 REVERSE LENGTH=456 | 201606	460	456	0	99.1	67	77.8	LK_I_c02277_01040	PILA_12335 unnamed protein product	460	459	0	99.8	90
LK_I_c02280_01042	5I9F_A Chain A, Crystal Structure Of Designed Pentatricopeptide Repeat Protein Dppr- U10 In Complex With Its Target Rna U10	64.9	202	71	0	2	203	62	263	6.7e-67	263.8	Chain A, Crystal Structure Of Designed Pentatricopeptide Repeat Protein Dppr- U10 In Complex With Its Target Rna U10	----	----	----	----	----	common	LK_I_c02280_01042	LG_I_c16398_52076 unnamed protein product	212	850	2e-142	400.9	95.3	95.8	LK_I_c02280_01042	AbisacEGm020101t1 type=protein; aalen=; clen=2599; offs=; oid=evgvelvk75Loc20564t10; organism=Abies sachalinensis;	212	294	7e-113	138.7	74.1	82.5	LK_I_c02280_01042	AT3G22470.1 | Pentatricopeptide repeat (PPR) superfamily protein | Chr3:7966066-7967925 REVERSE LENGTH=619 | 201606	212	619	1e-57	292	42	64.2	LK_I_c02280_01042	PILA_16151 unnamed protein product	212	461	1e-92	217.5	61.8
LK_I_c02282_01044	ABR18266.1 unknown [Picea sitchensis]	76.2	597	130	2	22	618	1	585	6.1e-270	939.9	unknown	gbpln	Eukaryota	Viridiplantae	Picea	Picea sitchensis	common	LK_I_c02282_01044	LG_I_c32773_37302 unnamed protein product	619	397	0	64.1	62.8	63.2	LK_I_c02282_01044	AbisacEGm003236t16 type=protein; aalen=; clen=2744; offs=; oid=evgvelvk61Loc4733t100; organism=Abies sachalinensis;	619	609	0	98.4	69.6	79.5	LK_I_c02282_01044	AT3G52430.1 | alpha/beta-Hydrolases superfamily protein | Chr3:19431566-19434292 FORWARD LENGTH=541 | 201606	619	541	1e-72	87.4	28.9	44.6	LK_I_c02282_01044	PILA_06671 unnamed protein product	619	609	0	98.4	69.3
LK_I_c02284_01046	ABK24386.1 unknown [Picea sitchensis]	85.8	162	21	1	1	160	1	162	1.2e-73	285.8	unknown	gbpln	Eukaryota	Viridiplantae	Picea	Picea sitchensis	common	LK_I_c02284_01046	LG_I_c35250_20167 unnamed protein product	161	161	2e-118	100	99.4	99.4	LK_I_c02284_01046	AbisacEGm028697t1 type=protein; aalen=; clen=830; offs=; oid=evgvelvk71Loc5054t1; organism=Abies sachalinensis;	161	180	4e-47	111.8	54.7	70.8	LK_I_c02284_01046	AT2G36320.1 | A20/AN1-like zinc finger family protein | Chr2:15229388-15229873 FORWARD LENGTH=161 | 201606	161	161	3e-41	100	49.1	57.8	LK_I_c02284_01046	PILA_03834 unnamed protein product	161	166	1e-102	103.1	88.2
LK_I_c02287_01047	ABK24251.1 unknown [Picea sitchensis]	92.5	371	28	0	1	371	1	371	5.9e-204	719.9	unknown	gbpln	Eukaryota	Viridiplantae	Picea	Picea sitchensis	common	LK_I_c02287_01047	LG_I_c12616_27479 unnamed protein product	372	372	0	100	100	100	LK_I_c02287_01047	AbisacEGm059008t1 type=protein; aalen=; clen=1700; offs=; oid=evgvelvk61Loc3071t4; organism=Abies sachalinensis;	372	374	0	100.5	92.7	97.3	LK_I_c02287_01047	AT5G60620.1 | glycerol-3-phosphate acyltransferase 9 | Chr5:24367266-24369647 FORWARD LENGTH=376 | 201606	372	376	0	101.1	77.4	89.2	LK_I_c02287_01047	PILA_23323 unnamed protein product	372	372	0	100	92.5
LK_I_c02294_01048	OAE20193.1 hypothetical protein AXG93_3802s1060 [Marchantia polymorpha subsp. ruderalis]	65.3	251	87	0	3	253	169	419	2.5e-87	332	hypothetical protein AXG93_3802s1060	gbpln	Eukaryota	Viridiplantae	Marchantia	Marchantia polymorpha	unassigned	LK_I_c02294_01048	LG_I_c05113_23630 unnamed protein product	269	695	0	258.4	96.3	96.7	LK_I_c02294_01048	AbisacEGm004678t1 type=protein; aalen=; clen=2444; offs=; oid=evgvelvk85Loc3728t1; organism=Abies sachalinensis;	269	704	9e-172	261.7	90	93.7	LK_I_c02294_01048	AT5G03910.1 | ABC2 homolog 12 | Chr5:1054313-1057105 REVERSE LENGTH=634 | 201606	269	634	8e-92	235.7	51.3	70.6	LK_I_c02294_01048	PILA_10519 unnamed protein product	269	693	3e-174	257.6	88.8
LK_I_c02295_01049	ADE76228.1 unknown [Picea sitchensis]	86.7	203	25	1	1	201	37	239	7e-86	327	unknown	gbpln	Eukaryota	Viridiplantae	Picea	Picea sitchensis	unassigned	LK_I_c02295_01049	LG_I_c09793_05501 unnamed protein product	231	433	4e-130	187.4	83.1	84	LK_I_c02295_01049	AbisacEGm068915t1 type=protein; aalen=; clen=1594; offs=; oid=evgvelvk55Loc13835t1; organism=Abies sachalinensis;	231	340	6e-107	147.2	73.2	77.5	LK_I_c02295_01049	AT2G14910.2 | MAR-binding filament-like protein | Chr2:6407195-6409015 REVERSE LENGTH=366 | 201606	231	366	1e-40	158.4	32	35.5	LK_I_c02295_01049	PILA_27776 unnamed protein product	231	426	3e-104	184.4	72.7
LK_I_c02297_01051	#	#	#	#	#	#	#	#	#	#	#	-	----	----	----	----	----	unassigned	LK_I_c02297_01051	No_hits	60	#	#	#	#	#	LK_I_c02297_01051	No_hits	60	#	#	#	#	#	LK_I_c02297_01051	No_hits	60	#	#	#	#	#	LK_I_c02297_01051	No_hits	60	#	#	#	#
LK_I_c02302_01052	ABR18132.1 unknown [Picea sitchensis]	41.7	218	103	9	1	204	1	208	2.4e-13	85.9	unknown	gbpln	Eukaryota	Viridiplantae	Picea	Picea sitchensis	unassigned	LK_I_c02302_01052	LG_I_c16296_29226 unnamed protein product	207	422	9e-32	203.9	46.9	55.6	LK_I_c02302_01052	No_hits	207	#	#	#	#	#	LK_I_c02302_01052	No_hits	207	#	#	#	#	#	LK_I_c02302_01052	PILA_30087 unnamed protein product	207	437	1e-14	211.1	39.6
LK_I_c02305_01055	XP_006841609.1 AP-3 complex subunit mu [Amborella trichopoda]	76.6	414	97	0	1	414	1	414	1.3e-191	679.1	AP-3 complex subunit mu	gbpln	Eukaryota	Viridiplantae	Amborella	Amborella trichopoda	common	LK_I_c02305_01055	LG_I_c21104_31728 unnamed protein product	416	416	0	100	99.8	100	LK_I_c02305_01055	AbisacEGm013386t1 type=protein; aalen=; clen=1971; offs=; oid=evgvelvk21Loc14242t5; organism=Abies sachalinensis;	416	415	0	99.8	94.2	97.1	LK_I_c02305_01055	AT1G56590.1 | Clathrin adaptor complexes medium subunit family protein | Chr1:21202250-21204697 REVERSE LENGTH=415 | 201606	416	415	0	99.8	70.9	86.8	LK_I_c02305_01055	PILA_13336 unnamed protein product	416	416	0	100	95.2
LK_I_c02307_01057	KAB8416322.1 hypothetical protein FH972_024842 [Carpinus fangiana]	87.7	106	13	0	1	106	160	265	2.7e-48	201.1	hypothetical protein FH972_024842	gbpln	Eukaryota	Viridiplantae	Carpinus	Carpinus fangiana	unassigned	LK_I_c02307_01057	No_hits	107	#	#	#	#	#	LK_I_c02307_01057	No_hits	107	#	#	#	#	#	LK_I_c02307_01057	No_hits	107	#	#	#	#	#	LK_I_c02307_01057	No_hits	107	#	#	#	#
LK_I_c02307_01058	CZR50208.1 probable Catalase-peroxidase [Phialocephala subalpina]	75.8	356	84	2	1	354	265	620	1.5e-154	555.8	probable Catalase-peroxidase	gbpln	Eukaryota	Fungi	Phialocephala	Phialocephala subalpina	unassigned	LK_I_c02307_01058	LG_I_c12660_27501 unnamed protein product	364	354	7e-94	97.3	39.3	44.8	LK_I_c02307_01058	No_hits	364	#	#	#	#	#	LK_I_c02307_01058	No_hits	364	#	#	#	#	#	LK_I_c02307_01058	No_hits	364	#	#	#	#
LK_I_c02308_01059	ADE76139.1 unknown [Picea sitchensis]	100	427	0	0	47	473	1	427	1.1e-242	849	unknown	gbpln	Eukaryota	Viridiplantae	Picea	Picea sitchensis	common	LK_I_c02308_01059	LG_I_c07907_04393 unnamed protein product	474	464	0	97.9	97.9	97.9	LK_I_c02308_01059	AbisacEGm012204t1 type=protein; aalen=; clen=3178; offs=; oid=evgvelvk61Loc125t7; organism=Abies sachalinensis;	474	442	0	93.2	88.8	89.2	LK_I_c02308_01059	AT5G11200.1 | DEAD/DEAH box RNA helicase family protein | Chr5:3567389-3570686 FORWARD LENGTH=427 | 201606	474	427	0	90.1	78.1	81	LK_I_c02308_01059	PILA_06842 unnamed protein product	474	388	0	81.9	67.3
LK_I_c02309_01060	#	#	#	#	#	#	#	#	#	#	#	-	----	----	----	----	----	unassigned	LK_I_c02309_01060	LG_T_017018_c00_g02_i01.p1 unnamed protein product	260	238	2e-75	91.5	50	61.9	LK_I_c02309_01060	No_hits	260	#	#	#	#	#	LK_I_c02309_01060	No_hits	260	#	#	#	#	#	LK_I_c02309_01060	No_hits	260	#	#	#	#
LK_I_c02310_01061	XP_022988746.1 abl interactor homolog [Cucurbita maxima]	39.7	262	136	4	34	295	2	241	8.5e-33	151.4	abl interactor homolog	gbpln	Eukaryota	Viridiplantae	Cucurbita	Cucurbita maxima	common	LK_I_c02310_01061	LG_I_c15924_29053 unnamed protein product	373	638	0	171	88.5	88.5	LK_I_c02310_01061	AbisacEGm005867t1 type=protein; aalen=; clen=2960; offs=; oid=evgvelvk45Loc12740t4; organism=Abies sachalinensis;	373	635	3e-176	170.2	78.8	81.5	LK_I_c02310_01061	AT4G28300.1 | formin-like protein (DUF1421) | Chr4:14014860-14016823 FORWARD LENGTH=496 | 201606	373	496	4e-41	133	22	30.6	LK_I_c02310_01061	PILA_20910 unnamed protein product	373	492	0	131.9	80.2
LK_I_c02313_01062	ABK24388.1 unknown [Picea sitchensis]	88.7	399	44	1	1	398	1	399	3e-217	764.2	unknown	gbpln	Eukaryota	Viridiplantae	Picea	Picea sitchensis	unassigned	LK_I_c02313_01062	LG_I_c10803_06133 unnamed protein product	399	399	0	100	88.7	93.7	LK_I_c02313_01062	AbisacEGm013998t2 type=protein; aalen=; clen=2551; offs=; oid=evgvelvk45Loc1328t5; organism=Abies sachalinensis;	399	399	0	100	84.7	90	LK_I_c02313_01062	AT4G24220.1 | NAD(P)-binding Rossmann-fold superfamily protein | Chr4:12565219-12566474 FORWARD LENGTH=388 | 201606	399	388	2e-172	97.2	59.1	73.4	LK_I_c02313_01062	PILA_29964 unnamed protein product	399	400	0	100.3	85
LK_I_c02315_01064	ABR18166.1 unknown [Picea sitchensis]	66.9	136	44	1	1	135	338	473	9.1e-38	166.8	unknown	gbpln	Eukaryota	Viridiplantae	Picea	Picea sitchensis	unassigned	LK_I_c02315_01064	LG_I_c39656_40308 unnamed protein product	174	791	3e-53	454.6	56.3	59.2	LK_I_c02315_01064	AbisacEGm003569t1 type=protein; aalen=; clen=2501; offs=; oid=evgvelvk35Loc7516t1; organism=Abies sachalinensis;	174	781	9e-52	448.9	55.7	58.6	LK_I_c02315_01064	AT3G10340.1 | phenylalanine ammonia-lyase 4 | Chr3:3204260-3207809 FORWARD LENGTH=707 | 201606	174	707	3e-44	406.3	49.4	54	LK_I_c02315_01064	PILA_31736 unnamed protein product	174	177	1e-54	101.7	54
LK_I_c02320_01069	ABK23770.1 unknown [Picea sitchensis]	90.4	166	16	0	1	166	1	166	2.2e-81	311.6	unknown	gbpln	Eukaryota	Viridiplantae	Picea	Picea sitchensis	common	LK_I_c02320_01069	LG_I_c12655_07261 unnamed protein product	167	167	1e-123	100	99.4	99.4	LK_I_c02320_01069	AbisacEGm030113t1 type=protein; aalen=; clen=1196; offs=; oid=evgvelvk85Loc27669t1; organism=Abies sachalinensis;	167	166	3e-110	99.4	88	92.2	LK_I_c02320_01069	AT1G78020.1 | senescence-associated family protein%2C putative (DUF581) | Chr1:29338787-29339491 FORWARD LENGTH=162 | 201606	167	162	1e-29	97	38.9	49.1	LK_I_c02320_01069	PILA_35186 unnamed protein product	167	167	2e-110	100	88
LK_I_c02321_01070	ADE77899.1 unknown [Picea sitchensis]	87.5	327	33	2	1	325	22	342	4.5e-163	583.9	unknown	gbpln	Eukaryota	Viridiplantae	Picea	Picea sitchensis	common	LK_I_c02321_01070	LG_T_016800_c00_g01_i01.p1 unnamed protein product	330	330	0	100	99.7	99.7	LK_I_c02321_01070	AbisacEGm017943t1 type=protein; aalen=; clen=1776; offs=; oid=evgvelvk85Loc17862t1; organism=Abies sachalinensis;	330	331	0	100.3	86.1	90	LK_I_c02321_01070	AT4G25720.1 | glutaminyl cyclase | Chr4:13099929-13102470 REVERSE LENGTH=320 | 201606	330	320	2e-116	97	52.7	62.7	LK_I_c02321_01070	PILA_30179 unnamed protein product	330	332	0	100.6	87
LK_I_c02324_01071	#	#	#	#	#	#	#	#	#	#	#	-	----	----	----	----	----	unassigned	LK_I_c02324_01071	LG_T_000644_c00_g02_i01.p1 unnamed protein product	220	391	3e-95	177.7	74.5	74.5	LK_I_c02324_01071	AbisacEGm066755t5 type=protein; aalen=; clen=1103; offs=; oid=evgvelvk45Loc3827t2; organism=Abies sachalinensis;	220	266	8e-72	120.9	57.3	61.8	LK_I_c02324_01071	No_hits	220	#	#	#	#	#	LK_I_c02324_01071	No_hits	220	#	#	#	#
LK_I_c02325_01072	ACN40597.1 unknown [Picea sitchensis]	79.3	241	46	4	1	239	1	239	1.3e-95	359.4	unknown	gbpln	Eukaryota	Viridiplantae	Picea	Picea sitchensis	common	LK_I_c02325_01072	LG_I_c09638_05405 unnamed protein product	240	252	2e-164	105	92.5	93.8	LK_I_c02325_01072	AbisacEGm023689t1 type=protein; aalen=; clen=1182; offs=; oid=evgvelvk21Loc32217t1; organism=Abies sachalinensis;	240	240	4e-131	100	78.3	88.3	LK_I_c02325_01072	AT4G27670.1 | heat shock protein 21 | Chr4:13819048-13819895 REVERSE LENGTH=227 | 201606	240	227	1e-63	94.6	44.6	54.2	LK_I_c02325_01072	PILA_00486 unnamed protein product	240	259	2e-127	107.9	77.9
LK_I_c02327_01074	ADE76448.1 unknown [Picea sitchensis]	86.1	310	42	1	1	309	1	310	5.4e-126	460.7	unknown	gbpln	Eukaryota	Viridiplantae	Picea	Picea sitchensis	common	LK_I_c02327_01074	LG_I_c09131_05116 unnamed protein product	310	310	0	100	98.7	98.7	LK_I_c02327_01074	AbisacEGm019129t1 type=protein; aalen=; clen=1541; offs=; oid=evgvelvk31Loc689t1; organism=Abies sachalinensis;	310	310	2e-173	100	83.5	89.4	LK_I_c02327_01074	AT1G16730.1 | hypothetical protein | Chr1:5726617-5727312 REVERSE LENGTH=202 | 201606	310	202	1e-29	65.2	21	31.9	LK_I_c02327_01074	PILA_00758 unnamed protein product	310	311	2e-178	100.3	85.2
LK_I_c02329_01076	THU68414.1 hypothetical protein C4D60_Mb08t03650 [Musa balbisiana]	56.7	67	28	1	9	74	21	87	3.4e-13	84	hypothetical protein C4D60_Mb08t03650	gbpln	Eukaryota	Viridiplantae	Musa	Musa balbisiana	common	LK_I_c02329_01076	LG_I_c06887_24520 unnamed protein product	76	445	4e-25	585.5	61.8	65.8	LK_I_c02329_01076	AbisacEGm011871t1 type=protein; aalen=; clen=2000; offs=; oid=evgvelvk61Loc2050t15; organism=Abies sachalinensis;	76	449	5e-22	590.8	59.2	63.2	LK_I_c02329_01076	AT4G24740.4 | LAMMER-type protein kinase AFC2 | Chr4:12755299-12757653 REVERSE LENGTH=318 | 201606	76	318	2e-17	418.4	47.4	53.9	LK_I_c02329_01076	PILA_24230 unnamed protein product	76	469	6e-24	617.1	60.5
LK_I_c02330_01077	ABK24612.1 unknown [Picea sitchensis]	91	434	39	0	1	434	1	434	3.5e-227	797.3	unknown	gbpln	Eukaryota	Viridiplantae	Picea	Picea sitchensis	common	LK_I_c02330_01077	LG_I_c01378_21683 unnamed protein product	450	436	0	96.9	96.4	96.4	LK_I_c02330_01077	AbisacEGm062601t2 type=protein; aalen=; clen=1984; offs=; oid=evgvelvk91Loc336t1; organism=Abies sachalinensis;	450	435	0	96.7	89.1	90.9	LK_I_c02330_01077	AT2G23070.1 | Protein kinase superfamily protein | Chr2:9824162-9826871 REVERSE LENGTH=432 | 201606	450	432	0	96	67.6	73.1	LK_I_c02330_01077	PILA_15702 unnamed protein product	450	436	0	96.9	88.2
LK_I_c02332_01079	OCL01937.1 threonyl-tRNA synthetase [Glonium stellatum]	77.2	574	107	2	1	574	200	749	1.6e-264	921.8	threonyl-tRNA synthetase	gbpln	Eukaryota	Fungi	Glonium	Glonium stellatum	unassigned	LK_I_c02332_01079	LG_I_c02009_22006 unnamed protein product	575	768	0	133.6	52.7	66.8	LK_I_c02332_01079	AbisacEGm003769t1 type=protein; aalen=; clen=2773; offs=; oid=evgvelvk51Loc10003t1; organism=Abies sachalinensis;	575	767	0	133.4	52.5	66.6	LK_I_c02332_01079	AT5G26830.1 | Threonyl-tRNA synthetase | Chr5:9437351-9441568 FORWARD LENGTH=709 | 201606	575	709	0	123.3	48.7	66.3	LK_I_c02332_01079	PILA_28849 unnamed protein product	575	739	0	128.5	50.8
LK_I_c02333_01080	XP_011098866.1 uridine kinase-like protein 1, chloroplastic [Sesamum indicum]	76.7	73	17	0	18	90	102	174	6.1e-28	133.3	uridine kinase-like protein 1, chloroplastic	gbpln	Eukaryota	Viridiplantae	Sesamum	Sesamum indicum	unassigned	LK_I_c02333_01080	LG_I_c05537_23835 unnamed protein product	95	493	2e-48	518.9	83.2	85.3	LK_I_c02333_01080	AbisacEGm017251t1 type=protein; aalen=; clen=2117; offs=; oid=evgvelvk21Loc2172t17; organism=Abies sachalinensis;	95	343	2e-38	361.1	62.1	69.5	LK_I_c02333_01080	AT5G40870.1 | uridine kinase/uracil phosphoribosyltransferase 1 | Chr5:16375021-16378384 FORWARD LENGTH=486 | 201606	95	486	1e-28	511.6	51.6	61.1	LK_I_c02333_01080	PILA_19786 unnamed protein product	95	479	3e-40	504.2	70.5
LK_I_c02333_01081	RWR87081.1 uridine kinase-like protein 1, chloroplastic isoform X2 [Cinnamomum micranthum f. kanehirae]	91	122	11	0	1	122	174	295	1.1e-57	232.6	uridine kinase-like protein 1, chloroplastic isoform X2	gbpln	Eukaryota	Viridiplantae	Cinnamomum	Cinnamomum micranthum	unassigned	LK_I_c02333_01081	LG_I_c05537_23835 unnamed protein product	136	493	5e-82	362.5	88.2	88.2	LK_I_c02333_01081	AbisacEGm010080t4 type=protein; aalen=; clen=2340; offs=; oid=evgvelvk25Loc3011t18; organism=Abies sachalinensis;	136	479	2e-81	352.2	89.7	91.9	LK_I_c02333_01081	AT5G40870.1 | uridine kinase/uracil phosphoribosyltransferase 1 | Chr5:16375021-16378384 FORWARD LENGTH=486 | 201606	136	486	3e-74	357.4	80.1	89.7	LK_I_c02333_01081	PILA_19786 unnamed protein product	136	479	6e-81	352.2	88.2
LK_I_c02334_01082	XP_016512916.1 PREDICTED: FKBP12-interacting protein of 37 kDa-like [Nicotiana tabacum]	55.5	155	60	1	15	160	6	160	1.4e-35	159.5	PREDICTED: FKBP12-interacting protein of 37 kDa-like	gbpln	cellular organisms	Eukaryota	Nicotiana	Nicotiana tabacum	unassigned	LK_I_c02334_01082	LG_I_c50049_44702 unnamed protein product	162	326	6e-106	201.2	90.7	90.7	LK_I_c02334_01082	AbisacEGm018322t3 type=protein; aalen=; clen=1571; offs=; oid=evgvelvk35Loc7962t8; organism=Abies sachalinensis;	162	286	8e-103	176.5	88.3	90.1	LK_I_c02334_01082	AT3G54170.1 | FKBP12 interacting protein 37 | Chr3:20056848-20059396 FORWARD LENGTH=330 | 201606	162	330	7e-43	203.7	48.1	66.7	LK_I_c02334_01082	PILA_04299 unnamed protein product	162	266	7e-105	164.2	89.5
LK_I_c02335_01083	ADE77933.1 unknown [Picea sitchensis]	72.8	92	25	0	20	111	1	92	9.4e-28	132.9	unknown	gbpln	Eukaryota	Viridiplantae	Picea	Picea sitchensis	unassigned	LK_I_c02335_01083	LG_I_c20760_53821 unnamed protein product	113	1003	3e-50	887.6	72.6	74.3	LK_I_c02335_01083	AbisacEGm023395t1 type=protein; aalen=; clen=5132; offs=; oid=evgvelvk25Loc268t136; organism=Abies sachalinensis;	113	245	8e-47	216.8	65.5	69.9	LK_I_c02335_01083	AT4G29900.2 | autoinhibited Ca(2+)-ATPase 10 | Chr4:14611225-14618775 REVERSE LENGTH=1069 | 201606	113	1069	6e-32	946	52.2	61.9	LK_I_c02335_01083	PILA_12603 unnamed protein product	113	1100	2e-40	973.5	61.1
LK_I_c02336_01084	#	#	#	#	#	#	#	#	#	#	#	-	----	----	----	----	----	unassigned	LK_I_c02336_01084	No_hits	181	#	#	#	#	#	LK_I_c02336_01084	No_hits	181	#	#	#	#	#	LK_I_c02336_01084	No_hits	181	#	#	#	#	#	LK_I_c02336_01084	No_hits	181	#	#	#	#
LK_I_c02337_01085	PTQ27808.1 hypothetical protein MARPO_0183s0013 [Marchantia polymorpha]	80.8	369	70	1	1	368	9	377	5e-171	610.5	hypothetical protein MARPO_0183s0013	gbpln	Eukaryota	Viridiplantae	Marchantia	Marchantia polymorpha	common	LK_I_c02337_01085	LG_I_c01396_00447 unnamed protein product	369	369	0	100	100	100	LK_I_c02337_01085	AbisacEGm015732t2 type=protein; aalen=; clen=1500; offs=; oid=evgvelvk95Loc13444t1; organism=Abies sachalinensis;	369	368	0	99.7	95.9	97.3	LK_I_c02337_01085	AT3G06483.1 | pyruvate dehydrogenase kinase | Chr3:1990727-1992581 REVERSE LENGTH=366 | 201606	369	366	6e-175	99.2	64.2	79.4	LK_I_c02337_01085	PILA_27744 unnamed protein product	369	362	0	98.1	93.5
LK_I_c02338_01086	KAA8544483.1 hypothetical protein F0562_022477 [Nyssa sinensis]	85.9	439	61	1	1	439	1	438	2.1e-216	761.5	hypothetical protein F0562_022477	gbpln	Eukaryota	Viridiplantae	Nyssa	Nyssa sinensis	common	LK_I_c02338_01086	LG_I_c18853_10941 unnamed protein product	441	441	0	100	100	100	LK_I_c02338_01086	AbisacEGm012277t1 type=protein; aalen=; clen=1900; offs=; oid=evgvelvk25Loc1774t9; organism=Abies sachalinensis;	441	440	0	99.8	91.6	94.8	LK_I_c02338_01086	AT2G26990.1 | proteasome family protein | Chr2:11519684-11522412 REVERSE LENGTH=439 | 201606	441	439	0	99.5	79.1	89.6	LK_I_c02338_01086	PILA_30330 unnamed protein product	441	434	0	98.4	85
LK_I_c02340_01088	KAA6426578.1 Lactoylglutathione lyase [Trebouxia sp. A1-2]	67.7	313	89	4	29	336	19	324	7.2e-116	427.2	Lactoylglutathione lyase	gbpln	Eukaryota	Viridiplantae	Trebouxia	Trebouxia sp.	unassigned	LK_I_c02340_01088	LG_I_c14142_08011 unnamed protein product	337	368	6e-130	109.2	54	65.9	LK_I_c02340_01088	AbisacEGm014234t1 type=protein; aalen=; clen=2253; offs=; oid=evgvelvk41Loc22780t1; organism=Abies sachalinensis;	337	396	3e-128	117.5	53.4	66.2	LK_I_c02340_01088	AT1G67280.1 | Glyoxalase/Bleomycin resistance protein/Dioxygenase superfamily protein | Chr1:25188563-25190547 REVERSE LENGTH=350 | 201606	337	350	4e-125	103.9	52.5	65.9	LK_I_c02340_01088	PILA_09070 unnamed protein product	337	264	2e-86	78.3	36.8
LK_I_c02341_01089	ABK25444.1 unknown [Picea sitchensis]	82.7	81	9	2	1	78	11	89	7.3e-25	122.9	unknown	gbpln	Eukaryota	Viridiplantae	Picea	Picea sitchensis	unassigned	LK_I_c02341_01089	LG_I_c11838_06761 unnamed protein product	84	441	1e-37	525	83.3	84.5	LK_I_c02341_01089	AbisacEGm010670t1 type=protein; aalen=; clen=2177; offs=; oid=evgvelvk71Loc26790t2; organism=Abies sachalinensis;	84	480	5e-35	571.4	79.8	82.1	LK_I_c02341_01089	AT1G23310.2 | glutamate:glyoxylate aminotransferase | Chr1:8268808-8271329 REVERSE LENGTH=441 | 201606	84	441	2e-30	525	69	77.4	LK_I_c02341_01089	PILA_04472 unnamed protein product	84	641	5e-31	763.1	72.6
LK_I_c02342_01090	ABR16097.1 unknown [Picea sitchensis]	90.4	271	25	1	1	271	1	270	2.8e-134	488	unknown	gbpln	Eukaryota	Viridiplantae	Picea	Picea sitchensis	common	LK_I_c02342_01090	LG_I_c03210_22674 unnamed protein product	272	272	0	100	99.3	99.3	LK_I_c02342_01090	AbisacEGm021778t1 type=protein; aalen=; clen=2005; offs=; oid=evgvelvk31Loc23352t3; organism=Abies sachalinensis;	272	268	3e-178	98.5	88.2	91.9	LK_I_c02342_01090	AT5G08520.1 | Duplicated homeodomain-like superfamily protein | Chr5:2755470-2757741 REVERSE LENGTH=298 | 201606	272	298	8e-87	109.6	55.9	68	LK_I_c02342_01090	PILA_26719 unnamed protein product	272	272	0	100	91.5
LK_I_c02344_01092	XP_021616038.1 serine/threonine-protein kinase STN7, chloroplastic-like [Manihot esculenta]	72.5	120	33	0	3	122	411	530	2.9e-41	177.9	serine/threonine-protein kinase STN7, chloroplastic-like	gbpln	Eukaryota	Viridiplantae	Manihot	Manihot esculenta	unassigned	LK_I_c02344_01092	LG_T_016192_c00_g01_i01.p1 unnamed protein product	126	578	8e-71	458.7	84.1	84.9	LK_I_c02344_01092	AbisacEGm058745t4 type=protein; aalen=; clen=2189; offs=; oid=evgvelvk61Loc13595t2; organism=Abies sachalinensis;	126	450	2e-71	357.1	87.3	89.7	LK_I_c02344_01092	AT1G68830.1 | Serine/Threonine kinase domain protein | Chr1:25872654-25875473 REVERSE LENGTH=562 | 201606	126	562	4e-49	446	61.9	70.6	LK_I_c02344_01092	PILA_22972 unnamed protein product	126	433	5e-66	343.7	78.6
LK_I_c02346_01093	AEW08908.1 hypothetical protein CL2219Contig1_01, partial [Pinus radiata]	96.1	76	3	0	106	181	7	82	1.7e-29	140.2	hypothetical protein CL2219Contig1_01, partial	gbpln	Eukaryota	Viridiplantae	Pinus	Pinus radiata	unassigned	LK_I_c02346_01093	LG_I_c02602_01144 unnamed protein product	333	478	0	143.5	84.7	85.6	LK_I_c02346_01093	AbisacEGm010705t1 type=protein; aalen=; clen=2167; offs=; oid=evgvelvk21Loc9981t3; organism=Abies sachalinensis;	333	479	0	143.8	79.3	82.3	LK_I_c02346_01093	AT5G16820.2 | heat shock factor 3 | Chr5:5530446-5532497 FORWARD LENGTH=481 | 201606	333	481	5e-38	144.4	24	33.6	LK_I_c02346_01093	PILA_08628 unnamed protein product	333	534	1e-74	160.4	42.3
LK_I_c02350_01096	RWR77508.1 E3 ubiquitin-protein ligase MIEL1 [Cinnamomum micranthum f. kanehirae]	70.5	302	84	2	9	305	27	328	8.2e-135	490	E3 ubiquitin-protein ligase MIEL1	gbpln	Eukaryota	Viridiplantae	Cinnamomum	Cinnamomum micranthum	common	LK_I_c02350_01096	LG_I_c06896_24527 unnamed protein product	306	306	0	100	100	100	LK_I_c02350_01096	AbisacEGm019442t1 type=protein; aalen=; clen=1642; offs=; oid=evgvelvk85Loc1431t2; organism=Abies sachalinensis;	306	305	0	99.7	88.6	94.8	LK_I_c02350_01096	AT5G25560.6 | CHY-type/CTCHY-type/RING-type Zinc finger protein | Chr5:8899486-8901391 FORWARD LENGTH=308 | 201606	306	308	1e-143	100.7	59.8	74.5	LK_I_c02350_01096	PILA_31911 unnamed protein product	306	288	4e-157	94.1	66
LK_I_c02358_01101	AFG43860.1 hypothetical protein 0_14972_01, partial [Pinus taeda]	87.9	132	16	0	247	378	1	132	1.8e-54	223.4	hypothetical protein 0_14972_01, partial	gbpln	Eukaryota	Viridiplantae	Pinus	Pinus taeda	common	LK_I_c02358_01101	LG_I_c09668_05424 unnamed protein product	379	379	0	100	100	100	LK_I_c02358_01101	AbisacEGm015223t1 type=protein; aalen=; clen=1667; offs=; oid=evgvelvk35Loc27944t1; organism=Abies sachalinensis;	379	377	0	99.5	86.8	91.8	LK_I_c02358_01101	AT5G15880.1 | golgin family A protein | Chr5:5185788-5187461 FORWARD LENGTH=348 | 201606	379	348	1e-66	91.8	38.3	54.1	LK_I_c02358_01101	PILA_35760 unnamed protein product	379	319	9e-164	84.2	72.3
[truncated: 50,073 more rows]
[truncated: 17 more columns]
