# Supplementary material for: Comprehensive collection of genes and comparative analysis of full-length transcriptome sequences from Japanese larch (Larix kaempferi) and Kuril larch (Larix gmelinii var. japonica)
Source: BMC Plant Biol. 2022 Oct 4;22:470. doi: 10.1186/s12870-022-03862-9 (PMC9531402; doi:10.1186/s12870-022-03862-9)
Supplement: Supplementary file 4 — Additional file 4. Description of Kuril larch used in this study. [file 12870_2022_3862_MOESM4_ESM.xlsx]

## Sheet: Sheet1
Additional File 4 Description of Kuril larch used in this study.
vs NCBI nr (DIAMOND, sensitive)																			vs LK unigene (50690 unigenes) (BLASTP, 1e-10)								vs Abies sachalinensis (TodoFirGenes) (BLASTP, 1e-10)								vs Arabiopsis thaliana (Araport11_genes.201606 pep) (BLASTP, 1e-10)								vs Pinus lambertiana (TreeGenes PILA.1_5 peptides) (BLASTP, 1e-10)
qseqid	sseqid	pident	length	mismatch	gapopen	qstart	qend	sstart	send	evalue	bitscore	Product	Genbank	Superkingdom	Kingdom	Genus	Species	Venn	Query	Subject	Length (query)	Length (subject)	E-value	Length%	Identity% in query length	Positive% in query length	Query	Subject	Length (query)	Length (subject)	E-value	Length%	Identity% in query length	Positive% in query length	Query	Subject	Length (query)	Length (subject)	E-value	Length%	Identity% in query length	Positive% in query length	Query	Subject	Length (query)	Length (subject)	E-value	Length%	Identity% in query length
LG_I_c00037_00001	WP_143045755.1 hypothetical protein, partial [Acinetobacter baumannii]	81.9	105	16	2	3	105	1	104	5.5e-34	153.7	hypothetical protein, partial	gbbct	cellular organisms	Bacteria	Acinetobacter	Acinetobacter baumannii	common	LG_I_c00037_00001	LK_I_c20395_79815 unnamed protein product	121	144	3e-63	119.008	79.3388	79.3388	LG_I_c00037_00001	AbisacEGm021214t1 type=protein; aalen=; clen=831; offs=; oid=evgvelvk81Loc32118t1; organism=Abies sachalinensis;	121	276	9e-39	228.099	57.0248	64.4628	LG_I_c00037_00001	AT2G05100.1 | photosystem II light harvesting complex protein 2.1 | Chr2:1823449-1824331 REVERSE LENGTH=265 | 201606	121	265	2e-23	219.008	44.6281	52.8926	LG_I_c00037_00001	PILA_00668 unnamed protein product	121	267	2e-38	220.661	57.8512
LG_I_c00037_00002	NP_001295615.1 chlorophyll a-b binding protein 151, chloroplastic [Jatropha curcas]	68.5	89	26	2	68	154	169	257	3.5e-23	118.2	chlorophyll a-b binding protein 151, chloroplastic	gbpln	Eukaryota	Viridiplantae	Jatropha	Jatropha curcas	unassigned	LG_I_c00037_00002	LK_I_c20189_79715 unnamed protein product	164	182	2e-68	110.976	67.0732	68.2927	LG_I_c00037_00002	AbisacEGm062748t8 type=protein; aalen=; clen=1442; offs=; oid=evgvelvk61Loc464t2; organism=Abies sachalinensis;	164	268	4e-40	163.415	50.6098	58.5366	LG_I_c00037_00002	AT3G27690.2 | photosystem II light harvesting complex protein 2.3 | Chr3:10255906-10256921 FORWARD LENGTH=298 | 201606	164	298	1e-26	181.707	40.2439	47.561	LG_I_c00037_00002	PILA_00668 unnamed protein product	164	267	7e-30	162.805	43.2927
LG_I_c00060_00003	XP_009377344.1 PREDICTED: chlorophyll a-b binding protein of LHCII type 1-like [Pyrus x bretschneideri]	60.3	68	26	1	45	111	85	152	3.6e-11	77.8	PREDICTED: chlorophyll a-b binding protein of LHCII type 1-like	gbpln	cellular organisms	Eukaryota	Pyrus	Pyrus x	unassigned	LG_I_c00060_00003	LK_I_c00581_00085 unnamed protein product	112	186	5e-28	166.071	57.1429	60.7143	LG_I_c00060_00003	AbisacEGm028199t1 type=protein; aalen=; clen=1350; offs=; oid=evgvelvk45Loc517t4; organism=Abies sachalinensis;	112	186	5e-25	166.071	54.4643	57.1429	LG_I_c00060_00003	AT2G05070.1 | photosystem II light harvesting complex protein 2.2 | Chr2:1799436-1800329 REVERSE LENGTH=265 | 201606	112	265	8e-18	236.607	47.3214	54.4643	LG_I_c00060_00003	PILA_12754 unnamed protein product	112	267	4e-17	238.393	47.3214
LG_I_c00063_00004	ABR17981.1 unknown [Picea sitchensis]	76.1	88	19	2	1	87	243	329	1.8e-26	128.6	unknown	gbpln	Eukaryota	Viridiplantae	Picea	Picea sitchensis	unassigned	LG_I_c00063_00004	LK_I_c20509_43435 unnamed protein product	114	267	3e-47	234.211	66.6667	69.2982	LG_I_c00063_00004	AbisacEGm065207t2 type=protein; aalen=; clen=1380; offs=; oid=evgvelvk31Loc13157t7; organism=Abies sachalinensis;	114	342	5e-38	300	59.6491	64.0351	LG_I_c00063_00004	AT1G60470.1 | galactinol synthase 4 | Chr1:22279181-22280454 REVERSE LENGTH=334 | 201606	114	334	7e-21	292.982	42.1053	54.386	LG_I_c00063_00004	PILA_21489 unnamed protein product	114	345	1e-38	302.632	57.8947
LG_I_c00101_00006	ABK21181.1 unknown [Picea sitchensis]	46.9	192	98	3	1	189	1	191	8.5e-21	110.5	unknown	gbpln	Eukaryota	Viridiplantae	Picea	Picea sitchensis	common	LG_I_c00101_00006	LK_I_c00771_32143 unnamed protein product	192	306	2e-31	159.375	43.2292	51.5625	LG_I_c00101_00006	AbisacEGm020802t1 type=protein; aalen=; clen=1496; offs=; oid=evgvelvk81Loc33092t3; organism=Abies sachalinensis;	192	283	6e-28	147.396	30.2083	34.375	LG_I_c00101_00006	AT4G10340.1 | light harvesting complex of photosystem II 5 | Chr4:6408200-6409496 FORWARD LENGTH=280 | 201606	192	280	5e-24	145.833	25.5208	30.7292	LG_I_c00101_00006	PILA_31323 unnamed protein product	192	303	4e-31	157.812	44.2708
LG_I_c00105_00007	OIC62062.1 hypothetical protein A7L55_18770 [Acinetobacter baumannii]	52.9	157	49	6	9	151	110	255	2.5e-26	128.6	hypothetical protein A7L55_18770	gbbct	cellular organisms	Bacteria	Acinetobacter	Acinetobacter baumannii	unassigned	LG_I_c00105_00007	LK_I_c36466_23610 unnamed protein product	160	340	8e-40	212.5	55.625	62.5	LG_I_c00105_00007	AbisacEGm012690t4 type=protein; aalen=; clen=1501; offs=; oid=evgvelvk65Loc23784t2; organism=Abies sachalinensis;	160	343	5e-37	214.375	51.875	62.5	LG_I_c00105_00007	AT3G50820.1 | photosystem II subunit O-2 | Chr3:18891008-18892311 REVERSE LENGTH=331 | 201606	160	331	1e-28	206.875	42.5	55.625	LG_I_c00105_00007	PILA_35795 unnamed protein product	160	335	7e-38	209.375	50.625
LG_I_c00190_00011	XP_015648289.1 chlorophyll a-b binding protein of LHCII type 1 [Oryza sativa Japonica Group]	81.7	60	9	1	3	60	49	108	1.7e-20	108.6	chlorophyll a-b binding protein of LHCII type 1	gbpln	Eukaryota	Viridiplantae	Oryza	Oryza sativa	unassigned	LG_I_c00190_00011	LK_I_c47630_30351 unnamed protein product	103	139	5e-35	134.951	53.3981	53.3981	LG_I_c00190_00011	AbisacEGm020708t1 type=protein; aalen=; clen=992; offs=; oid=evgvelvk75Loc24892t1; organism=Abies sachalinensis;	103	284	9e-31	275.728	51.4563	51.4563	LG_I_c00190_00011	AT2G34430.1 | light-harvesting chlorophyll-protein complex II subunit B1 | Chr2:14524818-14525618 FORWARD LENGTH=266 | 201606	103	266	3e-26	258.252	42.7184	43.6893	LG_I_c00190_00011	PILA_35194 unnamed protein product	103	153	5e-29	148.544	44.6602
LG_I_c00196_00012	ABK25553.1 unknown [Picea sitchensis]	91.5	47	4	0	1	47	1	47	2.9e-09	72.4	unknown	gbpln	Eukaryota	Viridiplantae	Picea	Picea sitchensis	common	LG_I_c00196_00012	LK_I_c00575_32043 unnamed protein product	216	239	6e-152	110.648	100	100	LG_I_c00196_00012	AbisacEGm019611t1 type=protein; aalen=; clen=1211; offs=; oid=evgvelvk95Loc20082t1; organism=Abies sachalinensis;	216	302	2e-14	139.815	18.9815	20.8333	LG_I_c00196_00012	No_hits	216	#	#	#	#	#	LG_I_c00196_00012	PILA_20568 unnamed protein product	216	289	1e-16	133.796	23.6111
LG_I_c00206_00013	ABK22355.1 unknown [Picea sitchensis]	95.5	288	13	0	1	288	1	288	2.7e-156	561.2	unknown	gbpln	Eukaryota	Viridiplantae	Picea	Picea sitchensis	common	LG_I_c00206_00013	LK_I_c09452_05780 unnamed protein product	289	289	0.0	100	99.308	99.308	LG_I_c00206_00013	AbisacEGm018241t5 type=protein; aalen=; clen=1146; offs=; oid=evgvelvk91Loc19445t3; organism=Abies sachalinensis;	289	288	0.0	99.654	95.5017	97.9239	LG_I_c00206_00013	AT4G00430.1 | plasma membrane intrinsic protein 1%3B4 | Chr4:186143-187531 REVERSE LENGTH=287 | 201606	289	287	0.0	99.308	85.4671	92.0415	LG_I_c00206_00013	PILA_12655 unnamed protein product	289	289	0.0	100	95.5017
LG_I_c00208_00014	ABK22510.1 unknown [Picea sitchensis]		278	14	0	47	324	1	278	1.7e-154	555.4	unknown	gbpln	Eukaryota	Viridiplantae	Picea	Picea sitchensis	common	LG_I_c00208_00014	LK_I_c07240_36000 unnamed protein product	325	334	0.0	102.769	97.8462	98.4615	LG_I_c00208_00014	AbisacEGm021121t2 type=protein; aalen=; clen=893; offs=; oid=evgvelvk85Loc25798t1; organism=Abies sachalinensis;	325	278	0.0	85.5385	79.6923	82.4615	LG_I_c00208_00014	AT2G34420.1 | photosystem II light harvesting complex protein B1B2 | Chr2:14522716-14523513 REVERSE LENGTH=265 | 201606	325	265	1e-150	81.5385	65.8462	71.6923	LG_I_c00208_00014	PILA_25483 unnamed protein product	325	279	0.0	85.8462	80.6154
LG_I_c00237_00017	ABK26155.1 unknown [Picea sitchensis]	83.7	246	31	2	1	238	1	245	1.3e-114	422.5	unknown	gbpln	Eukaryota	Viridiplantae	Picea	Picea sitchensis	common	LG_I_c00237_00017	LK_I_c02793_01395 unnamed protein product	239	239	2e-180	100	100	100	LG_I_c00237_00017	AbisacEGm024014t2 type=protein; aalen=; clen=1158; offs=; oid=evgvelvk95Loc416t2; organism=Abies sachalinensis;	239	236	4e-117	98.7448	66.5272	80.7531	LG_I_c00237_00017	AT5G19140.1 | aluminum induced protein with YGL and LRDR motifs | Chr5:6423398-6425785 FORWARD LENGTH=234 | 201606	239	234	6e-95	97.9079	56.0669	72.8033	LG_I_c00237_00017	PILA_06172 unnamed protein product	239	233	1e-133	97.4895	81.59
LG_I_c00239_00018	XP_010253202.1 PREDICTED: heat shock cognate 70 kDa protein 2 [Nelumbo nucifera]	94.8	654	27	3	1	653	1	648	0	1196.4	PREDICTED: heat shock cognate 70 kDa protein 2	gbpln	Eukaryota	Viridiplantae	Nelumbo	Nelumbo nucifera	common	LG_I_c00239_00018	LK_I_c29306_48167 unnamed protein product	654	657	0.0	100.459	100	100	LG_I_c00239_00018	AbisacEGm005504t1 type=protein; aalen=; clen=2455; offs=; oid=evgvelvk85Loc39t1; organism=Abies sachalinensis;	654	653	0.0	99.8471	97.7064	98.4709	LG_I_c00239_00018	AT5G02500.1 | heat shock cognate protein 70-1 | Chr5:554055-556334 REVERSE LENGTH=651 | 201606	654	651	0.0	99.5413	90.9786	95.4128	LG_I_c00239_00018	PILA_16048 unnamed protein product	654	644	0.0	98.4709	76.1468
LG_I_c00250_00019	ABR18389.1 unknown [Picea sitchensis]	83.7	252	40	1	35	286	1	251	3.9e-102	381.3	unknown	gbpln	Eukaryota	Viridiplantae	Picea	Picea sitchensis	common	LG_I_c00250_00019	LK_I_c27734_17634 unnamed protein product	287	280	0.0	97.561	95.4704	95.8188	LG_I_c00250_00019	AbisacEGm019188t1 type=protein; aalen=; clen=1593; offs=; oid=evgvelvk65Loc1109t1; organism=Abies sachalinensis;	287	309	2e-141	107.666	69.338	78.7456	LG_I_c00250_00019	AT3G05500.1 | Rubber elongation factor protein (REF) | Chr3:1593540-1594802 FORWARD LENGTH=246 | 201606	287	246	5e-48	85.7143	32.4042	45.993	LG_I_c00250_00019	PILA_23797 unnamed protein product	287	309	1e-148	107.666	74.216
LG_I_c00255_00020	ABR18389.1 unknown [Picea sitchensis]	61.1	54	19	2	26	77	1	54	6.1e-05	56.6	unknown	gbpln	Eukaryota	Viridiplantae	Picea	Picea sitchensis	unassigned	LG_I_c00255_00020	LK_I_c27734_17634 unnamed protein product	80	280	2e-34	350	77.5	80	LG_I_c00255_00020	No_hits	80	#	#	#	#	#	LG_I_c00255_00020	No_hits	80	#	#	#	#	#	LG_I_c00255_00020	PILA_23797 unnamed protein product	80	309	6e-13	386.25	47.5
LG_I_c00274_00023	ABK25044.1 unknown [Picea sitchensis]	84	257	37	2	1	257	1	253	7.5e-113	416.8	unknown	gbpln	Eukaryota	Viridiplantae	Picea	Picea sitchensis	common	LG_I_c00274_00023	LK_I_c34370_22165 unnamed protein product	258	286	0.0	110.853	98.062	98.062	LG_I_c00274_00023	AbisacEGm014634t1 type=protein; aalen=; clen=1525; offs=; oid=evgvelvk45Loc31172t2; organism=Abies sachalinensis;	258	388	9e-108	150.388	64.3411	69.7674	LG_I_c00274_00023	AT1G31330.1 | photosystem I subunit F | Chr1:11215011-11215939 REVERSE LENGTH=221 | 201606	258	221	4e-89	85.6589	50	62.4031	LG_I_c00274_00023	PILA_16052 unnamed protein product	258	176	2e-97	68.2171	63.1783
LG_I_c00276_00024	ABK22126.1 unknown [Picea sitchensis]	96.9	159	5	0	1	159	1	159	1.7e-83	318.5	unknown	gbpln	Eukaryota	Viridiplantae	Picea	Picea sitchensis	common	LG_I_c00276_00024	LK_I_c02381_01122 unnamed protein product	160	160	2e-117	100	100	100	LG_I_c00276_00024	AbisacEGm030910t1 type=protein; aalen=; clen=1141; offs=; oid=evgvelvk75Loc16830t1; organism=Abies sachalinensis;	160	159	2e-105	99.375	89.375	95	LG_I_c00276_00024	AT1G13950.1 | eukaryotic elongation factor 5A-1 | Chr1:4773631-4774668 FORWARD LENGTH=158 | 201606	160	158	5e-102	98.75	88.125	93.125	LG_I_c00276_00024	PILA_14075 unnamed protein product	160	160	3e-104	100	88.125
LG_I_c00277_00025	ABK22612.1 unknown [Picea sitchensis]	92.9	308	22	0	34	341	1	308	6.1e-155	557	unknown	gbpln	Eukaryota	Viridiplantae	Picea	Picea sitchensis	common	LG_I_c00277_00025	LK_I_c00759_00144 unnamed protein product	342	342	0.0	100	99.7076	99.7076	LG_I_c00277_00025	AbisacEGm019229t1 type=protein; aalen=; clen=1242; offs=; oid=evgvelvk85Loc30201t1; organism=Abies sachalinensis;	342	308	0.0	90.0585	82.7485	86.8421	LG_I_c00277_00025	AT4G39230.1 | NmrA-like negative transcriptional regulator family protein | Chr4:18266024-18267604 REVERSE LENGTH=308 | 201606	342	308	2e-137	90.0585	57.3099	68.4211	LG_I_c00277_00025	PILA_05094 unnamed protein product	342	349	0.0	102.047	73.9766
LG_I_c00278_00026	P16031.1 RecName: Full=Ribulose bisphosphate carboxylase small chain, chloroplastic; Short=RuBisCO small subunit; Flags: Precursor CAA34161.1 ribulose-1,5-carboxylase/oxygenase [Larix laricina]	98.9	189	2	0	20	208	1	189	2e-103	385.2	RecName: Full=Ribulose bisphosphate carboxylase small chain, chloroplastic; Short=RuBisCO small subunit; Flags: Precursor CAA34161.1 ribulose-1,5-carboxylase/oxygenase	gbpln	Eukaryota	Viridiplantae	Larix	Larix laricina	common	LG_I_c00278_00026	LK_I_c24069_15561 unnamed protein product	209	206	4e-151	98.5646	95.2153	98.0861	LG_I_c00278_00026	AbisacEGm065100t1 type=protein; aalen=; clen=901; offs=; oid=evgvelvk85Loc1737t1; organism=Abies sachalinensis;	209	188	3e-76	89.9522	50.7177	66.9856	LG_I_c00278_00026	AT1G67090.1 | ribulose bisphosphate carboxylase small chain 1A | Chr1:25048465-25049249 REVERSE LENGTH=180 | 201606	209	180	6e-78	86.1244	52.1531	64.1148	LG_I_c00278_00026	PILA_36808 unnamed protein product	209	197	2e-107	94.2584	68.4211
LG_I_c00322_00031	#	#	#	#	#	#	#	#	#	#	#	-	----	----	----	----	----	unassigned	LG_I_c00322_00031	No_hits	61	#	#	#	#	#	LG_I_c00322_00031	No_hits	61	#	#	#	#	#	LG_I_c00322_00031	No_hits	61	#	#	#	#	#	LG_I_c00322_00031	No_hits	61	#	#	#	#
LG_I_c00329_00032	ABK21813.1 unknown [Picea sitchensis]	94.3	87	5	0	37	123	38	124	4.8e-37	164.1	unknown	gbpln	Eukaryota	Viridiplantae	Picea	Picea sitchensis	common	LG_I_c00329_00032	LK_I_c10461_77812 unnamed protein product	143	142	4e-75	99.3007	76.9231	76.9231	LG_I_c00329_00032	AbisacEGm066378t1 type=protein; aalen=; clen=1250; offs=; oid=evgvelvk71Loc17150t1; organism=Abies sachalinensis;	143	264	4e-57	184.615	61.5385	62.9371	LG_I_c00329_00032	AT3G57490.1 | Ribosomal protein S5 family protein | Chr3:21279824-21280887 REVERSE LENGTH=276 | 201606	143	276	9e-46	193.007	49.6503	55.9441	LG_I_c00329_00032	PILA_14356 unnamed protein product	143	384	2e-54	268.531	60.1399
LG_I_c00335_00033	#	#	#	#	#	#	#	#	#	#	#	-	----	----	----	----	----	common	LG_I_c00335_00033	LK_I_c18723_11806 unnamed protein product	183	152	1e-103	83.0601	79.235	79.235	LG_I_c00335_00033	No_hits	183	#	#	#	#	#	LG_I_c00335_00033	No_hits	183	#	#	#	#	#	LG_I_c00335_00033	No_hits	183	#	#	#	#
LG_I_c00360_00035	YP_004891236.1 ribosomal protein S7 (chloroplast) [Larix decidua]	100	155	0	0	1	155	1	155	1.4e-77	298.9	ribosomal protein S7 (chloroplast)	gbpln	Eukaryota	Viridiplantae	Larix	Larix decidua	common	LG_I_c00360_00035	LK_I_c01426_00486 unnamed protein product	156	156	3e-112	100	100	100	LG_I_c00360_00035	No_hits	156	#	#	#	#	#	LG_I_c00360_00035	ATCG01240.1 | ribosomal protein S7 | ChrC:140704-141171 FORWARD LENGTH=155 | 201606	156	155	2e-94	99.359	83.9744	92.9487	LG_I_c00360_00035	PILA_12347 unnamed protein product	156	156	9e-103	100	92.3077
LG_I_c00372_00036	ABR17289.1 unknown [Picea sitchensis]	92.6	257	15	1	1	257	1	253	4.7e-91	344.4	unknown	gbpln	Eukaryota	Viridiplantae	Picea	Picea sitchensis	common	LG_I_c00372_00036	LK_I_c15569_09569 unnamed protein product	258	258	0.0	100	100	100	LG_I_c00372_00036	AbisacEGm021882t1 type=protein; aalen=; clen=1259; offs=; oid=evgvelvk95Loc3242t1; organism=Abies sachalinensis;	258	266	2e-155	103.101	89.1473	95.3488	LG_I_c00372_00036	AT3G10300.3 | Calcium-binding EF-hand family protein | Chr3:3186436-3188071 FORWARD LENGTH=335 | 201606	258	335	2e-87	129.845	58.5271	69.3798	LG_I_c00372_00036	PILA_01761 unnamed protein product	258	248	7e-152	96.124	86.4341
LG_I_c00381_00037	ACN40240.1 unknown [Picea sitchensis]	90.6	361	31	1	1	358	1	361	6.6e-200	706.4	unknown	gbpln	Eukaryota	Viridiplantae	Picea	Picea sitchensis	common	LG_I_c00381_00037	LK_T_000874_c00_g01_i01.p1 unnamed protein product	359	361	0.0	100.557	99.4429	99.7214	LG_I_c00381_00037	AbisacEGm013018t1 type=protein; aalen=; clen=1853; offs=; oid=evgvelvk85Loc762t3; organism=Abies sachalinensis;	359	423	0.0	117.827	89.415	93.8719	LG_I_c00381_00037	AT2G39050.1 | hydroxyproline-rich glycoprotein family protein | Chr2:16303427-16305336 FORWARD LENGTH=317 | 201606	359	317	4e-41	88.3008	21.1699	27.2981	LG_I_c00381_00037	PILA_28269 unnamed protein product	359	423	0.0	117.827	84.1226
LG_I_c00387_00038	#	#	#	#	#	#	#	#	#	#	#	-	----	----	----	----	----	unassigned	LG_I_c00387_00038	No_hits	68	#	#	#	#	#	LG_I_c00387_00038	No_hits	68	#	#	#	#	#	LG_I_c00387_00038	No_hits	68	#	#	#	#	#	LG_I_c00387_00038	No_hits	68	#	#	#	#
LG_I_c00416_00041	ABR17483.1 unknown [Picea sitchensis]	87.7	332	41	0	1	332	1	332	6.2e-168	600.1	unknown	gbpln	Eukaryota	Viridiplantae	Picea	Picea sitchensis	common	LG_I_c00416_00041	LK_I_c23131_14903 unnamed protein product	333	333	0.0	100	99.0991	100	LG_I_c00416_00041	AbisacEGm016929t3 type=protein; aalen=; clen=1536; offs=; oid=evgvelvk21Loc41t11; organism=Abies sachalinensis;	333	332	0.0	99.6997	90.6907	96.3964	LG_I_c00416_00041	AT1G60550.1 | enoyl-CoA hydratase/isomerase D | Chr1:22305988-22308092 REVERSE LENGTH=337 | 201606	333	337	1e-157	101.201	64.8649	78.6787	LG_I_c00416_00041	PILA_03073 unnamed protein product	333	334	0.0	100.3	87.3874
LG_I_c00442_00044	ABR17031.1 unknown [Picea sitchensis]	75	36	9	0	1	36	1	36	0.00065	54.3	unknown	gbpln	Eukaryota	Viridiplantae	Picea	Picea sitchensis	common	LG_I_c00442_00044	LK_I_c45294_56082 unnamed protein product	171	171	1e-97	100	97.076	98.2456	LG_I_c00442_00044	AbisacEGm025920t5 type=protein; aalen=; clen=895; offs=; oid=evgvelvk91Loc309t1; organism=Abies sachalinensis;	171	205	2e-44	119.883	57.3099	61.9883	LG_I_c00442_00044	No_hits	171	#	#	#	#	#	LG_I_c00442_00044	No_hits	171	#	#	#	#
LG_I_c00449_00045	ABK21112.1 unknown [Picea sitchensis]	93.2	161	10	1	1	160	1	161	2.5e-50	208.4	unknown	gbpln	Eukaryota	Viridiplantae	Picea	Picea sitchensis	common	LG_I_c00449_00045	LK_I_c36060_23326 unnamed protein product	161	161	5e-110	100	100	100	LG_I_c00449_00045	No_hits	161	#	#	#	#	#	LG_I_c00449_00045	AT5G46020.1 | 28 kDa heat/acid-stable phosphoprotein-like protein | Chr5:18663075-18664629 REVERSE LENGTH=164 | 201606	161	164	4e-53	101.863	71.4286	83.2298	LG_I_c00449_00045	PILA_06592 unnamed protein product	161	123	7e-23	76.3975	29.1925
LG_I_c00453_00046	ABR17726.1 unknown [Picea sitchensis]	95.4	194	9	0	1	194	1	194	5.3e-95	357.1	unknown	gbpln	Eukaryota	Viridiplantae	Picea	Picea sitchensis	common	LG_I_c00453_00046	LK_I_c04882_34627 unnamed protein product	195	195	6e-142	100	99.4872	100	LG_I_c00453_00046	AbisacEGm029337t2 type=protein; aalen=; clen=465; offs=; oid=evgvelvk21Loc1t72596; organism=Abies sachalinensis;	195	119	1e-19	61.0256	19.4872	27.6923	LG_I_c00453_00046	AT5G40950.1 | ribosomal protein large subunit 27 | Chr5:16410866-16411845 FORWARD LENGTH=198 | 201606	195	198	6e-73	101.538	62.5641	72.8205	LG_I_c00453_00046	PILA_32183 unnamed protein product	195	256	3e-108	131.282	93.3333
LG_I_c00472_00051	ABK24431.1 unknown [Picea sitchensis]	97.1	519	15	0	26	544	1	519	4.2e-291	1010	unknown	gbpln	Eukaryota	Viridiplantae	Picea	Picea sitchensis	common	LG_I_c00472_00051	LK_I_c14994_09285 unnamed protein product	545	543	0.0	99.633	97.4312	97.4312	LG_I_c00472_00051	AbisacEGm008994t1 type=protein; aalen=; clen=1874; offs=; oid=evgvelvk51Loc4553t6; organism=Abies sachalinensis;	545	519	0.0	95.2294	91.5596	93.0275	LG_I_c00472_00051	AT4G37930.1 | serine transhydroxymethyltransferase 1 | Chr4:17831891-17834742 REVERSE LENGTH=517 | 201606	545	517	0.0	94.8624	75.0459	82.3853	LG_I_c00472_00051	PILA_26070 unnamed protein product	545	520	0.0	95.4128	92.4771
LG_I_c00474_00052	ABK21282.1 unknown [Picea sitchensis]	91	278	25	0	1	278	1	278	1.4e-144	522.3	unknown	gbpln	Eukaryota	Viridiplantae	Picea	Picea sitchensis	common	LG_I_c00474_00052	LK_I_c03684_33938 unnamed protein product	279	297	0.0	106.452	99.6416	99.6416	LG_I_c00474_00052	AbisacEGm020807t2 type=protein; aalen=; clen=1337; offs=; oid=evgvelvk91Loc21283t4; organism=Abies sachalinensis;	279	278	1e-175	99.6416	91.3978	95.6989	LG_I_c00474_00052	AT3G61470.1 | photosystem I light harvesting complex protein | Chr3:22745736-22747032 FORWARD LENGTH=257 | 201606	279	257	2e-143	92.1147	68.1004	73.1183	LG_I_c00474_00052	PILA_10814 unnamed protein product	279	236	1e-102	84.5878	49.4624
LG_I_c00475_00053	ABR16845.1 unknown [Picea sitchensis]	84.6	382	58	1	1	382	1	381	1.3e-190	675.6	unknown	gbpln	Eukaryota	Viridiplantae	Picea	Picea sitchensis	common	LG_I_c00475_00053	LK_I_c26065_46732 unnamed protein product	383	383	0.0	100	92.1671	95.0392	LG_I_c00475_00053	AbisacEGm015000t1 type=protein; aalen=; clen=1728; offs=; oid=evgvelvk85Loc1419t5; organism=Abies sachalinensis;	383	381	0.0	99.4778	83.812	91.906	LG_I_c00475_00053	AT4G01130.1 | GDSL-like Lipase/Acylhydrolase superfamily protein | Chr4:485868-488007 FORWARD LENGTH=382 | 201606	383	382	2e-92	99.7389	42.0366	56.3969	LG_I_c00475_00053	PILA_01518 unnamed protein product	383	421	0.0	109.922	78.329
LG_I_c00483_00057	QDF21383.1 dehydrin [Larix kaempferi]	49.4	160	68	4	1	156	1	151	1.9e-07	66.2	dehydrin	gbpln	Eukaryota	Viridiplantae	Larix	Larix kaempferi	common	LG_I_c00483_00057	LK_I_c27849_17722 unnamed protein product	203	207	1e-84	101.97	74.8768	85.2217	LG_I_c00483_00057	AbisacEGm028919t1 type=protein; aalen=; clen=1037; offs=; oid=evgvelvk61Loc5810t7; organism=Abies sachalinensis;	203	178	2e-48	87.6847	53.202	62.5616	LG_I_c00483_00057	No_hits	203	#	#	#	#	#	LG_I_c00483_00057	No_hits	203	#	#	#	#
LG_I_c00488_00058	ABK24773.1 unknown [Picea sitchensis]	93.3	359	23	1	33	390	1	359	1.1e-192	682.6	unknown	gbpln	Eukaryota	Viridiplantae	Picea	Picea sitchensis	common	LG_I_c00488_00058	LK_I_c00687_00112 unnamed protein product	391	387	0.0	98.977	98.4655	98.977	LG_I_c00488_00058	AbisacEGm016245t3 type=protein; aalen=; clen=1449; offs=; oid=evgvelvk91Loc20821t16; organism=Abies sachalinensis;	391	359	0.0	91.8159	84.6547	88.2353	LG_I_c00488_00058	AT4G22880.3 | leucoanthocyanidin dioxygenase | Chr4:12004905-12006059 REVERSE LENGTH=356 | 201606	391	356	3e-156	91.0486	53.4527	69.3095	LG_I_c00488_00058	PILA_14952 unnamed protein product	391	361	0.0	92.3274	84.6547
LG_I_c00490_00059	ABK21645.1 unknown [Picea sitchensis]	68.1	94	23	1	1	94	1	87	3e-25	124.8	unknown	gbpln	Eukaryota	Viridiplantae	Picea	Picea sitchensis	unassigned	LG_I_c00490_00059	LK_I_c43145_55013 unnamed protein product	134	122	2e-69	91.0448	77.6119	81.3433	LG_I_c00490_00059	AbisacEGm036826t2 type=protein; aalen=; clen=504; offs=; oid=evgvelvk61Loc14146t1; organism=Abies sachalinensis;	134	116	9e-44	86.5672	64.1791	69.403	LG_I_c00490_00059	No_hits	134	#	#	#	#	#	LG_I_c00490_00059	No_hits	134	#	#	#	#
LG_I_c00496_00061	ADM76653.1 extensin-like protein [Picea sitchensis]	77.7	157	35	0	1	157	1	157	1e-67	266.2	extensin-like protein	gbpln	Eukaryota	Viridiplantae	Picea	Picea sitchensis	common	LG_I_c00496_00061	LK_I_c34612_22331 unnamed protein product	158	189	4e-115	119.62	98.1013	99.3671	LG_I_c00496_00061	AbisacEGm030912t1 type=protein; aalen=; clen=1204; offs=; oid=evgvelvk75Loc639t1; organism=Abies sachalinensis;	158	159	1e-84	100.633	76.5823	89.2405	LG_I_c00496_00061	AT4G08685.1 | Pollen Ole e 1 allergen and extensin family protein | Chr4:5550563-5551259 FORWARD LENGTH=159 | 201606	158	159	1e-22	100.633	36.0759	48.1013	LG_I_c00496_00061	PILA_04409 unnamed protein product	158	160	2e-92	101.266	76.5823
LG_I_c00497_00062	ABK22764.1 unknown [Picea sitchensis]	99.3	139	1	0	1	139	1	139	1.2e-72	282.3	unknown	gbpln	Eukaryota	Viridiplantae	Picea	Picea sitchensis	common	LG_I_c00497_00062	LK_I_c32634_50059 unnamed protein product	140	140	6e-102	100	99.2857	100	LG_I_c00497_00062	AbisacEGm033015t1 type=protein; aalen=; clen=729; offs=; oid=evgvelvk85Loc1727t1; organism=Abies sachalinensis;	140	143	3e-68	102.143	65	81.4286	LG_I_c00497_00062	AT4G00680.1 | actin depolymerizing factor 8 | Chr4:279780-280608 REVERSE LENGTH=140 | 201606	140	140	3e-77	100	72.1429	88.5714	LG_I_c00497_00062	PILA_32282 unnamed protein product	140	199	5e-67	142.143	62.8571
LG_I_c00500_00063	#	#	#	#	#	#	#	#	#	#	#	-	----	----	----	----	----	unassigned	LG_I_c00500_00063	LK_I_c01027_32247 unnamed protein product	102	151	3e-45	148.039	69.6078	71.5686	LG_I_c00500_00063	AbisacEGm031214t1 type=protein; aalen=; clen=598; offs=; oid=evgvelvk95Loc11147t1; organism=Abies sachalinensis;	102	156	4e-13	152.941	35.2941	41.1765	LG_I_c00500_00063	No_hits	102	#	#	#	#	#	LG_I_c00500_00063	No_hits	102	#	#	#	#
LG_I_c00502_00064	ABK23285.1 unknown [Picea sitchensis]	82.4	153	24	1	1	150	1	153	1.2e-59	239.2	unknown	gbpln	Eukaryota	Viridiplantae	Picea	Picea sitchensis	common	LG_I_c00502_00064	LK_I_c21897_14031 unnamed protein product	151	141	4e-67	93.3775	79.4702	82.7815	LG_I_c00502_00064	AbisacEGm023237t1 type=protein; aalen=; clen=1666; offs=; oid=evgvelvk71Loc23752t1; organism=Abies sachalinensis;	151	247	9e-59	163.576	72.8477	81.457	LG_I_c00502_00064	AT1G56220.2 | Dormancy/auxin associated family protein | Chr1:21043414-21044381 FORWARD LENGTH=112 | 201606	151	112	2e-17	74.1722	31.1258	39.0728	LG_I_c00502_00064	PILA_22050 unnamed protein product	151	214	3e-65	141.722	68.2119
LG_I_c00514_00068	AAC60560.2 NADPH-protochlorophyllide-oxidoreductase [Pinus mugo]	95.8	400	17	0	7	406	1	400	7.2e-219	769.6	NADPH-protochlorophyllide-oxidoreductase	gbpln	Eukaryota	Viridiplantae	Pinus	Pinus mugo	common	LG_I_c00514_00068	LK_I_c12418_07712 unnamed protein product	407	407	0.0	100	99.5086	99.7543	LG_I_c00514_00068	AbisacEGm013376t1 type=protein; aalen=; clen=1777; offs=; oid=evgvelvk45Loc46323t1; organism=Abies sachalinensis;	407	415	0.0	101.966	94.1032	97.543	LG_I_c00514_00068	AT5G54190.1 | protochlorophyllide oxidoreductase A | Chr5:21991183-21992773 REVERSE LENGTH=405 | 201606	407	405	0.0	99.5086	73.2187	82.801	LG_I_c00514_00068	PILA_20194 unnamed protein product	407	401	0.0	98.5258	93.6118
LG_I_c00519_00069	ABK24587.1 unknown [Picea sitchensis]	96.7	390	13	0	1	390	1	390	3.9e-214	753.8	unknown	gbpln	Eukaryota	Viridiplantae	Picea	Picea sitchensis	common	LG_I_c00519_00069	LK_I_c10573_77843 unnamed protein product	391	444	0.0	113.555	98.2097	98.2097	LG_I_c00519_00069	AbisacEGm014556t1 type=protein; aalen=; clen=1946; offs=; oid=evgvelvk85Loc265t1; organism=Abies sachalinensis;	391	390	0.0	99.7442	95.6522	98.2097	LG_I_c00519_00069	AT4G28390.2 | ADP/ATP carrier 3 | Chr4:14041486-14042781 REVERSE LENGTH=379 | 201606	391	379	0.0	96.9309	76.7263	84.6547	LG_I_c00519_00069	PILA_03642 unnamed protein product	391	393	0.0	100.512	90.5371
LG_I_c00531_00070	ABK22838.1 unknown [Picea sitchensis]	81.7	279	37	3	15	287	7	277	5.9e-127	463.8	unknown	gbpln	Eukaryota	Viridiplantae	Picea	Picea sitchensis	common	LG_I_c00531_00070	LK_I_c11769_07266 unnamed protein product	288	288	0.0	100	98.6111	98.9583	LG_I_c00531_00070	AbisacEGm021988t1 type=protein; aalen=; clen=1865; offs=; oid=evgvelvk55Loc34795t23; organism=Abies sachalinensis;	288	265	2e-162	92.0139	77.4306	83.3333	LG_I_c00531_00070	AT2G36870.1 | xyloglucan endotransglucosylase/hydrolase 32 | Chr2:15472869-15474630 REVERSE LENGTH=299 | 201606	288	299	9e-103	103.819	46.5278	61.4583	LG_I_c00531_00070	PILA_18802 unnamed protein product	288	349	6e-143	121.181	67.0139
LG_I_c00532_00071	ABK24158.1 unknown [Picea sitchensis]	90.2	317	31	0	1	317	9	325	2.2e-167	598.2	unknown	gbpln	Eukaryota	Viridiplantae	Picea	Picea sitchensis	common	LG_I_c00532_00071	LK_I_c42912_27212 unnamed protein product	318	318	0.0	100	99.6855	100	LG_I_c00532_00071	AbisacEGm062005t2 type=protein; aalen=; clen=1336; offs=; oid=evgvelvk35Loc8086t3; organism=Abies sachalinensis;	318	323	0.0	101.572	86.7925	90.8805	LG_I_c00532_00071	AT1G16320.1 | plant/protein (DUF2358) | Chr1:5580951-5581932 FORWARD LENGTH=273 | 201606	318	273	2e-83	85.8491	36.7925	50.6289	LG_I_c00532_00071	PILA_36433 unnamed protein product	318	324	0.0	101.887	88.0503
LG_I_c00534_00072	ABK21828.1 unknown [Picea sitchensis]	97.8	229	5	0	1	229	1	229	7.6e-125	456.4	unknown	gbpln	Eukaryota	Viridiplantae	Picea	Picea sitchensis	common	LG_I_c00534_00072	LK_I_c03629_01963 unnamed protein product	230	230	3e-175	100	100	100	LG_I_c00534_00072	AbisacEGm024549t2 type=protein; aalen=; clen=814; offs=; oid=evgvelvk85Loc3662t1; organism=Abies sachalinensis;	230	229	2e-171	99.5652	96.9565	98.6957	LG_I_c00534_00072	AT3G60820.3 | N-terminal nucleophile aminohydrolases (Ntn hydrolases) superfamily protein | Chr3:22472038-22473809 REVERSE LENGTH=223 | 201606	230	223	3e-139	96.9565	78.2609	88.2609	LG_I_c00534_00072	PILA_36402 unnamed protein product	230	192	3e-18	83.4783	24.3478
LG_I_c00538_00074	ADE75708.1 unknown [Picea sitchensis]	98	203	4	0	1	203	1	203	2.4e-110	409.1	unknown	gbpln	Eukaryota	Viridiplantae	Picea	Picea sitchensis	unassigned	LG_I_c00538_00074	LK_I_c12512_07770 unnamed protein product	405	396	0.0	97.7778	74.321	74.321	LG_I_c00538_00074	AbisacEGm014288t1 type=protein; aalen=; clen=2069; offs=; oid=evgvelvk95Loc2399t1; organism=Abies sachalinensis;	405	395	0.0	97.5309	73.3333	73.5802	LG_I_c00538_00074	AT3G07810.1 | RNA-binding (RRM/RBD/RNP motifs) family protein | Chr3:2492875-2495052 FORWARD LENGTH=494 | 201606	405	494	7e-96	121.975	39.7531	49.6296	LG_I_c00538_00074	PILA_26956 unnamed protein product	405	396	0.0	97.7778	71.6049
LG_I_c00549_00077	#	#	#	#	#	#	#	#	#	#	#	-	----	----	----	----	----	common	LG_I_c00549_00077	LK_I_c27725_17627 unnamed protein product	191	215	2e-72	112.565	84.2932	84.2932	LG_I_c00549_00077	AbisacEGm021762t10 type=protein; aalen=; clen=1356; offs=; oid=evgvelvk55Loc14232t5; organism=Abies sachalinensis;	191	227	3e-48	118.848	72.7749	74.8691	LG_I_c00549_00077	No_hits	191	#	#	#	#	#	LG_I_c00549_00077	No_hits	191	#	#	#	#
LG_I_c00554_00079	CAK18782.1 caffeoyl CoA O-methyltransferase [Picea abies]	95	260	10	2	31	288	1	259	4.9e-137	497.3	caffeoyl CoA O-methyltransferase	gbpln	Eukaryota	Viridiplantae	Picea	Picea abies	common	LG_I_c00554_00079	LK_I_c19820_12598 unnamed protein product	289	288	0.0	99.654	99.308	99.308	LG_I_c00554_00079	AbisacEGm022375t3 type=protein; aalen=; clen=1215; offs=; oid=evgvelvk91Loc1008t1; organism=Abies sachalinensis;	289	259	0.0	89.6194	85.1211	87.5433	LG_I_c00554_00079	AT4G34050.3 | S-adenosyl-L-methionine-dependent methyltransferases superfamily protein | Chr4:16310763-16311973 FORWARD LENGTH=286 | 201606	289	286	7e-156	98.9619	68.8581	77.1626	LG_I_c00554_00079	PILA_05073 unnamed protein product	289	312	0.0	107.958	86.8512
LG_I_c00558_00080	QFI56874.1 beta-1,3-glucanase [Picea asperata]	78.2	252	55	0	9	260	5	256	3e-106	395.2	beta-1,3-glucanase	gbpln	Eukaryota	Viridiplantae	Picea	Picea asperata	common	LG_I_c00558_00080	LK_T_002660_c00_g01_i07.p1 unnamed protein product	327	344	1e-160	105.199	68.1957	71.8654	LG_I_c00558_00080	AbisacEGm003824t10 type=protein; aalen=; clen=1255; offs=; oid=evgvelvk81Loc6499t4; organism=Abies sachalinensis;	327	385	1e-149	117.737	68.8073	74.6177	LG_I_c00558_00080	AT4G16260.1 | Glycosyl hydrolase superfamily protein | Chr4:9200180-9201441 REVERSE LENGTH=344 | 201606	327	344	5e-65	105.199	34.8624	48.6239	LG_I_c00558_00080	PILA_25767 unnamed protein product	327	391	1e-123	119.572	53.5168
LG_I_c00559_00081	ABK22288.1 unknown [Picea sitchensis]	100	132	0	0	1	132	1	132	2.1e-71	278.1	unknown	gbpln	Eukaryota	Viridiplantae	Picea	Picea sitchensis	common	LG_I_c00559_00081	LK_I_c40290_25505 unnamed protein product	133	136	5e-96	102.256	100	100	LG_I_c00559_00081	AbisacEGm034865t2 type=protein; aalen=; clen=495; offs=; oid=evgvelvk41Loc26715t1; organism=Abies sachalinensis;	133	126	8e-28	94.7368	42.1053	56.391	LG_I_c00559_00081	AT5G56600.1 | profilin | Chr5:22909882-22910710 REVERSE LENGTH=131 | 201606	133	131	1e-73	98.4962	72.9323	88.7218	LG_I_c00559_00081	PILA_28839 unnamed protein product	133	133	2e-95	100	99.2481
LG_I_c00562_00082	ABD24227.1 chalcone synthase [Pseudotsuga menziesii]	97.2	395	11	0	63	457	1	395	3.5e-222	780.8	chalcone synthase	gbpln	Eukaryota	Viridiplantae	Pseudotsuga	Pseudotsuga menziesii	common	LG_I_c00562_00082	LK_I_c11278_06968 unnamed protein product	458	444	0.0	96.9432	93.6681	93.8865	LG_I_c00562_00082	AbisacEGm014262t4 type=protein; aalen=; clen=1496; offs=; oid=evgvelvk91Loc601t39; organism=Abies sachalinensis;	458	395	0.0	86.2445	82.0961	84.9345	LG_I_c00562_00082	AT5G13930.1 | Chalcone and stilbene synthase family protein | Chr5:4488762-4490035 FORWARD LENGTH=395 | 201606	458	395	0.0	86.2445	69.6507	75.5459	LG_I_c00562_00082	PILA_17591 unnamed protein product	458	396	0.0	86.4629	82.7511
LG_I_c00567_00084	ABK21170.1 unknown [Picea sitchensis]	99.6	263	1	0	1	263	1	263	7.3e-148	533.1	unknown	gbpln	Eukaryota	Viridiplantae	Picea	Picea sitchensis	common	LG_I_c00567_00084	LK_I_c07893_04778 unnamed protein product	264	264	0.0	100	99.2424	99.6212	LG_I_c00567_00084	AbisacEGm022122t1 type=protein; aalen=; clen=1462; offs=; oid=evgvelvk75Loc286t1; organism=Abies sachalinensis;	264	263	0.0	99.6212	98.8636	99.2424	LG_I_c00567_00084	AT5G58420.1 | Ribosomal protein S4 (RPS4A) family protein | Chr5:23619599-23620896 FORWARD LENGTH=262 | 201606	264	262	1e-171	99.2424	85.2273	91.6667	LG_I_c00567_00084	PILA_16462 unnamed protein product	264	246	2e-180	93.1818	91.6667
LG_I_c00569_00085	ABK23207.1 unknown [Picea sitchensis]	97	198	6	0	1	198	1	198	3e-101	377.9	unknown	gbpln	Eukaryota	Viridiplantae	Picea	Picea sitchensis	common	LG_I_c00569_00085	LK_I_c44748_28405 unnamed protein product	199	202	6e-148	101.508	100	100	LG_I_c00569_00085	AbisacEGm027250t1 type=protein; aalen=; clen=1009; offs=; oid=evgvelvk95Loc576t1; organism=Abies sachalinensis;	199	198	3e-144	99.4975	96.9849	98.4925	LG_I_c00569_00085	AT2G37270.2 | ribosomal protein 5B | Chr2:15647883-15649042 REVERSE LENGTH=207 | 201606	199	207	5e-133	104.02	87.9397	91.9598	LG_I_c00569_00085	PILA_23035 unnamed protein product	199	199	7e-144	100	96.9849
LG_I_c00573_00088	CAA63571.1 low molecular weight heat-shock protein [Pseudotsuga menziesii]	87.6	161	20	0	1	161	1	161	5.1e-75	290.4	low molecular weight heat-shock protein	gbpln	Eukaryota	Viridiplantae	Pseudotsuga	Pseudotsuga menziesii	common	LG_I_c00573_00088	LK_I_c04814_34585 unnamed protein product	162	162	3e-114	100	98.1481	98.7654	LG_I_c00573_00088	AbisacEGm026062t11 type=protein; aalen=; clen=715; offs=; oid=evgvelvk61Loc5134t5; organism=Abies sachalinensis;	162	161	2e-102	99.3827	88.2716	93.2099	LG_I_c00573_00088	AT1G53540.1 | HSP20-like chaperones superfamily protein | Chr1:19980510-19980983 FORWARD LENGTH=157 | 201606	162	157	2e-72	96.9136	66.6667	80.2469	LG_I_c00573_00088	PILA_28559 unnamed protein product	162	158	5e-97	97.5309	85.8025
LG_I_c00588_00091	CAC81066.1 putative cyclosporin A-binding protein [Picea abies]	97.4	76	2	0	1	76	1	76	5.5e-36	160.2	putative cyclosporin A-binding protein	gbpln	Eukaryota	Viridiplantae	Picea	Picea abies	unassigned	LG_I_c00588_00091	LK_I_c01822_00747 unnamed protein product	112	173	2e-52	154.464	70.5357	71.4286	LG_I_c00588_00091	AbisacEGm064786t2 type=protein; aalen=; clen=794; offs=; oid=evgvelvk95Loc1857t1; organism=Abies sachalinensis;	112	170	1e-51	151.786	68.75	71.4286	LG_I_c00588_00091	AT2G21130.1 | Cyclophilin-like peptidyl-prolyl cis-trans isomerase family protein | Chr2:9055619-9056143 REVERSE LENGTH=174 | 201606	112	174	1e-43	155.357	58.0357	65.1786	LG_I_c00588_00091	PILA_20345 unnamed protein product	112	172	2e-43	153.571	55.3571
LG_I_c00591_00092	ABK23572.1 unknown [Picea sitchensis]	83.8	328	53	0	32	359	3	330	7.2e-162	580.1	unknown	gbpln	Eukaryota	Viridiplantae	Picea	Picea sitchensis	common	LG_I_c00591_00092	LK_T_005592_c00_g01_i06.p1 unnamed protein product	362	330	0.0	91.1602	78.7293	84.2541	LG_I_c00591_00092	AbisacEGm012769t2 type=protein; aalen=; clen=1660; offs=; oid=evgvelvk45Loc484t21; organism=Abies sachalinensis;	362	419	0.0	115.746	75.1381	83.9779	LG_I_c00591_00092	AT5G16080.1 | carboxyesterase 17 | Chr5:5252533-5253567 REVERSE LENGTH=344 | 201606	362	344	1e-71	95.0276	36.7403	51.6575	LG_I_c00591_00092	PILA_10390 unnamed protein product	362	422	6e-168	116.575	66.5746
LG_I_c00592_00093	ABR16106.1 unknown [Picea sitchensis]	85.3	409	60	0	1	409	1	409	1.1e-195	692.6	unknown	gbpln	Eukaryota	Viridiplantae	Picea	Picea sitchensis	common	LG_I_c00592_00093	LK_I_c07243_04369 unnamed protein product	410	414	0.0	100.976	99.7561	100	LG_I_c00592_00093	AbisacEGm013667t1 type=protein; aalen=; clen=2570; offs=; oid=evgvelvk61Loc798t1; organism=Abies sachalinensis;	410	409	0.0	99.7561	94.1463	95.8537	LG_I_c00592_00093	AT4G36960.2 | RNA-binding (RRM/RBD/RNP motifs) family protein | Chr4:17427349-17429589 FORWARD LENGTH=379 | 201606	410	379	4e-140	92.439	56.8293	66.8293	LG_I_c00592_00093	PILA_01980 unnamed protein product	410	409	0.0	99.7561	91.4634
LG_I_c00599_00094	ABK23748.1 unknown [Picea sitchensis]	89.5	267	28	0	1	267	8	274	5.2e-125	457.2	unknown	gbpln	Eukaryota	Viridiplantae	Picea	Picea sitchensis	common	LG_I_c00599_00094	LK_T_010624_c00_g01_i04.p1 unnamed protein product	269	277	0.0	102.974	100	100	LG_I_c00599_00094	AbisacEGm019577t11 type=protein; aalen=; clen=1054; offs=; oid=evgvelvk71Loc17088t2; organism=Abies sachalinensis;	269	303	5e-176	112.639	89.2193	92.5651	LG_I_c00599_00094	AT5G38660.1 | acclimation of photosynthesis to environment | Chr5:15473285-15475497 REVERSE LENGTH=286 | 201606	269	286	7e-107	106.32	53.1599	65.0558	LG_I_c00599_00094	PILA_34933 unnamed protein product	269	372	6e-168	138.29	86.2454
LG_I_c00606_00095	ABK23436.1 unknown [Picea sitchensis]	93.9	342	20	1	1	342	1	341	1.9e-188	668.3	unknown	gbpln	Eukaryota	Viridiplantae	Picea	Picea sitchensis	common	LG_I_c00606_00095	LK_I_c00696_00119 unnamed protein product	343	343	0.0	100	100	100	LG_I_c00606_00095	AbisacEGm065207t2 type=protein; aalen=; clen=1380; offs=; oid=evgvelvk31Loc13157t7; organism=Abies sachalinensis;	343	342	0.0	99.7085	93.586	95.3353	LG_I_c00606_00095	AT1G60470.1 | galactinol synthase 4 | Chr1:22279181-22280454 REVERSE LENGTH=334 | 201606	343	334	0.0	97.3761	72.8863	84.8397	LG_I_c00606_00095	PILA_21489 unnamed protein product	343	345	0.0	100.583	91.2536
LG_I_c00616_00096	ABK20902.1 unknown [Picea sitchensis]	89.3	56	6	0	3	58	2	57	7.4e-24	119	unknown	gbpln	Eukaryota	Viridiplantae	Picea	Picea sitchensis	common	LG_I_c00616_00096	LK_I_c20093_79657 unnamed protein product	59	62	5e-37	105.085	96.6102	98.3051	LG_I_c00616_00096	No_hits	59	#	#	#	#	#	LG_I_c00616_00096	No_hits	59	#	#	#	#	#	LG_I_c00616_00096	No_hits	59	#	#	#	#
LG_I_c00621_00097	ALH22540.1 expansin A4 [Pinus radiata]	92.6	271	20	0	29	299	34	304	1.2e-151	545.8	expansin A4	gbpln	Eukaryota	Viridiplantae	Pinus	Pinus radiata	common	LG_I_c00621_00097	LK_I_c02073_00912 unnamed protein product	300	263	0.0	87.6667	87.6667	87.6667	LG_I_c00621_00097	AbisacEGm064306t5 type=protein; aalen=; clen=834; offs=; oid=evgvelvk95Loc2232t1; organism=Abies sachalinensis;	300	249	1e-178	83	78	81	LG_I_c00621_00097	AT2G39700.1 | expansin A4 | Chr2:16544246-16545434 REVERSE LENGTH=257 | 201606	300	257	3e-148	85.6667	64	74.6667	LG_I_c00621_00097	PILA_18309 unnamed protein product	300	271	2e-125	90.3333	55
LG_I_c00629_00098	ABK24200.1 unknown [Picea sitchensis]	98.2	276	5	0	35	310	1	276	4.1e-150	540.8	unknown	gbpln	Eukaryota	Viridiplantae	Picea	Picea sitchensis	common	LG_I_c00629_00098	LK_I_c20032_12736 unnamed protein product	311	304	0.0	97.7492	96.7846	97.4277	LG_I_c00629_00098	AbisacEGm021243t1 type=protein; aalen=; clen=1338; offs=; oid=evgvelvk65Loc16170t2; organism=Abies sachalinensis;	311	276	0.0	88.746	84.8875	87.7814	LG_I_c00629_00098	AT3G01280.1 | voltage dependent anion channel 1 | Chr3:85754-87612 FORWARD LENGTH=276 | 201606	311	276	7e-125	88.746	55.3055	69.4534	LG_I_c00629_00098	PILA_31461 unnamed protein product	311	277	6e-130	89.0675	54.6624
LG_I_c00645_00100	AAD10215.1 glyceraldehyde-3-phosphate dehydrogenase (chloroplast) [Pinus sylvestris]	91.4	431	37	0	1	431	3	433	9.6e-222	779.2	glyceraldehyde-3-phosphate dehydrogenase (chloroplast)	gbpln	Eukaryota	Viridiplantae	Pinus	Pinus sylvestris	common	LG_I_c00645_00100	LK_I_c50324_31553 unnamed protein product	432	432	0.0	100	99.7685	99.7685	LG_I_c00645_00100	AbisacEGm012653t1 type=protein; aalen=; clen=1752; offs=; oid=evgvelvk91Loc104t1; organism=Abies sachalinensis;	432	431	0.0	99.7685	90.5093	96.2963	LG_I_c00645_00100	AT1G16300.1 | glyceraldehyde-3-phosphate dehydrogenase of plastid 2 | Chr1:5574433-5577406 FORWARD LENGTH=420 | 201606	432	420	0.0	97.2222	71.9907	83.3333	LG_I_c00645_00100	PILA_30888 unnamed protein product	432	434	0.0	100.463	90.9722
LG_I_c00647_00101	ABR18389.1 unknown [Picea sitchensis]	68.5	251	78	1	50	299	1	251	1.1e-80	310.1	unknown	gbpln	Eukaryota	Viridiplantae	Picea	Picea sitchensis	common	LG_I_c00647_00101	LK_I_c14427_78944 unnamed protein product	300	297	0.0	99	97	97.3333	LG_I_c00647_00101	AbisacEGm022702t2 type=protein; aalen=; clen=1184; offs=; oid=evgvelvk91Loc4074t1; organism=Abies sachalinensis;	300	254	3e-155	84.6667	71.3333	78	LG_I_c00647_00101	AT3G05500.1 | Rubber elongation factor protein (REF) | Chr3:1593540-1594802 FORWARD LENGTH=246 | 201606	300	246	5e-52	82	29	45.6667	LG_I_c00647_00101	PILA_05753 unnamed protein product	300	250	4e-153	83.3333	74.3333
LG_I_c00649_00102	ABK24716.1 unknown [Picea sitchensis]	92.9	420	30	0	1	420	1	420	1.3e-215	758.8	unknown	gbpln	Eukaryota	Viridiplantae	Picea	Picea sitchensis	common	LG_I_c00649_00102	LK_I_c09756_05975 unnamed protein product	421	421	0.0	100	99.5249	99.7625	LG_I_c00649_00102	AbisacEGm067416t4 type=protein; aalen=; clen=2068; offs=; oid=evgvelvk85Loc275t4; organism=Abies sachalinensis;	421	419	0.0	99.5249	91.6865	94.2993	LG_I_c00649_00102	AT1G61800.1 | glucose-6-phosphate/phosphate translocator 2 | Chr1:22824527-22826459 FORWARD LENGTH=388 | 201606	421	388	0.0	92.1615	65.5582	71.9715	LG_I_c00649_00102	PILA_30623 unnamed protein product	421	417	0.0	99.0499	91.2114
LG_I_c00652_00103	ABK23164.1 unknown [Picea sitchensis]	86.9	176	23	0	43	218	1	176	2e-82	315.5	unknown	gbpln	Eukaryota	Viridiplantae	Picea	Picea sitchensis	common	LG_I_c00652_00103	LK_I_c18689_42445 unnamed protein product	219	210	2e-155	95.8904	94.5205	94.9772	LG_I_c00652_00103	AbisacEGm029487t1 type=protein; aalen=; clen=1402; offs=; oid=evgvelvk25Loc1405t3; organism=Abies sachalinensis;	219	172	3e-108	78.5388	73.9726	76.7123	LG_I_c00652_00103	AT2G21620.1 | Adenine nucleotide alpha hydrolases-like superfamily protein | Chr2:9248749-9249986 FORWARD LENGTH=187 | 201606	219	187	2e-67	85.3881	47.9452	66.6667	LG_I_c00652_00103	PILA_13067 unnamed protein product	219	177	6e-105	80.8219	71.2329
LG_I_c00653_00104	ABK21536.1 unknown [Picea sitchensis]	88.7	133	15	0	1	133	1	133	4.4e-57	231.1	unknown	gbpln	Eukaryota	Viridiplantae	Picea	Picea sitchensis	common	LG_I_c00653_00104	LK_I_c16013_79313 unnamed protein product	195	290	3e-102	148.718	89.2308	92.3077	LG_I_c00653_00104	AbisacEGm063366t1 type=protein; aalen=; clen=815; offs=; oid=evgvelvk95Loc19211t1; organism=Abies sachalinensis;	195	271	1e-77	138.974	57.9487	61.5385	LG_I_c00653_00104	No_hits	195	#	#	#	#	#	LG_I_c00653_00104	No_hits	195	#	#	#	#
LG_I_c00654_00105	ABK26301.1 unknown [Picea sitchensis]	91.4	220	17	1	3	222	1	218	8.4e-113	416.4	unknown	gbpln	Eukaryota	Viridiplantae	Picea	Picea sitchensis	common	LG_I_c00654_00105	LK_T_007486_c00_g01_i01.p1 unnamed protein product	223	223	1e-166	100	99.5516	99.5516	LG_I_c00654_00105	AbisacEGm022438t1 type=protein; aalen=; clen=1468; offs=; oid=evgvelvk45Loc7497t2; organism=Abies sachalinensis;	223	258	1e-145	115.695	91.4798	94.6188	LG_I_c00654_00105	AT3G51610.1 | ATP-dependent helicase/deoxyribonuclease subunit B | Chr3:19139715-19141986 REVERSE LENGTH=230 | 201606	223	230	4e-101	103.139	58.296	71.7489	LG_I_c00654_00105	PILA_12888 unnamed protein product	223	224	1e-148	100.448	91.0314
LG_I_c00656_00106	ABK23781.1 unknown [Picea sitchensis]	87	322	38	3	1	320	1	320	7.1e-161	576.6	unknown	gbpln	Eukaryota	Viridiplantae	Picea	Picea sitchensis	common	LG_I_c00656_00106	LK_T_002286_c00_g01_i05.p1 unnamed protein product	323	381	0.0	117.957	99.3808	99.6904	LG_I_c00656_00106	AbisacEGm018166t1 type=protein; aalen=; clen=1212; offs=; oid=evgvelvk85Loc5906t1; organism=Abies sachalinensis;	323	327	0.0	101.238	83.9009	91.6409	LG_I_c00656_00106	AT1G05850.2 | Chitinase family protein | Chr1:1766833-1768117 REVERSE LENGTH=321 | 201606	323	321	3e-112	99.3808	50.1548	65.0155	LG_I_c00656_00106	PILA_05911 unnamed protein product	323	321	0.0	99.3808	82.6625
LG_I_c00658_00107	ABR18355.1 unknown [Picea sitchensis]	88.3	420	47	2	1	419	6	424	3.4e-224	787.3	unknown	gbpln	Eukaryota	Viridiplantae	Picea	Picea sitchensis	common	LG_I_c00658_00107	LK_I_c27891_17746 unnamed protein product	420	420	0.0	100	99.2857	99.5238	LG_I_c00658_00107	AbisacEGm011999t6 type=protein; aalen=; clen=1684; offs=; oid=evgvelvk81Loc3250t3; organism=Abies sachalinensis;	420	446	0.0	106.19	86.9048	92.8571	LG_I_c00658_00107	AT3G20500.1 | purple acid phosphatase 18 | Chr3:7157926-7160244 FORWARD LENGTH=437 | 201606	420	437	0.0	104.048	63.0952	75.4762	LG_I_c00658_00107	PILA_02677 unnamed protein product	420	418	0.0	99.5238	81.9048
LG_I_c00659_00108	ADP95116.1 flowering locus T-like protein, partial [Picea sitchensis]	94.8	173	9	0	1	173	21	193	8.4e-92	346.3	flowering locus T-like protein, partial	gbpln	Eukaryota	Viridiplantae	Picea	Picea sitchensis	common	LG_I_c00659_00108	LK_I_c41088_26002 unnamed protein product	174	174	3e-128	100	100	100	LG_I_c00659_00108	AbisacEGm027876t1 type=protein; aalen=; clen=1168; offs=; oid=evgvelvk81Loc13245t1; organism=Abies sachalinensis;	174	190	1e-102	109.195	79.3103	86.2069	LG_I_c00659_00108	AT1G65480.1 | PEBP (phosphatidylethanolamine-binding protein) family protein | Chr1:24331510-24333689 FORWARD LENGTH=175 | 201606	174	175	2e-75	100.575	58.046	74.1379	LG_I_c00659_00108	PILA_35545 unnamed protein product	174	174	3e-123	100	94.8276
LG_I_c00660_00109	ABR16202.1 unknown [Picea sitchensis]	95.2	356	17	0	1	356	1	356	1.4e-202	715.3	unknown	gbpln	Eukaryota	Viridiplantae	Picea	Picea sitchensis	common	LG_I_c00660_00109	LK_I_c16604_10314 unnamed protein product	357	373	0.0	104.482	100	100	LG_I_c00660_00109	AbisacEGm016451t1 type=protein; aalen=; clen=1689; offs=; oid=evgvelvk45Loc9042t6; organism=Abies sachalinensis;	357	356	0.0	99.7199	93.5574	96.6387	LG_I_c00660_00109	AT1G12780.1 | UDP-D-glucose/UDP-D-galactose 4-epimerase 1 | Chr1:4356124-4358120 REVERSE LENGTH=351 | 201606	357	351	0.0	98.3193	75.07	83.1933	LG_I_c00660_00109	PILA_21081 unnamed protein product	357	355	0.0	99.4398	71.1485
LG_I_c00664_00110	AHA46516.1 tau class glutathione S-transferase [Larix kaempferi]	99.5	182	1	0	1	182	46	227	6e-105	390.2	tau class glutathione S-transferase	gbpln	Eukaryota	Viridiplantae	Larix	Larix kaempferi	common	LG_I_c00664_00110	LK_T_020965_c00_g01_i01.p1 unnamed protein product	205	222	5e-86	108.293	59.0244	69.7561	LG_I_c00664_00110	AbisacEGm024152t7 type=protein; aalen=; clen=986; offs=; oid=evgvelvk61Loc9922t5; organism=Abies sachalinensis;	205	234	1e-100	114.146	65.8537	74.1463	LG_I_c00664_00110	AT1G78370.1 | glutathione S-transferase TAU 20 | Chr1:29484428-29485204 REVERSE LENGTH=217 | 201606	205	217	4e-64	105.854	46.8293	58.5366	LG_I_c00664_00110	PILA_35231 unnamed protein product	205	229	4e-102	111.707	65.8537
LG_I_c00670_00113	XP_024381055.1 60S acidic ribosomal protein P0-like [Physcomitrella patens]	83.5	321	51	1	28	348	1	319	3.7e-131	478	60S acidic ribosomal protein P0-like	gbpln	Eukaryota	Viridiplantae	Physcomitrella	Physcomitrella patens	common	LG_I_c00670_00113	LK_T_013490_c00_g02_i01.p1 unnamed protein product	349	322	0.0	92.2636	91.9771	92.2636	LG_I_c00670_00113	AbisacEGm018506t1 type=protein; aalen=; clen=1490; offs=; oid=evgvelvk75Loc1352t1; organism=Abies sachalinensis;	349	321	0.0	91.9771	86.533	89.3983	LG_I_c00670_00113	AT2G40010.1 | Ribosomal protein L10 family protein | Chr2:16708578-16710448 REVERSE LENGTH=317 | 201606	349	317	1e-169	90.8309	68.7679	78.7966	LG_I_c00670_00113	PILA_13440 unnamed protein product	349	396	1e-99	113.467	52.7221
LG_I_c00675_00118	#	#	#	#	#	#	#	#	#	#	#	-	----	----	----	----	----	unassigned	LG_I_c00675_00118	No_hits	64	#	#	#	#	#	LG_I_c00675_00118	No_hits	64	#	#	#	#	#	LG_I_c00675_00118	No_hits	64	#	#	#	#	#	LG_I_c00675_00118	No_hits	64	#	#	#	#
LG_I_c00680_00119	CBL95261.1 malate dehydrogenase [Pinus pinaster]	92.4	354	27	0	1	354	1	354	1.8e-170	608.6	malate dehydrogenase	gbpln	Eukaryota	Viridiplantae	Pinus	Pinus pinaster	common	LG_I_c00680_00119	LK_I_c39723_53826 unnamed protein product	355	384	0.0	108.169	99.1549	99.7183	LG_I_c00680_00119	AbisacEGm067749t1 type=protein; aalen=; clen=1758; offs=; oid=evgvelvk75Loc1643t1; organism=Abies sachalinensis;	355	354	0.0	99.7183	92.3944	96.6197	LG_I_c00680_00119	AT1G53240.1 | Lactate/malate dehydrogenase family protein | Chr1:19854966-19856802 REVERSE LENGTH=341 | 201606	355	341	0.0	96.0563	74.3662	83.9437	LG_I_c00680_00119	PILA_11236 unnamed protein product	355	278	4e-169	78.3099	69.5775
LG_I_c00684_00120	ACN40029.1 unknown [Picea sitchensis]	93.1	403	27	1	1	402	1	403	7.3e-123	450.7	unknown	gbpln	Eukaryota	Viridiplantae	Picea	Picea sitchensis	common	LG_I_c00684_00120	LK_I_c05215_03019 unnamed protein product	403	403	0.0	100	100	100	LG_I_c00684_00120	AbisacEGm013826t1 type=protein; aalen=; clen=1956; offs=; oid=evgvelvk55Loc14396t5; organism=Abies sachalinensis;	403	405	0.0	100.496	91.067	93.3002	LG_I_c00684_00120	AT3G02540.3 | Rad23 UV excision repair protein family | Chr3:533095-536151 REVERSE LENGTH=418 | 201606	403	418	3e-158	103.722	63.0273	74.4417	LG_I_c00684_00120	PILA_28858 unnamed protein product	403	388	0.0	96.2779	86.1042
LG_I_c00685_00121	O65050.1 RecName: Full=60S ribosomal protein L15-1 AAC32112.1 probable 60S ribosomal protein L15 [Picea mariana]	96.6	204	7	0	1	204	1	204	9.5e-111	409.5	RecName: Full=60S ribosomal protein L15-1 AAC32112.1 probable 60S ribosomal protein L15	gbpln	Eukaryota	Viridiplantae	Picea	Picea mariana	common	LG_I_c00685_00121	LK_I_c08545_36768 unnamed protein product	205	205	3e-133	100	95.122	99.0244	LG_I_c00685_00121	AbisacEGm023315t2 type=protein; aalen=; clen=866; offs=; oid=evgvelvk91Loc15910t1; organism=Abies sachalinensis;	205	204	2e-146	99.5122	96.5854	99.0244	LG_I_c00685_00121	AT4G16720.1 | Ribosomal protein L23/L15e family protein | Chr4:9400156-9401315 REVERSE LENGTH=204 | 201606	205	204	5e-118	99.5122	84.878	92.1951	LG_I_c00685_00121	PILA_27768 unnamed protein product	205	264	4e-146	128.78	96.0976
LG_I_c00701_00125	ABK24447.1 unknown [Picea sitchensis]	92.5	613	45	1	1	612	1	613	0	1108.6	unknown	gbpln	Eukaryota	Viridiplantae	Picea	Picea sitchensis	common	LG_I_c00701_00125	LK_T_003630_c00_g01_i01.p1 unnamed protein product	613	613	0.0	100	99.5106	99.6737	LG_I_c00701_00125	AbisacEGm006342t1 type=protein; aalen=; clen=2163; offs=; oid=evgvelvk85Loc76t1; organism=Abies sachalinensis;	613	612	0.0	99.8369	89.3964	94.1272	LG_I_c00701_00125	AT4G30920.1 | Cytosol aminopeptidase family protein | Chr4:15046589-15049304 REVERSE LENGTH=583 | 201606	613	583	0.0	95.106	60.3589	71.4519	LG_I_c00701_00125	PILA_07219 unnamed protein product	613	536	0.0	87.4388	81.5661
LG_I_c00702_00126	ABK21229.1 unknown [Picea sitchensis]	95	202	9	1	1	202	1	201	1.1e-103	386	unknown	gbpln	Eukaryota	Viridiplantae	Picea	Picea sitchensis	common	LG_I_c00702_00126	LK_I_c33008_21252 unnamed protein product	203	203	9e-152	100	99.5074	99.5074	LG_I_c00702_00126	AbisacEGm025582t1 type=protein; aalen=; clen=1601; offs=; oid=evgvelvk95Loc6547t2; organism=Abies sachalinensis;	203	217	6e-130	106.897	91.6256	93.1034	LG_I_c00702_00126	AT1G56170.2 | nuclear factor Y%2C subunit C2 | Chr1:21025118-21025717 FORWARD LENGTH=199 | 201606	203	199	9e-69	98.0296	48.7685	55.665	LG_I_c00702_00126	PILA_29423 unnamed protein product	203	273	2e-74	134.483	55.1724
LG_I_c00706_00129	ABK24206.1 unknown [Picea sitchensis]	89.2	148	16	0	1	148	5	152	1.3e-69	272.3	unknown	gbpln	Eukaryota	Viridiplantae	Picea	Picea sitchensis	common	LG_I_c00706_00129	LK_I_c16929_10551 unnamed protein product	149	149	4e-110	100	100	100	LG_I_c00706_00129	AbisacEGm027268t5 type=protein; aalen=; clen=1370; offs=; oid=evgvelvk65Loc6796t5; organism=Abies sachalinensis;	149	170	2e-86	114.094	84.5638	95.9732	LG_I_c00706_00129	AT1G71050.1 | Heavy metal transport/detoxification superfamily protein | Chr1:26803322-26803946 REVERSE LENGTH=152 | 201606	149	152	2e-54	102.013	53.6913	75.1678	LG_I_c00706_00129	PILA_31051 unnamed protein product	149	207	2e-80	138.926	73.8255
LG_I_c00708_00130	ABK21046.1 unknown [Picea sitchensis]	97.5	283	7	0	1	283	1	283	1.3e-155	559.3	unknown	gbpln	Eukaryota	Viridiplantae	Picea	Picea sitchensis	common	LG_I_c00708_00130	LK_I_c48703_31050 unnamed protein product	365	285	0.0	78.0822	77.2603	77.5342	LG_I_c00708_00130	AbisacEGm062704t1 type=protein; aalen=; clen=1289; offs=; oid=evgvelvk81Loc3222t1; organism=Abies sachalinensis;	365	284	0.0	77.8082	73.9726	75.6164	LG_I_c00708_00130	AT4G35100.2 | plasma membrane intrinsic protein 3 | Chr4:16708672-16709958 FORWARD LENGTH=280 | 201606	365	280	2e-159	76.7123	59.4521	65.7534	LG_I_c00708_00130	PILA_29811 unnamed protein product	365	282	1e-179	77.2603	67.3973
LG_I_c00716_00134	ABK24364.1 unknown [Picea sitchensis]	92.3	375	29	0	1	375	1	375	6.2e-209	736.5	unknown	gbpln	Eukaryota	Viridiplantae	Picea	Picea sitchensis	common	LG_I_c00716_00134	LK_T_003277_c01_g01_i05.p1 unnamed protein product	378	378	0.0	100	99.4709	99.7354	LG_I_c00716_00134	AbisacEGm015196t1 type=protein; aalen=; clen=1183; offs=; oid=evgvelvk91Loc2314t1; organism=Abies sachalinensis;	378	377	0.0	99.7354	90.7407	95.5026	LG_I_c00716_00134	AT3G12120.2 | fatty acid desaturase 2 | Chr3:3860592-3861743 REVERSE LENGTH=383 | 201606	378	383	0.0	101.323	66.4021	78.3069	LG_I_c00716_00134	PILA_13085 unnamed protein product	378	374	0.0	98.9418	77.7778
LG_I_c00717_00135	ACN39919.1 unknown [Picea sitchensis]	89.6	231	24	0	1	231	1	231	5.9e-117	430.3	unknown	gbpln	Eukaryota	Viridiplantae	Picea	Picea sitchensis	common	LG_I_c00717_00135	LK_T_001211_c01_g02_i06.p1 unnamed protein product	232	261	2e-119	112.5	75	82.7586	LG_I_c00717_00135	AbisacEGm065621t7 type=protein; aalen=; clen=914; offs=; oid=evgvelvk81Loc696t4; organism=Abies sachalinensis;	232	241	1e-131	103.879	77.5862	83.1897	LG_I_c00717_00135	AT3G54420.1 | homolog of carrot EP3-3 chitinase | Chr3:20145935-20147034 FORWARD LENGTH=273 | 201606	232	273	5e-78	117.672	49.1379	65.0862	LG_I_c00717_00135	PILA_00154 unnamed protein product	232	497	5e-122	214.224	71.9828
LG_I_c00726_00139	ADE77838.1 unknown [Picea sitchensis]	84.2	297	36	2	1	289	1	294	7e-75	290.8	unknown	gbpln	Eukaryota	Viridiplantae	Picea	Picea sitchensis	common	LG_I_c00726_00139	LK_I_c15843_09767 unnamed protein product	290	290	0.0	100	100	100	LG_I_c00726_00139	AbisacEGm016972t1 type=protein; aalen=; clen=1457; offs=; oid=evgvelvk45Loc45652t8; organism=Abies sachalinensis;	290	347	3e-118	119.655	67.931	77.5862	LG_I_c00726_00139	AT5G50740.5 | Heavy metal transport/detoxification superfamily protein | Chr5:20635983-20637847 REVERSE LENGTH=283 | 201606	290	283	6e-49	97.5862	37.2414	57.931	LG_I_c00726_00139	PILA_20651 unnamed protein product	290	256	3e-95	88.2759	63.1034
LG_I_c00733_00141	ABF20554.1 ACC oxidase, partial [Pseudotsuga menziesii]	94.4	321	17	1	1	321	1	320	3.5e-176	627.5	ACC oxidase, partial	gbpln	Eukaryota	Viridiplantae	Pseudotsuga	Pseudotsuga menziesii	common	LG_I_c00733_00141	LK_I_c36200_23424 unnamed protein product	325	325	0.0	100	99.3846	100	LG_I_c00733_00141	AbisacEGm018288t1 type=protein; aalen=; clen=1471; offs=; oid=evgvelvk61Loc26249t2; organism=Abies sachalinensis;	325	325	0.0	100	89.2308	93.5385	LG_I_c00733_00141	AT1G77330.1 | 2-oxoglutarate (2OG) and Fe(II)-dependent oxygenase superfamily protein | Chr1:29063215-29064447 REVERSE LENGTH=307 | 201606	325	307	9e-119	94.4615	54.4615	70.4615	LG_I_c00733_00141	PILA_00902 unnamed protein product	325	324	0.0	99.6923	89.8462
LG_I_c00736_00142	AAC49455.1 Pseudotzain [Pseudotsuga menziesii]	92.7	454	33	0	1	454	1	454	1.5e-212	748.8	Pseudotzain	gbpln	Eukaryota	Viridiplantae	Pseudotsuga	Pseudotsuga menziesii	common	LG_I_c00736_00142	LK_I_c01356_00438 unnamed protein product	455	505	0.0	110.989	98.9011	99.1209	LG_I_c00736_00142	AbisacEGm065314t2 type=protein; aalen=; clen=2313; offs=; oid=evgvelvk85Loc461t1; organism=Abies sachalinensis;	455	469	0.0	103.077	92.7473	96.2637	LG_I_c00736_00142	AT5G43060.1 | Granulin repeat cysteine protease family protein | Chr5:17269784-17272117 REVERSE LENGTH=463 | 201606	455	463	0.0	101.758	65.0549	76.7033	LG_I_c00736_00142	PILA_10329 unnamed protein product	455	537	0.0	118.022	87.9121
LG_I_c00746_00144	#	#	#	#	#	#	#	#	#	#	#	-	----	----	----	----	----	common	LG_I_c00746_00144	LK_I_c01186_00324 unnamed protein product	327	327	0.0	100	99.6942	100	LG_I_c00746_00144	AbisacEGm018124t1 type=protein; aalen=; clen=1652; offs=; oid=evgvelvk75Loc327t1; organism=Abies sachalinensis;	327	328	4e-33	100.306	42.2018	56.5749	LG_I_c00746_00144	No_hits	327	#	#	#	#	#	LG_I_c00746_00144	No_hits	327	#	#	#	#
LG_I_c00748_00146	ABK24341.1 unknown [Picea sitchensis]	99.3	153	1	0	1	153	1	153	4.5e-81	310.5	unknown	gbpln	Eukaryota	Viridiplantae	Picea	Picea sitchensis	common	LG_I_c00748_00146	LK_I_c43571_55220 unnamed protein product	154	179	6e-109	116.234	95.4545	99.3506	LG_I_c00748_00146	AbisacEGm027870t1 type=protein; aalen=; clen=1078; offs=; oid=evgvelvk81Loc17995t1; organism=Abies sachalinensis;	154	190	5e-110	123.377	98.0519	98.7013	LG_I_c00748_00146	AT1G78870.2 | ubiquitin-conjugating enzyme 35 | Chr1:29650589-29652203 FORWARD LENGTH=153 | 201606	154	153	4e-111	99.3506	98.0519	99.3506	LG_I_c00748_00146	PILA_13204 unnamed protein product	154	238	2e-110	154.545	97.4026
LG_I_c00756_00148	ABK24499.1 unknown [Picea sitchensis]	88.2	280	33	0	1	280	1	280	4.9e-126	460.7	unknown	gbpln	Eukaryota	Viridiplantae	Picea	Picea sitchensis	common	LG_I_c00756_00148	LK_I_c50738_31693 unnamed protein product	283	283	0.0	100	99.6466	100	LG_I_c00756_00148	AbisacEGm020947t2 type=protein; aalen=; clen=1332; offs=; oid=evgvelvk61Loc11981t8; organism=Abies sachalinensis;	283	281	3e-175	99.2933	84.4523	93.2862	LG_I_c00756_00148	AT3G45600.1 | tetraspanin3 | Chr3:16733973-16735854 REVERSE LENGTH=285 | 201606	283	285	3e-107	100.707	53.3569	69.9647	LG_I_c00756_00148	PILA_02232 unnamed protein product	283	303	1e-109	107.067	56.1837
LG_I_c00759_00149	ABK22284.1 unknown [Picea sitchensis]	87	301	36	1	36	336	1	298	3.7e-144	521.2	unknown	gbpln	Eukaryota	Viridiplantae	Picea	Picea sitchensis	common	LG_I_c00759_00149	LK_I_c20800_13264 unnamed protein product	337	302	0.0	89.6142	88.1306	88.4273	LG_I_c00759_00149	AbisacEGm019688t1 type=protein; aalen=; clen=1654; offs=; oid=evgvelvk21Loc17287t1; organism=Abies sachalinensis;	337	301	0.0	89.3175	75.9644	81.8991	LG_I_c00759_00149	AT3G55250.1 | calcium homeostasis regulator | Chr3:20479302-20480324 FORWARD LENGTH=277 | 201606	337	277	2e-68	82.1958	31.454	41.8398	LG_I_c00759_00149	PILA_16921 unnamed protein product	337	295	5e-180	87.5371	71.5134
LG_I_c00763_00150	ACN41049.1 unknown [Picea sitchensis]	93.1	87	6	0	13	99	46	132	1.2e-42	183	unknown	gbpln	Eukaryota	Viridiplantae	Picea	Picea sitchensis	unassigned	LG_I_c00763_00150	LK_I_c25620_16641 unnamed protein product	165	242	1e-46	146.667	56.9697	57.5758	LG_I_c00763_00150	AbisacEGm023016t1 type=protein; aalen=; clen=1652; offs=; oid=evgvelvk55Loc50356t3; organism=Abies sachalinensis;	165	250	4e-45	151.515	54.5455	55.7576	LG_I_c00763_00150	AT1G07090.1 | LIGHT-DEPENDENT SHORT HYPOCOTYLS-like protein (DUF640) | Chr1:2174202-2174792 REVERSE LENGTH=196 | 201606	165	196	5e-48	118.788	42.4242	49.697	LG_I_c00763_00150	PILA_19450 unnamed protein product	165	262	3e-44	158.788	46.6667
LG_I_c00769_00151	ABK22141.1 unknown [Picea sitchensis]	98	149	3	0	1	149	1	149	4e-76	294.7	unknown	gbpln	Eukaryota	Viridiplantae	Picea	Picea sitchensis	common	LG_I_c00769_00151	LK_I_c05193_34802 unnamed protein product	241	241	1e-171	100	100	100	LG_I_c00769_00151	AbisacEGm056639t1 type=protein; aalen=; clen=843; offs=; oid=evgvelvk65Loc23104t1; organism=Abies sachalinensis;	241	202	2e-88	83.8174	58.9212	66.39	LG_I_c00769_00151	AT1G76010.2 | Alba DNA/RNA-binding protein | Chr1:28528505-28530488 REVERSE LENGTH=350 | 201606	241	350	7e-76	145.228	47.7178	53.527	LG_I_c00769_00151	PILA_13660 unnamed protein product	241	289	1e-116	119.917	94.1909
LG_I_c00772_00153	ABK25859.1 unknown [Picea sitchensis]	90.2	266	26	0	14	279	1	266	5e-139	503.8	unknown	gbpln	Eukaryota	Viridiplantae	Picea	Picea sitchensis	common	LG_I_c00772_00153	LK_I_c05869_35175 unnamed protein product	280	282	0.0	100.714	99.6429	99.6429	LG_I_c00772_00153	AbisacEGm015531t3 type=protein; aalen=; clen=1028; offs=; oid=evgvelvk81Loc418t5; organism=Abies sachalinensis;	280	266	0.0	95	85.7143	90.3571	LG_I_c00772_00153	AT2G41380.1 | S-adenosyl-L-methionine-dependent methyltransferases superfamily protein | Chr2:17251981-17252886 FORWARD LENGTH=269 | 201606	280	269	2e-84	96.0714	43.2143	60.7143	LG_I_c00772_00153	PILA_18319 unnamed protein product	280	399	3e-179	142.5	84.2857
LG_I_c00781_00155	ABK24117.1 unknown [Picea sitchensis]	86	315	28	4	70	382	1	301	2.1e-148	535.4	unknown	gbpln	Eukaryota	Viridiplantae	Picea	Picea sitchensis	common	LG_I_c00781_00155	LK_I_c15620_09610 unnamed protein product	383	373	0.0	97.389	97.1279	97.1279	LG_I_c00781_00155	AbisacEGm019248t1 type=protein; aalen=; clen=1640; offs=; oid=evgvelvk81Loc463t3; organism=Abies sachalinensis;	383	308	0.0	80.4178	72.846	75.4569	LG_I_c00781_00155	AT5G06770.1 | KH domain-containing protein / zinc finger (CCCH type) family protein | Chr5:2090937-2092787 REVERSE LENGTH=240 | 201606	383	240	4e-47	62.6632	26.6319	34.7258	LG_I_c00781_00155	PILA_28221 unnamed protein product	383	309	0.0	80.6789	72.846
LG_I_c00782_00156	AQX17829.1 pinosylvin O-methyltransferase 2-5 [Pinus sylvestris]	60.9	361	140	1	20	380	1	360	2.9e-121	445.3	pinosylvin O-methyltransferase 2-5	gbpln	Eukaryota	Viridiplantae	Pinus	Pinus sylvestris	common	LG_I_c00782_00156	LK_T_001756_c00_g04_i01.p1 unnamed protein product	382	380	0.0	99.4764	75.9162	84.2932	LG_I_c00782_00156	AbisacEGm015758t1 type=protein; aalen=; clen=1331; offs=; oid=evgvelvk41Loc14466t4; organism=Abies sachalinensis;	382	367	0.0	96.0733	65.1832	76.9634	LG_I_c00782_00156	AT5G54160.1 | O-methyltransferase 1 | Chr5:21982075-21984167 FORWARD LENGTH=363 | 201606	382	363	1e-65	95.0262	32.7225	53.4031	LG_I_c00782_00156	PILA_17690 unnamed protein product	382	420	0.0	109.948	67.5393
LG_I_c00786_00157	ABK23177.1 unknown [Picea sitchensis]	58.6	174	70	1	1	172	1	174	1.5e-51	212.6	unknown	gbpln	Eukaryota	Viridiplantae	Picea	Picea sitchensis	common	LG_I_c00786_00157	LK_I_c48441_30892 unnamed protein product	175	175	8e-124	100	98.2857	99.4286	LG_I_c00786_00157	AbisacEGm025945t1 type=protein; aalen=; clen=1348; offs=; oid=evgvelvk41Loc43234t1; organism=Abies sachalinensis;	175	213	4e-79	121.714	77.7143	88	LG_I_c00786_00157	AT4G21310.1 | transmembrane protein%2C putative (DUF1218) | Chr4:11339134-11339787 REVERSE LENGTH=168 | 201606	175	168	1e-56	96	45.7143	63.4286	LG_I_c00786_00157	PILA_11881 unnamed protein product	175	175	3e-56	100	56
LG_I_c00795_00158	ABK22219.1 unknown [Picea sitchensis]	93.4	213	14	0	1	213	1	213	6.9e-104	386.7	unknown	gbpln	Eukaryota	Viridiplantae	Picea	Picea sitchensis	common	LG_I_c00795_00158	LK_I_c10916_06733 unnamed protein product	214	214	3e-158	100	100	100	LG_I_c00795_00158	AbisacEGm024290t1 type=protein; aalen=; clen=773; offs=; oid=evgvelvk65Loc1142t2; organism=Abies sachalinensis;	214	232	3e-144	108.411	89.7196	95.3271	LG_I_c00795_00158	AT5G47030.1 | ATPase%2C F1 complex%2C delta/epsilon subunit | Chr5:19090384-19092034 FORWARD LENGTH=203 | 201606	214	203	5e-97	94.8598	62.1495	71.9626	LG_I_c00795_00158	PILA_31838 unnamed protein product	214	215	2e-119	100.467	75.7009
LG_I_c00804_00161	ABR16340.1 unknown [Picea sitchensis]	89.6	278	29	0	1	278	1	278	7.3e-130	473.4	unknown	gbpln	Eukaryota	Viridiplantae	Picea	Picea sitchensis	common	LG_I_c00804_00161	LK_I_c06098_03600 unnamed protein product	279	279	0.0	100	100	100	LG_I_c00804_00161	AbisacEGm059754t1 type=protein; aalen=; clen=1329; offs=; oid=evgvelvk71Loc3723t3; organism=Abies sachalinensis;	279	279	0.0	100	89.2473	93.19	LG_I_c00804_00161	AT4G30480.2 | Tetratricopeptide repeat (TPR)-like superfamily protein | Chr4:14897500-14898937 FORWARD LENGTH=277 | 201606	279	277	3e-85	99.2832	53.7634	70.9677	LG_I_c00804_00161	PILA_29319 unnamed protein product	279	277	7e-177	99.2832	87.4552
LG_I_c00808_00162	CAA78932.1 Lhca4 protein,Type 4 protein of light-harvesting complex of photosystem I [Pinus sylvestris]	95.6	250	11	0	1	250	1	250	3.8e-138	500.7	Lhca4 protein,Type 4 protein of light-harvesting complex of photosystem I	gbpln	Eukaryota	Viridiplantae	Pinus	Pinus sylvestris	common	LG_I_c00808_00162	LK_I_c10675_06573 unnamed protein product	251	251	0.0	100	100	100	LG_I_c00808_00162	AbisacEGm022995t1 type=protein; aalen=; clen=1191; offs=; oid=evgvelvk91Loc15930t1; organism=Abies sachalinensis;	251	250	1e-173	99.6016	93.6255	96.4143	LG_I_c00808_00162	AT3G47470.1 | light-harvesting chlorophyll-protein complex I subunit A4 | Chr3:17493622-17494773 REVERSE LENGTH=251 | 201606	251	251	2e-141	100	78.4861	86.4542	LG_I_c00808_00162	PILA_33003 unnamed protein product	251	288	1e-48	114.741	39.0438
LG_I_c00810_00163	ABK25942.1 unknown [Picea sitchensis]	100	99	0	0	1	99	1	99	1.5e-49	206.1	unknown	gbpln	Eukaryota	Viridiplantae	Picea	Picea sitchensis	common	LG_I_c00810_00163	LK_T_010676_c00_g01_i02.p1 unnamed protein product	188	143	2e-96	76.0638	75	75	LG_I_c00810_00163	AbisacEGm025445t1 type=protein; aalen=; clen=1244; offs=; oid=evgvelvk51Loc10624t1; organism=Abies sachalinensis;	188	218	8e-116	115.957	85.6383	87.766	LG_I_c00810_00163	AT4G25740.1 | RNA binding Plectin/S10 domain-containing protein | Chr4:13107488-13108751 REVERSE LENGTH=177 | 201606	188	177	8e-74	94.1489	60.6383	69.1489	LG_I_c00810_00163	PILA_07957 unnamed protein product	188	244	6e-126	129.787	96.2766
LG_I_c00812_00165	ABR16259.1 unknown [Picea sitchensis]	73.2	503	132	2	37	538	9	509	8e-218	766.5	unknown	gbpln	Eukaryota	Viridiplantae	Picea	Picea sitchensis	common	LG_I_c00812_00165	LK_I_c43988_27902 unnamed protein product	539	533	0.0	98.8868	97.5881	97.5881	LG_I_c00812_00165	AbisacEGm009238t1 type=protein; aalen=; clen=1938; offs=; oid=evgvelvk65Loc20125t10; organism=Abies sachalinensis;	539	513	0.0	95.1763	88.3117	91.4657	LG_I_c00812_00165	AT1G11910.1 | aspartic proteinase A1 | Chr1:4017119-4019874 REVERSE LENGTH=506 | 201606	539	506	0.0	93.8776	60.6679	75.6957	LG_I_c00812_00165	PILA_23046 unnamed protein product	539	546	0.0	101.299	87.5696
LG_I_c00815_00166	ACN40637.1 unknown [Picea sitchensis]	95.8	401	16	1	1	401	1	400	2.5e-224	787.7	unknown	gbpln	Eukaryota	Viridiplantae	Picea	Picea sitchensis	common	LG_I_c00815_00166	LK_I_c01261_00374 unnamed protein product	402	402	0.0	100	99.5025	99.5025	LG_I_c00815_00166	AbisacEGm014016t1 type=protein; aalen=; clen=1516; offs=; oid=evgvelvk95Loc14786t1; organism=Abies sachalinensis;	402	400	0.0	99.5025	94.5274	97.2637	LG_I_c00815_00166	AT1G32060.1 | phosphoribulokinase | Chr1:11532668-11534406 FORWARD LENGTH=395 | 201606	402	395	0.0	98.2587	78.1095	82.5871	LG_I_c00815_00166	PILA_14938 unnamed protein product	402	510	0.0	126.866	94.0299
LG_I_c00818_00167	ABK23232.1 unknown [Picea sitchensis]	84.7	391	59	1	1	391	1	390	6.7e-190	673.3	unknown	gbpln	Eukaryota	Viridiplantae	Picea	Picea sitchensis	common	LG_I_c00818_00167	LK_T_009414_c00_g01_i01.p1 unnamed protein product	392	392	0.0	100	98.9796	99.2347	LG_I_c00818_00167	AbisacEGm013509t1 type=protein; aalen=; clen=1663; offs=; oid=evgvelvk31Loc21162t1; organism=Abies sachalinensis;	392	412	0.0	105.102	81.3776	88.0102	LG_I_c00818_00167	AT3G07570.1 | Cytochrome b561/ferric reductase transmembrane with DOMON related domain-containing protein | Chr3:2418205-2420206 REVERSE LENGTH=369 | 201606	392	369	8e-101	94.1327	41.0714	57.9082	LG_I_c00818_00167	PILA_37996 unnamed protein product	392	389	0.0	99.2347	81.6327
LG_I_c00821_00169	ABK24460.1 unknown [Picea sitchensis]	91	431	39	0	1	431	1	431	4.6e-224	786.9	unknown	gbpln	Eukaryota	Viridiplantae	Picea	Picea sitchensis	common	LG_I_c00821_00169	LK_I_c07039_04228 unnamed protein product	432	432	0.0	100	100	100	LG_I_c00821_00169	AbisacEGm012605t1 type=protein; aalen=; clen=1727; offs=; oid=evgvelvk85Loc31424t2; organism=Abies sachalinensis;	432	432	0.0	100	93.9815	96.0648	LG_I_c00821_00169	AT3G56940.1 | dicarboxylate diiron protein%2C putative (Crd1) | Chr3:21076594-21078269 FORWARD LENGTH=409 | 201606	432	409	0.0	94.6759	71.0648	77.0833	LG_I_c00821_00169	PILA_04386 unnamed protein product	432	432	0.0	100	95.6019
LG_I_c00822_00170	CAA10047.1 Lea protein [Pseudotsuga menziesii]	89.4	151	16	0	1	151	1	151	3.8e-72	280.8	Lea protein	gbpln	Eukaryota	Viridiplantae	Pseudotsuga	Pseudotsuga menziesii	common	LG_I_c00822_00170	LK_I_c20671_13179 unnamed protein product	152	152	1e-105	100	95.3947	100	LG_I_c00822_00170	AbisacEGm057067t2 type=protein; aalen=; clen=619; offs=; oid=evgvelvk85Loc1446t1; organism=Abies sachalinensis;	152	174	7e-92	114.474	82.2368	93.4211	LG_I_c00822_00170	AT1G01470.1 | Late embryogenesis abundant protein | Chr1:172295-172826 REVERSE LENGTH=151 | 201606	152	151	9e-57	99.3421	53.2895	70.3947	LG_I_c00822_00170	PILA_27997 unnamed protein product	152	152	8e-94	100	82.2368
LG_I_c00827_00171	#	#	#	#	#	#	#	#	#	#	#	-	----	----	----	----	----	common	LG_I_c00827_00171	LK_I_c04868_59881 unnamed protein product	158	149	4e-84	94.3038	77.2152	77.8481	LG_I_c00827_00171	AbisacEGm069530t10 type=protein; aalen=; clen=1423; offs=; oid=evgvelvk35Loc12448t7; organism=Abies sachalinensis;	158	207	2e-46	131.013	55.6962	64.557	LG_I_c00827_00171	No_hits	158	#	#	#	#	#	LG_I_c00827_00171	No_hits	158	#	#	#	#
LG_I_c00828_00172	ABK22190.1 unknown [Picea sitchensis]	94.2	189	11	0	1	189	1	189	1.2e-94	355.9	unknown	gbpln	Eukaryota	Viridiplantae	Picea	Picea sitchensis	common	LG_I_c00828_00172	LK_I_c44397_28177 unnamed protein product	190	193	5e-137	101.579	99.4737	99.4737	LG_I_c00828_00172	AbisacEGm027955t1 type=protein; aalen=; clen=1190; offs=; oid=evgvelvk45Loc551t2; organism=Abies sachalinensis;	190	189	4e-124	99.4737	89.4737	92.6316	LG_I_c00828_00172	AT3G15480.1 | fiber (DUF1218) | Chr3:5226489-5227666 REVERSE LENGTH=175 | 201606	190	175	3e-71	92.1053	52.1053	68.9474	LG_I_c00828_00172	PILA_20725 unnamed protein product	190	190	1e-130	100	94.2105
LG_I_c00834_00174	ABK21809.1 unknown [Picea sitchensis]	93.6	187	12	0	1	187	1	187	1.8e-92	348.6	unknown	gbpln	Eukaryota	Viridiplantae	Picea	Picea sitchensis	common	LG_I_c00834_00174	LK_I_c36504_52122 unnamed protein product	188	207	1e-137	110.106	100	100	LG_I_c00834_00174	AbisacEGm023997t1 type=protein; aalen=; clen=1185; offs=; oid=evgvelvk75Loc16096t1; organism=Abies sachalinensis;	188	236	4e-113	125.532	81.9149	86.7021	LG_I_c00834_00174	AT5G27850.1 | Ribosomal protein L18e/L15 superfamily protein | Chr5:9873169-9874297 FORWARD LENGTH=187 | 201606	188	187	7e-112	99.4681	82.4468	90.9574	LG_I_c00834_00174	PILA_27358 unnamed protein product	188	134	1e-88	71.2766	66.4894
LG_I_c00840_00176	#	#	#	#	#	#	#	#	#	#	#	-	----	----	----	----	----	unassigned	LG_I_c00840_00176	LK_I_c07538_36160 unnamed protein product	239	173	2e-49	72.3849	45.1883	49.7908	LG_I_c00840_00176	AbisacEGm066817t2 type=protein; aalen=; clen=636; offs=; oid=evgvelvk71Loc7175t1; organism=Abies sachalinensis;	239	171	2e-38	71.5481	41.841	46.0251	LG_I_c00840_00176	No_hits	239	#	#	#	#	#	LG_I_c00840_00176	No_hits	239	#	#	#	#
LG_I_c00851_00177	#	#	#	#	#	#	#	#	#	#	#	-	----	----	----	----	----	unassigned	LG_I_c00851_00177	LK_I_c08908_77357 unnamed protein product	102	166	4e-25	162.745	44.1176	44.1176	LG_I_c00851_00177	AbisacEGm056870t1 type=protein; aalen=; clen=694; offs=; oid=evgvelvk21Loc5645t1; organism=Abies sachalinensis;	102	164	4e-23	160.784	53.9216	58.8235	LG_I_c00851_00177	No_hits	102	#	#	#	#	#	LG_I_c00851_00177	PILA_02262 unnamed protein product	102	206	4e-22	201.961	42.1569
LG_I_c00855_00178	ABK23352.1 unknown [Picea sitchensis]	85.5	256	37	0	1	256	1	256	3.6e-123	451.1	unknown	gbpln	Eukaryota	Viridiplantae	Picea	Picea sitchensis	unassigned	LG_I_c00855_00178	LK_I_c43659_55263 unnamed protein product	257	110	2e-76	42.8016	41.2451	41.2451	LG_I_c00855_00178	AbisacEGm055869t6 type=protein; aalen=; clen=1220; offs=; oid=evgvelvk71Loc13918t1; organism=Abies sachalinensis;	257	255	3e-167	99.2218	84.8249	92.2179	LG_I_c00855_00178	AT1G76450.1 | Photosystem II reaction center PsbP family protein | Chr1:28684618-28686109 FORWARD LENGTH=247 | 201606	257	247	9e-71	96.1089	37.7432	57.5875	LG_I_c00855_00178	PILA_34811 unnamed protein product	257	251	9e-164	97.6654	82.8794
LG_I_c00858_00182	AWL83217.1 ADH4 [Taxodium sp. 'Zhongshanshan']	71.9	384	108	0	22	405	20	403	3.3e-163	584.7	ADH4	gbpln	Eukaryota	Viridiplantae	Taxodium	Taxodium sp.	common	LG_I_c00858_00182	LK_I_c17947_11262 unnamed protein product	406	406	0.0	100	99.0148	99.0148	LG_I_c00858_00182	AbisacEGm014580t1 type=protein; aalen=; clen=1389; offs=; oid=evgvelvk95Loc5368t1; organism=Abies sachalinensis;	406	389	0.0	95.8128	83.2512	88.1773	LG_I_c00858_00182	AT1G64710.1 | GroES-like zinc-binding alcohol dehydrogenase family protein | Chr1:24044686-24046313 FORWARD LENGTH=380 | 201606	406	380	2e-163	93.5961	53.4483	70.197	LG_I_c00858_00182	PILA_05114 unnamed protein product	406	473	0.0	116.502	75.8621
LG_I_c00864_00183	ABR18223.1 unknown [Picea sitchensis]	57.8	211	69	2	1	211	1	191	6.4e-53	218	unknown	gbpln	Eukaryota	Viridiplantae	Picea	Picea sitchensis	common	LG_I_c00864_00183	LK_I_c47609_30338 unnamed protein product	325	305	1e-149	93.8462	68.9231	69.5385	LG_I_c00864_00183	AbisacEGm019788t2 type=protein; aalen=; clen=1111; offs=; oid=evgvelvk81Loc11658t1; organism=Abies sachalinensis;	325	296	6e-77	91.0769	46.1538	56.3077	LG_I_c00864_00183	AT1G09070.1 | soybean gene regulated by cold-2 | Chr1:2927767-2928741 FORWARD LENGTH=324 | 201606	325	324	2e-30	99.6923	18.1538	25.5385	LG_I_c00864_00183	PILA_16145 unnamed protein product	325	329	5e-63	101.231	39.3846
LG_I_c00869_00185	ABK25082.1 unknown [Picea sitchensis]	76.8	449	71	6	40	485	1	419	3.5e-172	614.8	unknown	gbpln	Eukaryota	Viridiplantae	Picea	Picea sitchensis	common	LG_I_c00869_00185	LK_I_c15392_09446 unnamed protein product	486	448	0.0	92.1811	90.9465	91.358	LG_I_c00869_00185	AbisacEGm012015t2 type=protein; aalen=; clen=2016; offs=; oid=evgvelvk81Loc2845t1; organism=Abies sachalinensis;	486	446	0.0	91.7695	76.749	82.5103	LG_I_c00869_00185	AT3G16770.1 | ethylene-responsive element binding protein | Chr3:5705784-5706768 FORWARD LENGTH=248 | 201606	486	248	6e-36	51.0288	15.8436	19.7531	LG_I_c00869_00185	PILA_00341 unnamed protein product	486	556	0.0	114.403	70.5761
LG_I_c00870_00186	ADE76795.1 unknown [Picea sitchensis]	61.7	47	18	0	1	47	45	91	2.7e-07	64.3	unknown	gbpln	Eukaryota	Viridiplantae	Picea	Picea sitchensis	unassigned	LG_I_c00870_00186	LK_T_000417_c00_g01_i05.p1 unnamed protein product	75	169	9e-28	225.333	60	60	LG_I_c00870_00186	No_hits	75	#	#	#	#	#	LG_I_c00870_00186	No_hits	75	#	#	#	#	#	LG_I_c00870_00186	No_hits	75	#	#	#	#
LG_I_c00878_00187	ABK26271.1 unknown [Picea sitchensis]	90.9	165	15	0	57	221	7	171	6.5e-81	310.5	unknown	gbpln	Eukaryota	Viridiplantae	Picea	Picea sitchensis	common	LG_I_c00878_00187	LK_T_009599_c00_g02_i01.p1 unnamed protein product	222	205	2e-150	92.3423	91.8919	91.8919	LG_I_c00878_00187	AbisacEGm026763t2 type=protein; aalen=; clen=996; offs=; oid=evgvelvk85Loc18667t1; organism=Abies sachalinensis;	222	204	1e-133	91.8919	81.5315	86.036	LG_I_c00878_00187	AT2G35900.1 | Mal d 1-associated protein | Chr2:15070203-15071540 REVERSE LENGTH=192 | 201606	222	192	2e-24	86.4865	21.6216	32.4324	LG_I_c00878_00187	PILA_35626 unnamed protein product	222	200	2e-125	90.0901	77.9279
LG_I_c00879_00188	ABK25784.1 unknown [Picea sitchensis]	93.9	263	16	0	3	265	1	263	4.3e-132	480.7	unknown	gbpln	Eukaryota	Viridiplantae	Picea	Picea sitchensis	common	LG_I_c00879_00188	LK_I_c10193_06273 unnamed protein product	266	266	0.0	100	98.8722	99.6241	LG_I_c00879_00188	AbisacEGm022094t1 type=protein; aalen=; clen=1013; offs=; oid=evgvelvk71Loc26735t1; organism=Abies sachalinensis;	266	263	2e-179	98.8722	90.9774	95.1128	LG_I_c00879_00188	AT3G25920.1 | ribosomal protein L15 | Chr3:9491268-9492558 REVERSE LENGTH=277 | 201606	266	277	1e-103	104.135	59.0226	69.9248	LG_I_c00879_00188	PILA_11554 unnamed protein product	266	264	3e-169	99.2481	90.2256
LG_I_c00884_00189	ABK24400.1 unknown [Picea sitchensis]	98.5	274	4	0	1	274	1	274	8.1e-158	566.2	unknown	gbpln	Eukaryota	Viridiplantae	Picea	Picea sitchensis	common	LG_I_c00884_00189	LK_I_c09061_05535 unnamed protein product	275	275	0.0	100	100	100	LG_I_c00884_00189	AbisacEGm021367t4 type=protein; aalen=; clen=1016; offs=; oid=evgvelvk85Loc9404t1; organism=Abies sachalinensis;	275	274	0.0	99.6364	94.9091	98.5455	LG_I_c00884_00189	AT2G32070.1 | Polynucleotidyl transferase%2C ribonuclease H-like superfamily protein | Chr2:13640829-13641656 REVERSE LENGTH=275 | 201606	275	275	2e-159	100	76	86.9091	LG_I_c00884_00189	PILA_21282 unnamed protein product	275	275	0.0	100	97.8182
LG_I_c00885_00190	ABK22298.1 unknown [Picea sitchensis]	95.5	222	10	0	1	222	1	222	1.4e-96	362.5	unknown	gbpln	Eukaryota	Viridiplantae	Picea	Picea sitchensis	common	LG_I_c00885_00190	LK_I_c45594_28975 unnamed protein product	223	223	2e-162	100	99.5516	99.5516	LG_I_c00885_00190	AbisacEGm026146t1 type=protein; aalen=; clen=669; offs=; oid=evgvelvk75Loc19512t1; organism=Abies sachalinensis;	223	210	3e-86	94.1704	61.435	73.5426	LG_I_c00885_00190	AT5G59240.1 | Ribosomal protein S8e family protein | Chr5:23902626-23903670 REVERSE LENGTH=210 | 201606	223	210	7e-120	94.1704	78.0269	86.5471	LG_I_c00885_00190	PILA_14056 unnamed protein product	223	358	1e-121	160.538	89.6861
LG_I_c00887_00192	ABK21175.1 unknown [Picea sitchensis]	93.7	350	22	0	1	350	1	350	9.3e-199	702.6	unknown	gbpln	Eukaryota	Viridiplantae	Picea	Picea sitchensis	common	LG_I_c00887_00192	LK_I_c22049_44367 unnamed protein product	351	351	0.0	100	99.1453	99.1453	LG_I_c00887_00192	AbisacEGm016819t2 type=protein; aalen=; clen=1547; offs=; oid=evgvelvk91Loc211t1; organism=Abies sachalinensis;	351	350	0.0	99.7151	90.0285	94.8718	LG_I_c00887_00192	AT1G02305.1 | Cysteine proteinases superfamily protein | Chr1:455816-457974 FORWARD LENGTH=362 | 201606	351	362	7e-164	103.134	61.2536	74.0741	LG_I_c00887_00192	PILA_31256 unnamed protein product	351	339	1e-167	96.5812	64.3875
LG_I_c00888_00193	ABK22179.1 unknown [Picea sitchensis]	93.9	293	18	0	1	293	1	293	1.8e-147	531.9	unknown	gbpln	Eukaryota	Viridiplantae	Picea	Picea sitchensis	common	LG_I_c00888_00193	LK_I_c11702_07221 unnamed protein product	294	294	0.0	100	98.9796	99.6599	LG_I_c00888_00193	AbisacEGm020157t1 type=protein; aalen=; clen=1698; offs=; oid=evgvelvk35Loc22051t1; organism=Abies sachalinensis;	294	293	0.0	99.6599	92.8571	94.898	LG_I_c00888_00193	AT3G25530.1 | glyoxylate reductase 1 | Chr3:9271949-9273514 REVERSE LENGTH=289 | 201606	294	289	3e-168	98.2993	78.2313	86.0544	LG_I_c00888_00193	PILA_23736 unnamed protein product	294	299	0.0	101.701	87.415
LG_I_c00890_00194	#	#	#	#	#	#	#	#	#	#	#	-	----	----	----	----	----	unassigned	LG_I_c00890_00194	LK_I_c20171_79700 unnamed protein product	146	157	6e-16	107.534	36.3014	36.9863	LG_I_c00890_00194	No_hits	146	#	#	#	#	#	LG_I_c00890_00194	No_hits	146	#	#	#	#	#	LG_I_c00890_00194	No_hits	146	#	#	#	#
LG_I_c00892_00195	ABK20915.1 unknown [Picea sitchensis]	85.7	63	9	0	1	63	1	63	4.8e-24	119.8	unknown	gbpln	Eukaryota	Viridiplantae	Picea	Picea sitchensis	common	LG_I_c00892_00195	LK_I_c11535_07106 unnamed protein product	65	65	3e-39	100	95.3846	98.4615	LG_I_c00892_00195	No_hits	65	#	#	#	#	#	LG_I_c00892_00195	AT3G15353.1 | metallothionein 3 | Chr3:5180825-5181325 REVERSE LENGTH=69 | 201606	65	69	1e-12	106.154	52.3077	61.5385	LG_I_c00892_00195	No_hits	65	#	#	#	#
LG_I_c00897_00196	A9NNH7.1 RecName: Full=Lipoyl synthase, mitochondrial; AltName: Full=Lipoate synthase; Short=LS; Short=Lip-syn; AltName: Full=Lipoic acid synthase ABK22188.1 unknown [Picea sitchensis]	94.6	386	21	0	1	386	1	386	7.1e-208	733	RecName: Full=Lipoyl synthase, mitochondrial; AltName: Full=Lipoate synthase; Short=LS; Short=Lip-syn; AltName: Full=Lipoic acid synthase ABK22188.1 unknown	gbpln	Eukaryota	Viridiplantae	Picea	Picea sitchensis	common	LG_I_c00897_00196	LK_I_c49569_31268 unnamed protein product	387	387	0.0	100	100	100	LG_I_c00897_00196	AbisacEGm014729t1 type=protein; aalen=; clen=1612; offs=; oid=evgvelvk25Loc2008t1; organism=Abies sachalinensis;	387	386	0.0	99.7416	93.0233	95.0904	LG_I_c00897_00196	AT2G20860.3 | lipoic acid synthase 1 | Chr2:8979636-8980983 FORWARD LENGTH=374 | 201606	387	374	0.0	96.6408	71.0594	80.6202	LG_I_c00897_00196	PILA_02365 unnamed protein product	387	387	0.0	100	93.0233
LG_I_c00901_00197	ADE77727.1 unknown [Picea sitchensis]	89.7	427	42	1	1	427	1	425	1.8e-204	721.8	unknown	gbpln	Eukaryota	Viridiplantae	Picea	Picea sitchensis	common	LG_I_c00901_00197	LK_I_c39246_24841 unnamed protein product	428	428	0.0	100	99.7664	100	LG_I_c00901_00197	AbisacEGm012505t1 type=protein; aalen=; clen=2350; offs=; oid=evgvelvk25Loc922t10; organism=Abies sachalinensis;	428	435	0.0	101.636	85.514	92.2897	LG_I_c00901_00197	AT3G19920.2 | BTB/POZ domain protein | Chr3:6929840-6931771 REVERSE LENGTH=457 | 201606	428	457	7e-79	106.776	35.514	55.6075	LG_I_c00901_00197	PILA_10802 unnamed protein product	428	463	0.0	108.178	89.2523
LG_I_c00904_00198	ABK22718.1 unknown [Picea sitchensis]	93.8	242	15	0	3	244	2	243	3.5e-128	467.6	unknown	gbpln	Eukaryota	Viridiplantae	Picea	Picea sitchensis	common	LG_I_c00904_00198	LK_T_010904_c00_g01_i01.p1 unnamed protein product	247	190	4e-140	76.9231	74.8988	76.1134	LG_I_c00904_00198	AbisacEGm021213t1 type=protein; aalen=; clen=831; offs=; oid=evgvelvk81Loc15029t2; organism=Abies sachalinensis;	247	276	9e-163	111.741	84.6154	92.7126	LG_I_c00904_00198	No_hits	247	#	#	#	#	#	LG_I_c00904_00198	PILA_09441 unnamed protein product	247	245	7e-174	99.1903	89.4737
LG_I_c00905_00199	QDF21382.1 caffeoyl shikimate esterase [Larix kaempferi]	100	319	0	0	1	319	1	319	7.2e-190	672.9	caffeoyl shikimate esterase	gbpln	Eukaryota	Viridiplantae	Larix	Larix kaempferi	unassigned	LG_I_c00905_00199	LK_T_050325_c00_g02_i05.p1 unnamed protein product	320	325	2e-93	101.562	42.5	61.25	LG_I_c00905_00199	AbisacEGm016266t1 type=protein; aalen=; clen=1699; offs=; oid=evgvelvk31Loc623t1; organism=Abies sachalinensis;	320	359	0.0	112.188	90.3125	94.6875	LG_I_c00905_00199	AT1G52760.1 | lysophospholipase 2 | Chr1:19651378-19652576 FORWARD LENGTH=332 | 201606	320	332	2e-167	103.75	69.6875	79.375	LG_I_c00905_00199	PILA_09304 unnamed protein product	320	266	0.0	83.125	73.75
LG_I_c00906_00200	ABK26140.1 unknown [Picea sitchensis]	97.1	238	7	0	1	238	1	238	1.6e-122	448.7	unknown	gbpln	Eukaryota	Viridiplantae	Picea	Picea sitchensis	common	LG_I_c00906_00200	LK_I_c07012_04211 unnamed protein product	239	239	7e-176	100	100	100	LG_I_c00906_00200	AbisacEGm023849t1 type=protein; aalen=; clen=1423; offs=; oid=evgvelvk35Loc2887t1; organism=Abies sachalinensis;	239	238	2e-166	99.5816	94.1423	97.0711	LG_I_c00906_00200	AT1G01820.1 | peroxin 11c | Chr1:296213-297723 REVERSE LENGTH=235 | 201606	239	235	2e-127	98.3264	70.7113	85.3556	LG_I_c00906_00200	PILA_20505 unnamed protein product	239	239	3e-168	100	94.9791
LG_I_c00907_00201	ABK21269.1 unknown [Picea sitchensis]	88.4	147	17	0	41	187	1	147	4.8e-69	270.8	unknown	gbpln	Eukaryota	Viridiplantae	Picea	Picea sitchensis	common	LG_I_c00907_00201	LK_I_c26558_17279 unnamed protein product	188	148	4e-105	78.7234	78.1915	78.1915	LG_I_c00907_00201	AbisacEGm030793t2 type=protein; aalen=; clen=566; offs=; oid=evgvelvk85Loc29412t1; organism=Abies sachalinensis;	188	130	3e-80	69.1489	59.5745	64.3617	LG_I_c00907_00201	AT2G28900.1 | outer plastid envelope protein 16-1 | Chr2:12414423-12415459 REVERSE LENGTH=148 | 201606	188	148	2e-52	78.7234	40.9574	54.7872	LG_I_c00907_00201	PILA_30867 unnamed protein product	188	351	2e-96	186.702	75.5319
LG_I_c00908_00202	ABK24203.1 unknown [Picea sitchensis]	92	262	21	0	1	262	1	262	2.1e-142	515	unknown	gbpln	Eukaryota	Viridiplantae	Picea	Picea sitchensis	common	LG_I_c00908_00202	LK_I_c12846_78496 unnamed protein product	263	263	0.0	100	98.0989	98.8593	LG_I_c00908_00202	AbisacEGm022172t1 type=protein; aalen=; clen=1005; offs=; oid=evgvelvk41Loc42752t1; organism=Abies sachalinensis;	263	262	1e-179	99.6198	87.0722	94.6768	LG_I_c00908_00202	AT3G12500.1 | basic chitinase | Chr3:3962501-3963984 REVERSE LENGTH=335 | 201606	263	335	1e-105	127.376	54.7529	67.6806	LG_I_c00908_00202	PILA_16207 unnamed protein product	263	299	3e-129	113.688	65.019
LG_I_c00909_00203	XP_010250529.1 PREDICTED: trihelix transcription factor ASR3-like [Nelumbo nucifera]	51.9	308	117	9	93	374	41	343	3e-70	275.8	PREDICTED: trihelix transcription factor ASR3-like	gbpln	Eukaryota	Viridiplantae	Nelumbo	Nelumbo nucifera	common	LG_I_c00909_00203	LK_I_c07496_04533 unnamed protein product	375	375	0.0	100	99.7333	100	LG_I_c00909_00203	AbisacEGm014139t1 type=protein; aalen=; clen=1930; offs=; oid=evgvelvk31Loc17166t1; organism=Abies sachalinensis;	375	398	5e-160	106.133	58.9333	60.8	LG_I_c00909_00203	AT2G33550.1 | Homeodomain-like superfamily protein | Chr2:14210180-14211487 REVERSE LENGTH=314 | 201606	375	314	2e-79	83.7333	40	54.1333	LG_I_c00909_00203	PILA_11079 unnamed protein product	375	377	0.0	100.533	93.3333
LG_I_c00913_00204	ABK26152.1 unknown [Picea sitchensis]	90.3	155	15	0	1	155	1	155	7.3e-71	276.6	unknown	gbpln	Eukaryota	Viridiplantae	Picea	Picea sitchensis	unassigned	LG_I_c00913_00204	LK_T_007672_c00_g01_i04.p1 unnamed protein product	157	134	4e-87	85.3503	78.9809	78.9809	LG_I_c00913_00204	AbisacEGm031248t1 type=protein; aalen=; clen=853; offs=; oid=evgvelvk71Loc16840t4; organism=Abies sachalinensis;	157	156	5e-83	99.3631	84.7134	87.8981	LG_I_c00913_00204	AT1G04340.1 | HR-like lesion-inducing protein-like protein | Chr1:1163345-1164737 REVERSE LENGTH=159 | 201606	157	159	8e-52	101.274	50.3185	69.4268	LG_I_c00913_00204	PILA_11273 unnamed protein product	157	157	1e-90	100	82.1656
LG_I_c00916_00206	ABK25882.1 unknown [Picea sitchensis]	93.5	217	14	0	1	217	1	217	2e-103	385.2	unknown	gbpln	Eukaryota	Viridiplantae	Picea	Picea sitchensis	common	LG_I_c00916_00206	LK_I_c02129_58247 unnamed protein product	218	159	4e-110	72.9358	70.6422	70.6422	LG_I_c00916_00206	AbisacEGm019981t1 type=protein; aalen=; clen=1933; offs=; oid=evgvelvk41Loc370t6; organism=Abies sachalinensis;	218	296	2e-148	135.78	93.578	95.4128	LG_I_c00916_00206	AT3G07170.1 | Sterile alpha motif (SAM) domain-containing protein | Chr3:2280428-2282097 FORWARD LENGTH=203 | 201606	218	203	1e-42	93.1193	41.2844	60.5505	LG_I_c00916_00206	PILA_27035 unnamed protein product	218	269	1e-149	123.394	94.0367
LG_I_c00931_00208	ABR16358.1 unknown [Picea sitchensis]	94.1	393	23	0	1	393	1	393	1.4e-222	781.9	unknown	gbpln	Eukaryota	Viridiplantae	Picea	Picea sitchensis	common	LG_I_c00931_00208	LK_I_c01490_00535 unnamed protein product	394	394	0.0	100	98.9848	98.9848	LG_I_c00931_00208	AbisacEGm014441t2 type=protein; aalen=; clen=1614; offs=; oid=evgvelvk91Loc8723t1; organism=Abies sachalinensis;	394	392	0.0	99.4924	91.1168	93.9086	LG_I_c00931_00208	AT1G03475.1 | Coproporphyrinogen III oxidase | Chr1:869302-871175 REVERSE LENGTH=386 | 201606	394	386	0.0	97.9695	69.0355	78.4264	LG_I_c00931_00208	PILA_36167 unnamed protein product	394	394	0.0	100	88.0711
LG_I_c00934_00210	ADE76443.1 unknown [Picea sitchensis]	95.4	455	21	0	1	455	1	455	1.4e-239	838.6	unknown	gbpln	Eukaryota	Viridiplantae	Picea	Picea sitchensis	common	LG_I_c00934_00210	LK_I_c10530_06486 unnamed protein product	456	456	0.0	100	99.5614	99.5614	LG_I_c00934_00210	AbisacEGm011116t8 type=protein; aalen=; clen=1736; offs=; oid=evgvelvk31Loc9430t6; organism=Abies sachalinensis;	456	437	0.0	95.8333	90.3509	92.5439	LG_I_c00934_00210	AT5G65720.3 | nitrogen fixation S (NIFS)-like 1 | Chr5:26296349-26297710 FORWARD LENGTH=453 | 201606	456	453	0.0	99.3421	72.5877	85.307	LG_I_c00934_00210	PILA_33401 unnamed protein product	456	485	4e-22	106.36	14.693
LG_I_c00935_00211	ABR18058.1 unknown [Picea sitchensis]	96.2	451	17	0	1	451	1	451	1.8e-258	901.4	unknown	gbpln	Eukaryota	Viridiplantae	Picea	Picea sitchensis	common	LG_I_c00935_00211	LK_I_c50590_31641 unnamed protein product	452	452	0.0	100	100	100	LG_I_c00935_00211	AbisacEGm056287t3 type=protein; aalen=; clen=2004; offs=; oid=evgvelvk35Loc42052t10; organism=Abies sachalinensis;	452	511	0.0	113.053	95.7965	96.9027	LG_I_c00935_00211	AT4G37560.1 | Acetamidase/Formamidase family protein | Chr4:17646489-17648457 FORWARD LENGTH=452 | 201606	452	452	0.0	100	75	84.9558	LG_I_c00935_00211	PILA_21197 unnamed protein product	452	597	0.0	132.08	92.2566
LG_I_c00937_00212	ABK25868.1 unknown [Picea sitchensis]	84.6	286	40	2	1	286	1	282	1.4e-115	426	unknown	gbpln	Eukaryota	Viridiplantae	Picea	Picea sitchensis	common	LG_I_c00937_00212	LK_T_003299_c00_g01_i04.p1 unnamed protein product	287	282	0.0	98.2578	97.9094	97.9094	LG_I_c00937_00212	AbisacEGm020980t4 type=protein; aalen=; clen=1221; offs=; oid=evgvelvk21Loc20401t5; organism=Abies sachalinensis;	287	280	2e-144	97.561	77.7003	83.9721	LG_I_c00937_00212	AT3G23400.1 | Plastid-lipid associated protein PAP / fibrillin family protein | Chr3:8376636-8378225 REVERSE LENGTH=284 | 201606	287	284	5e-83	98.9547	41.115	52.9617	LG_I_c00937_00212	No_hits	287	#	#	#	#
LG_I_c00941_00213	ABK21869.1 unknown [Picea sitchensis]	82.6	414	59	1	1	414	1	401	5.8e-107	397.9	unknown	gbpln	Eukaryota	Viridiplantae	Picea	Picea sitchensis	common	LG_I_c00941_00213	LK_I_c13894_08667 unnamed protein product	415	407	0.0	98.0723	97.3494	98.0723	LG_I_c00941_00213	AbisacEGm013941t1 type=protein; aalen=; clen=1410; offs=; oid=evgvelvk91Loc16186t1; organism=Abies sachalinensis;	415	402	0.0	96.8675	86.747	91.3253	LG_I_c00941_00213	AT3G17880.1 | tetraticopeptide domain-containing thioredoxin | Chr3:6123534-6126113 FORWARD LENGTH=380 | 201606	415	380	3e-101	91.5663	38.0723	49.3976	LG_I_c00941_00213	PILA_18047 unnamed protein product	415	161	6e-86	38.7952	34.6988
LG_I_c00946_00214	XP_006847040.1 acyl-lipid (9-3)-desaturase [Amborella trichopoda]	63.7	443	158	2	16	456	29	470	4e-178	634.4	acyl-lipid (9-3)-desaturase	gbpln	Eukaryota	Viridiplantae	Amborella	Amborella trichopoda	common	LG_I_c00946_00214	LK_I_c00299_00011 unnamed protein product	457	457	0.0	100	100	100	LG_I_c00946_00214	AbisacEGm012348t1 type=protein; aalen=; clen=1626; offs=; oid=evgvelvk95Loc411t1; organism=Abies sachalinensis;	457	438	0.0	95.8425	87.3085	91.4661	LG_I_c00946_00214	AT2G46210.1 | Fatty acid/sphingolipid desaturase | Chr2:18977542-18978891 FORWARD LENGTH=449 | 201606	457	449	0.0	98.2495	55.1422	71.7724	LG_I_c00946_00214	PILA_15467 unnamed protein product	457	457	0.0	100	89.4967
LG_I_c00947_00215	ABK25518.1 unknown [Picea sitchensis]	93.9	115	7	0	16	130	1	115	1.1e-54	222.6	unknown	gbpln	Eukaryota	Viridiplantae	Picea	Picea sitchensis	common	LG_I_c00947_00215	LK_I_c08547_36770 unnamed protein product	131	124	4e-88	94.6565	94.6565	94.6565	LG_I_c00947_00215	AbisacEGm028822t1 type=protein; aalen=; clen=996; offs=; oid=evgvelvk55Loc66698t2; organism=Abies sachalinensis;	131	179	3e-49	136.641	57.2519	64.8855	LG_I_c00947_00215	AT5G40370.1 | Glutaredoxin family protein | Chr5:16147826-16149052 REVERSE LENGTH=111 | 201606	131	111	5e-53	84.7328	58.0153	64.1221	LG_I_c00947_00215	PILA_26246 unnamed protein product	131	169	1e-70	129.008	87.0229
LG_I_c00950_00216	ABK25904.1 unknown [Picea sitchensis]	98.3	298	5	0	55	352	1	298	1.1e-159	572.8	unknown	gbpln	Eukaryota	Viridiplantae	Picea	Picea sitchensis	common	LG_I_c00950_00216	LK_I_c40625_25711 unnamed protein product	353	355	0.0	100.567	99.7167	99.7167	LG_I_c00950_00216	AbisacEGm013292t1 type=protein; aalen=; clen=1986; offs=; oid=evgvelvk61Loc50t1; organism=Abies sachalinensis;	353	417	0.0	118.13	98.3003	99.1501	LG_I_c00950_00216	AT2G03120.1 | signal peptide peptidase | Chr2:937554-940083 FORWARD LENGTH=344 | 201606	353	344	0.0	97.4504	76.204	85.8357	LG_I_c00950_00216	PILA_30111 unnamed protein product	353	391	0.0	110.765	93.7677
LG_I_c00951_00217	ABK26544.1 unknown [Picea sitchensis]	94.7	264	12	1	1	264	30	291	6.7e-117	430.3	unknown	gbpln	Eukaryota	Viridiplantae	Picea	Picea sitchensis	common	LG_I_c00951_00217	LK_I_c29476_48295 unnamed protein product	265	297	0.0	112.075	100	100	LG_I_c00951_00217	AbisacEGm022304t1 type=protein; aalen=; clen=1260; offs=; oid=evgvelvk21Loc365t10; organism=Abies sachalinensis;	265	260	9e-168	98.1132	89.0566	94.3396	LG_I_c00951_00217	AT5G49710.3 | RING finger protein | Chr5:20195561-20197188 FORWARD LENGTH=235 | 201606	265	235	2e-70	88.6792	42.6415	56.2264	LG_I_c00951_00217	PILA_04592 unnamed protein product	265	301	5e-170	113.585	92.0755
LG_I_c00952_00218	ABK21535.1 unknown [Picea sitchensis]	95.8	165	7	0	17	181	1	165	2.1e-85	325.1	unknown	gbpln	Eukaryota	Viridiplantae	Picea	Picea sitchensis	common	LG_I_c00952_00218	LK_I_c42809_27146 unnamed protein product	182	182	1e-132	100	98.9011	99.4505	LG_I_c00952_00218	AbisacEGm027948t1 type=protein; aalen=; clen=1083; offs=; oid=evgvelvk81Loc1225t1; organism=Abies sachalinensis;	182	189	4e-120	103.846	90.6593	93.4066	LG_I_c00952_00218	AT1G57860.1 | Translation protein SH3-like family protein | Chr1:21430034-21430827 REVERSE LENGTH=164 | 201606	182	164	2e-99	90.1099	74.1758	82.4176	LG_I_c00952_00218	PILA_34698 unnamed protein product	182	165	3e-113	90.6593	86.2637
LG_I_c00955_00219	ADE77929.1 unknown [Picea sitchensis]	84.8	99	15	0	65	163	1	99	4.1e-44	188	unknown	gbpln	Eukaryota	Viridiplantae	Picea	Picea sitchensis	unassigned	LG_I_c00955_00219	LK_I_c20614_13136 unnamed protein product	188	378	2e-116	201.064	85.6383	85.6383	LG_I_c00955_00219	AbisacEGm018137t2 type=protein; aalen=; clen=1616; offs=; oid=evgvelvk95Loc102t1; organism=Abies sachalinensis;	188	328	1e-54	174.468	43.617	47.3404	LG_I_c00955_00219	AT3G21150.1 | B-box 32 | Chr3:7412713-7413390 REVERSE LENGTH=225 | 201606	188	225	2e-14	119.681	18.0851	19.1489	LG_I_c00955_00219	PILA_27031 unnamed protein product	188	231	2e-13	122.872	18.617
LG_I_c00956_00220	ABK22589.1 unknown [Picea sitchensis]	90.3	185	18	0	1	185	1	185	8.1e-101	376.3	unknown	gbpln	Eukaryota	Viridiplantae	Picea	Picea sitchensis	common	LG_I_c00956_00220	LK_T_000857_c00_g01_i08.p1 unnamed protein product	186	207	3e-126	111.29	90.3226	91.9355	LG_I_c00956_00220	AbisacEGm028029t1 type=protein; aalen=; clen=1107; offs=; oid=evgvelvk31Loc2218t4; organism=Abies sachalinensis;	186	188	2e-100	101.075	68.8172	82.2581	LG_I_c00956_00220	AT4G14710.2 | RmlC-like cupins superfamily protein | Chr4:8424897-8426360 REVERSE LENGTH=199 | 201606	186	199	1e-95	106.989	68.2796	83.3333	LG_I_c00956_00220	PILA_20561 unnamed protein product	186	186	1e-125	100	88.7097
LG_I_c00957_00221	ABK22341.1 unknown [Picea sitchensis]	80.1	272	52	1	17	286	1	272	3.9e-118	434.5	unknown	gbpln	Eukaryota	Viridiplantae	Picea	Picea sitchensis	common	LG_I_c00957_00221	LK_I_c22260_14298 unnamed protein product	287	271	0.0	94.4251	94.0767	94.0767	LG_I_c00957_00221	AbisacEGm021493t1 type=protein; aalen=; clen=1573; offs=; oid=evgvelvk45Loc440t4; organism=Abies sachalinensis;	287	272	2e-169	94.7735	79.0941	85.7143	LG_I_c00957_00221	AT3G01500.4 | carbonic anhydrase 1 | Chr3:195173-196716 REVERSE LENGTH=259 | 201606	287	259	6e-108	90.2439	52.6132	66.5505	LG_I_c00957_00221	PILA_06906 unnamed protein product	287	269	3e-160	93.7282	77.3519
LG_I_c00963_00224	ABK23947.1 unknown [Picea sitchensis]	84.1	346	53	1	9	354	1	344	2.7e-161	578.2	unknown	gbpln	Eukaryota	Viridiplantae	Picea	Picea sitchensis	unassigned	LG_I_c00963_00224	LK_I_c43890_27840 unnamed protein product	355	351	0.0	98.8732	78.3099	85.6338	LG_I_c00963_00224	AbisacEGm004623t2 type=protein; aalen=; clen=1195; offs=; oid=evgvelvk91Loc8554t4; organism=Abies sachalinensis;	355	344	0.0	96.9014	78.0282	85.9155	LG_I_c00963_00224	AT4G16260.1 | Glycosyl hydrolase superfamily protein | Chr4:9200180-9201441 REVERSE LENGTH=344 | 201606	355	344	4e-99	96.9014	42.2535	62.8169	LG_I_c00963_00224	PILA_25767 unnamed protein product	355	391	0.0	110.141	71.5493
LG_I_c00964_00225	ABK25798.1 unknown [Picea sitchensis]	80.3	122	21	3	1	120	1	121	3.5e-44	187.6	unknown	gbpln	Eukaryota	Viridiplantae	Picea	Picea sitchensis	unassigned	LG_I_c00964_00225	LK_I_c18164_11412 unnamed protein product	121	147	2e-20	121.488	47.9339	57.8512	LG_I_c00964_00225	AbisacEGm033603t1 type=protein; aalen=; clen=700; offs=; oid=evgvelvk55Loc232t1; organism=Abies sachalinensis;	121	139	8e-56	114.876	76.8595	85.9504	LG_I_c00964_00225	AT4G15800.1 | ralf-like 33 | Chr4:8984915-8985265 FORWARD LENGTH=116 | 201606	121	116	3e-32	95.8678	45.4545	60.3306	LG_I_c00964_00225	PILA_18069 unnamed protein product	121	123	8e-55	101.653	77.686
LG_I_c00967_00226	AHW42456.1 GA2ox6 [Pinus tabuliformis]	83.3	245	41	0	1	245	1	245	5.1e-114	420.6	GA2ox6	gbpln	Eukaryota	Viridiplantae	Pinus	Pinus tabuliformis	unassigned	LG_I_c00967_00226	LK_I_c26273_17083 unnamed protein product	253	379	0.0	149.802	95.2569	96.4427	LG_I_c00967_00226	AbisacEGm015057t26 type=protein; aalen=; clen=1429; offs=; oid=evgvelvk31Loc17607t8; organism=Abies sachalinensis;	253	378	4e-149	149.407	79.0514	86.9565	LG_I_c00967_00226	AT1G17010.1 | 2-oxoglutarate (2OG) and Fe(II)-dependent oxygenase superfamily protein | Chr1:5817667-5819183 FORWARD LENGTH=361 | 201606	253	361	4e-56	142.688	37.9447	56.917	LG_I_c00967_00226	PILA_07458 unnamed protein product	253	379	5e-151	149.802	80.6324
LG_I_c00973_00228	ABK24922.1 unknown [Picea sitchensis]	87	322	42	0	15	336	1	322	6.4e-168	600.1	unknown	gbpln	Eukaryota	Viridiplantae	Picea	Picea sitchensis	unassigned	LG_I_c00973_00228	LK_I_c01396_00466 unnamed protein product	345	409	0.0	118.551	94.7826	95.0725	LG_I_c00973_00228	AbisacEGm014237t3 type=protein; aalen=; clen=1447; offs=; oid=evgvelvk95Loc10099t1; organism=Abies sachalinensis;	345	396	0.0	114.783	81.4493	87.2464	LG_I_c00973_00228	AT5G08370.2 | alpha-galactosidase 2 | Chr5:2691116-2693441 REVERSE LENGTH=370 | 201606	345	370	1e-157	107.246	59.4203	71.8841	LG_I_c00973_00228	PILA_01756 unnamed protein product	345	397	0.0	115.072	75.942
LG_I_c00975_00230	ABK25888.1 unknown [Picea sitchensis]	97	271	8	0	1	271	1	271	1.6e-150	542	unknown	gbpln	Eukaryota	Viridiplantae	Picea	Picea sitchensis	common	LG_I_c00975_00230	LK_I_c03753_33976 unnamed protein product	272	272	0.0	100	96.3235	98.1618	LG_I_c00975_00230	AbisacEGm021535t1 type=protein; aalen=; clen=1153; offs=; oid=evgvelvk81Loc4322t1; organism=Abies sachalinensis;	272	271	0.0	99.6324	96.6912	97.7941	LG_I_c00975_00230	AT3G26340.1 | N-terminal nucleophile aminohydrolases (Ntn hydrolases) superfamily protein | Chr3:9650600-9652572 REVERSE LENGTH=273 | 201606	272	273	6e-164	100.368	81.6176	87.8676	LG_I_c00975_00230	PILA_03144 unnamed protein product	272	272	0.0	100	97.7941
LG_I_c00978_00231	ABK21458.1 unknown [Picea sitchensis]	93	243	17	0	43	285	1	243	2.4e-128	468.4	unknown	gbpln	Eukaryota	Viridiplantae	Picea	Picea sitchensis	common	LG_I_c00978_00231	LK_I_c01306_32433 unnamed protein product	286	286	0.0	100	100	100	LG_I_c00978_00231	AbisacEGm020557t1 type=protein; aalen=; clen=1095; offs=; oid=evgvelvk55Loc24990t2; organism=Abies sachalinensis;	286	286	1e-180	100	86.7133	89.1608	LG_I_c00978_00231	AT2G32520.4 | alpha/beta-Hydrolases superfamily protein | Chr2:13805823-13807556 REVERSE LENGTH=277 | 201606	286	277	3e-139	96.8531	65.3846	77.2727	LG_I_c00978_00231	PILA_10312 unnamed protein product	286	273	4e-178	95.4545	86.014
LG_I_c00980_00232	ABK23284.1 unknown [Picea sitchensis]	87.8	196	24	0	1	196	16	211	5.6e-92	347.1	unknown	gbpln	Eukaryota	Viridiplantae	Picea	Picea sitchensis	common	LG_I_c00980_00232	LK_T_004169_c00_g01_i10.p1 unnamed protein product	197	197	1e-147	100	99.4924	100	LG_I_c00980_00232	AbisacEGm027395t1 type=protein; aalen=; clen=921; offs=; oid=evgvelvk61Loc13276t2; organism=Abies sachalinensis;	197	196	3e-124	99.4924	85.2792	89.3401	LG_I_c00980_00232	AT4G13830.2 | DNAJ-like 20 | Chr4:8011518-8012577 FORWARD LENGTH=197 | 201606	197	197	3e-43	100	37.0558	49.2386	LG_I_c00980_00232	PILA_05334 unnamed protein product	197	197	3e-118	100	81.7259
LG_I_c00981_00233	ABK21158.1 unknown [Picea sitchensis]	91.9	209	17	0	71	279	1	209	4.9e-110	407.5	unknown	gbpln	Eukaryota	Viridiplantae	Picea	Picea sitchensis	common	LG_I_c00981_00233	LK_I_c13799_08602 unnamed protein product	280	280	0.0	100	98.9286	99.6429	LG_I_c00981_00233	AbisacEGm020996t2 type=protein; aalen=; clen=1326; offs=; oid=evgvelvk85Loc8640t4; organism=Abies sachalinensis;	280	280	0.0	100	90.3571	93.9286	LG_I_c00981_00233	AT4G25130.1 | peptide met sulfoxide reductase 4 | Chr4:12898802-12899998 REVERSE LENGTH=258 | 201606	280	258	4e-119	92.1429	57.5	66.0714	LG_I_c00981_00233	PILA_27097 unnamed protein product	280	279	0.0	99.6429	85.7143
LG_I_c00982_00234	XP_003590204.1 thioredoxin-like protein YLS8 [Medicago truncatula]	100	142	0	0	1	142	1	142	3.7e-77	297.4	thioredoxin-like protein YLS8	gbpln	Eukaryota	Viridiplantae	Medicago	Medicago truncatula	common	LG_I_c00982_00234	LK_I_c02086_32976 unnamed protein product	143	143	3e-106	100	100	100	LG_I_c00982_00234	AbisacEGm058631t2 type=protein; aalen=; clen=550; offs=; oid=evgvelvk81Loc6418t1; organism=Abies sachalinensis;	143	142	1e-105	99.3007	99.3007	99.3007	LG_I_c00982_00234	AT5G08290.1 | mRNA splicing factor%2C thioredoxin-like U5 snRNP | Chr5:2666043-2666936 FORWARD LENGTH=142 | 201606	143	142	9e-105	99.3007	97.2028	99.3007	LG_I_c00982_00234	PILA_30024 unnamed protein product	143	152	5e-23	106.294	34.2657
LG_I_c00983_00235	ADE76860.1 unknown [Picea sitchensis]	91.6	166	14	0	1	166	1	166	1.9e-77	298.5	unknown	gbpln	Eukaryota	Viridiplantae	Picea	Picea sitchensis	common	LG_I_c00983_00235	LK_I_c27850_17723 unnamed protein product	167	167	7e-120	100	98.8024	99.4012	LG_I_c00983_00235	AbisacEGm030344t1 type=protein; aalen=; clen=1102; offs=; oid=evgvelvk91Loc10330t1; organism=Abies sachalinensis;	167	164	9e-108	98.2036	89.2216	93.4132	LG_I_c00983_00235	AT1G16840.4 | hypothetical protein | Chr1:5763111-5763984 REVERSE LENGTH=161 | 201606	167	161	1e-28	96.4072	35.3293	49.1018	LG_I_c00983_00235	PILA_00608 unnamed protein product	167	186	9e-71	111.377	61.6766
LG_I_c00987_00238	ABK23922.1 unknown [Picea sitchensis]	91	223	20	0	1	223	1	223	8.6e-81	310.1	unknown	gbpln	Eukaryota	Viridiplantae	Picea	Picea sitchensis	common	LG_I_c00987_00238	LK_I_c08555_05216 unnamed protein product	224	224	8e-161	100	100	100	LG_I_c00987_00238	AbisacEGm025025t1 type=protein; aalen=; clen=1207; offs=; oid=evgvelvk51Loc26164t2; organism=Abies sachalinensis;	224	223	3e-144	99.5536	90.625	94.1964	LG_I_c00987_00238	AT4G32260.1 | ATPase%2C F0 complex%2C subunit B/B'%2C bacterial/chloroplast | Chr4:15573859-15574586 REVERSE LENGTH=219 | 201606	224	219	5e-52	97.7679	50	67.4107	LG_I_c00987_00238	PILA_04791 unnamed protein product	224	226	7e-133	100.893	87.9464
LG_I_c00993_00241	ALN42232.1 histidine-containing phosphotransfer-like protein [Pinus pinaster]	95.4	151	7	0	1	151	1	151	1.3e-75	292.4	histidine-containing phosphotransfer-like protein	gbpln	Eukaryota	Viridiplantae	Pinus	Pinus pinaster	common	LG_I_c00993_00241	LK_I_c03144_01639 unnamed protein product	152	152	3e-110	100	100	100	LG_I_c00993_00241	AbisacEGm031277t1 type=protein; aalen=; clen=1265; offs=; oid=evgvelvk55Loc9236t6; organism=Abies sachalinensis;	152	156	2e-67	102.632	63.1579	78.2895	LG_I_c00993_00241	AT3G21510.1 | histidine-containing phosphotransmitter 1 | Chr3:7578432-7579537 REVERSE LENGTH=154 | 201606	152	154	7e-58	101.316	61.8421	78.2895	LG_I_c00993_00241	PILA_02937 unnamed protein product	152	202	1e-104	132.895	94.7368
LG_I_c00999_00244	ABK26121.1 unknown [Picea sitchensis]	94.8	289	13	1	1	287	1	289	8e-156	559.7	unknown	gbpln	Eukaryota	Viridiplantae	Picea	Picea sitchensis	common	LG_I_c00999_00244	LK_I_c41479_54331 unnamed protein product	288	305	0.0	105.903	100	100	LG_I_c00999_00244	AbisacEGm020337t2 type=protein; aalen=; clen=1298; offs=; oid=evgvelvk91Loc4582t1; organism=Abies sachalinensis;	288	290	0.0	100.694	93.0556	95.8333	LG_I_c00999_00244	AT1G61520.3 | PSI type III chlorophyll a/b-binding protein | Chr1:22700152-22701149 FORWARD LENGTH=273 | 201606	288	273	7e-145	94.7917	71.1806	76.0417	LG_I_c00999_00244	PILA_33003 unnamed protein product	288	288	0.0	100	93.4028
LG_I_c01003_00246	ABR18295.1 unknown [Picea sitchensis]	99.3	143	1	0	1	143	1	143	1.7e-74	288.5	unknown	gbpln	Eukaryota	Viridiplantae	Picea	Picea sitchensis	common	LG_I_c01003_00246	LK_T_049756_c00_g01_i01.p1 unnamed protein product	144	133	9e-68	92.3611	67.3611	67.3611	LG_I_c01003_00246	AbisacEGm029111t1 type=protein; aalen=; clen=947; offs=; oid=evgvelvk81Loc4619t1; organism=Abies sachalinensis;	144	176	2e-102	122.222	97.2222	97.2222	LG_I_c01003_00246	AT2G20930.1 | SNARE-like superfamily protein | Chr2:9000790-9001656 REVERSE LENGTH=140 | 201606	144	140	2e-84	97.2222	79.8611	88.1944	LG_I_c01003_00246	PILA_18716 unnamed protein product	144	144	3e-101	100	96.5278
LG_I_c01005_00247	ABK21238.1 unknown [Picea sitchensis]	86.5	111	15	0	15	125	9	119	4.7e-46	194.5	unknown	gbpln	Eukaryota	Viridiplantae	Picea	Picea sitchensis	unassigned	LG_I_c01005_00247	LK_I_c08712_05316 unnamed protein product	200	367	1e-74	183.5	54.5	54.5	LG_I_c01005_00247	AbisacEGm015835t1 type=protein; aalen=; clen=1654; offs=; oid=evgvelvk71Loc1327t1; organism=Abies sachalinensis;	200	366	1e-60	183	46.5	50	LG_I_c01005_00247	AT4G39090.1 | Papain family cysteine protease | Chr4:18215826-18217326 REVERSE LENGTH=368 | 201606	200	368	7e-25	184	27.5	37	LG_I_c01005_00247	PILA_00159 unnamed protein product	200	383	4e-25	191.5	26
LG_I_c01007_00248	ABK24316.1 unknown [Picea sitchensis]	62.9	124	29	4	1	109	1	122	1.5e-24	122.5	unknown	gbpln	Eukaryota	Viridiplantae	Picea	Picea sitchensis	common	LG_I_c01007_00248	LK_I_c17249_41638 unnamed protein product	131	181	2e-65	138.168	75.5725	77.0992	LG_I_c01007_00248	AbisacEGm064484t1 type=protein; aalen=; clen=886; offs=; oid=evgvelvk61Loc42953t7; organism=Abies sachalinensis;	131	180	9e-49	137.405	63.3588	67.1756	LG_I_c01007_00248	AT3G22840.1 | Chlorophyll A-B binding family protein | Chr3:8084628-8085445 REVERSE LENGTH=195 | 201606	131	195	6e-12	148.855	25.9542	35.8779	LG_I_c01007_00248	PILA_33904 unnamed protein product	131	168	7e-46	128.244	58.0153
LG_I_c01012_00250	XP_010940274.1 probable adenylate kinase 1, chloroplastic [Elaeis guineensis]	67	282	91	1	1	280	1	282	1.3e-102	382.9	probable adenylate kinase 1, chloroplastic	gbpln	Eukaryota	Viridiplantae	Elaeis	Elaeis guineensis	common	LG_I_c01012_00250	LK_T_017205_c00_g02_i05.p1 unnamed protein product	281	281	0.0	100	100	100	LG_I_c01012_00250	AbisacEGm020803t1 type=protein; aalen=; clen=1547; offs=; oid=evgvelvk91Loc6800t1; organism=Abies sachalinensis;	281	283	0.0	100.712	90.3915	96.4413	LG_I_c01012_00250	AT2G37250.1 | adenosine kinase | Chr2:15641991-15643318 FORWARD LENGTH=284 | 201606	281	284	2e-123	101.068	61.5658	76.8683	LG_I_c01012_00250	PILA_29445 unnamed protein product	281	284	0.0	101.068	92.1708
LG_I_c01022_00254	ABR16039.1 unknown [Picea sitchensis]	91.7	242	20	0	36	277	1	242	1.1e-127	466.5	unknown	gbpln	Eukaryota	Viridiplantae	Picea	Picea sitchensis	common	LG_I_c01022_00254	LK_I_c17709_11097 unnamed protein product	344	405	0.0	117.733	81.1047	81.3953	LG_I_c01022_00254	AbisacEGm015729t1 type=protein; aalen=; clen=1835; offs=; oid=evgvelvk61Loc21532t1; organism=Abies sachalinensis;	344	368	3e-171	106.977	65.9884	69.7674	LG_I_c01022_00254	AT1G20330.1 | sterol methyltransferase 2 | Chr1:7038968-7040053 REVERSE LENGTH=361 | 201606	344	361	2e-131	104.942	50	58.7209	LG_I_c01022_00254	PILA_01355 unnamed protein product	344	371	2e-165	107.849	63.0814
LG_I_c01024_00255	XP_024376784.1 probable serine/threonine-protein kinase PBL7 [Physcomitrella patens]	69.2	522	143	7	1	506	1	520	2.3e-190	675.2	probable serine/threonine-protein kinase PBL7	gbpln	Eukaryota	Viridiplantae	Physcomitrella	Physcomitrella patens	common	LG_I_c01024_00255	LK_I_c11234_06942 unnamed protein product	515	515	0.0	100	99.4175	99.6117	LG_I_c01024_00255	AbisacEGm008686t16 type=protein; aalen=; clen=2250; offs=; oid=evgvelvk35Loc2726t7; organism=Abies sachalinensis;	515	510	0.0	99.0291	86.9903	91.6505	LG_I_c01024_00255	AT5G18610.3 | Protein kinase superfamily protein | Chr5:6192736-6195371 FORWARD LENGTH=513 | 201606	515	513	0.0	99.6117	65.8252	73.5922	LG_I_c01024_00255	PILA_19455 unnamed protein product	515	514	0.0	99.8058	88.7379
LG_I_c01029_00261	ABK22300.1 unknown [Picea sitchensis]	86.9	298	37	1	1	296	1	298	4.1e-139	504.2	unknown	gbpln	Eukaryota	Viridiplantae	Picea	Picea sitchensis	common	LG_I_c01029_00261	LK_I_c09163_37107 unnamed protein product	297	297	0.0	100	99.3266	99.6633	LG_I_c01029_00261	AbisacEGm019480t1 type=protein; aalen=; clen=1146; offs=; oid=evgvelvk95Loc21067t1; organism=Abies sachalinensis;	297	304	2e-179	102.357	86.1953	92.5926	LG_I_c01029_00261	AT1G54780.1 | thylakoid lumen 18.3 kDa protein | Chr1:20439533-20440953 FORWARD LENGTH=285 | 201606	297	285	2e-119	95.9596	56.5657	68.6869	LG_I_c01029_00261	PILA_20403 unnamed protein product	297	297	0.0	100	88.2155
LG_I_c01031_00262	ABK25077.1 unknown [Picea sitchensis]	87.8	245	30	0	41	285	1	245	2e-111	412.1	unknown	gbpln	Eukaryota	Viridiplantae	Picea	Picea sitchensis	common	LG_I_c01031_00262	LK_T_002147_c00_g01_i01.p1 unnamed protein product	286	246	4e-176	86.014	85.6643	86.014	LG_I_c01031_00262	AbisacEGm057995t1 type=protein; aalen=; clen=1064; offs=; oid=evgvelvk91Loc5646t1; organism=Abies sachalinensis;	286	246	8e-147	86.014	76.2238	81.1189	LG_I_c01031_00262	AT4G15470.1 | Bax inhibitor-1 family protein | Chr4:8843661-8845505 FORWARD LENGTH=256 | 201606	286	256	2e-104	89.5105	53.4965	66.0839	LG_I_c01031_00262	PILA_02106 unnamed protein product	286	216	7e-90	75.5245	45.8042
LG_I_c01032_00263	AFK40884.1 unknown [Lotus japonicus]	76.6	145	32	2	1	143	2	146	6.1e-44	188	unknown	gbpln	Eukaryota	Viridiplantae	Lotus	Lotus japonicus	unassigned	LG_I_c01032_00263	LK_I_c14285_08932 unnamed protein product	279	168	8e-96	60.2151	56.9892	57.3477	LG_I_c01032_00263	AbisacEGm019903t1 type=protein; aalen=; clen=1539; offs=; oid=evgvelvk21Loc14065t8; organism=Abies sachalinensis;	279	297	4e-129	106.452	90.3226	93.5484	LG_I_c01032_00263	AT4G35785.2 | RNA-binding (RRM/RBD/RNP motifs) family protein | Chr4:16953211-16955127 REVERSE LENGTH=239 | 201606	279	239	2e-44	85.6631	25.8065	31.1828	LG_I_c01032_00263	PILA_08224 unnamed protein product	279	185	2e-86	66.3082	58.0645
LG_I_c01033_00264	ABK23974.1 unknown [Picea sitchensis]	79.7	128	25	1	1	128	1	127	1.1e-48	202.6	unknown	gbpln	Eukaryota	Viridiplantae	Picea	Picea sitchensis	common	LG_I_c01033_00264	LK_I_c35968_23265 unnamed protein product	129	129	5e-94	100	99.2248	100	LG_I_c01033_00264	AbisacEGm061333t1 type=protein; aalen=; clen=596; offs=; oid=evgvelvk45Loc298t2; organism=Abies sachalinensis;	129	122	1e-12	94.5736	20.9302	27.907	LG_I_c01033_00264	AT5G07330.1 | NFU1 iron-sulfur cluster protein | Chr5:2316064-2316641 FORWARD LENGTH=165 | 201606	129	165	8e-16	127.907	28.6822	43.4109	LG_I_c01033_00264	No_hits	129	#	#	#	#
LG_I_c01034_00265	ADE76266.1 unknown [Picea sitchensis]	97.6	212	5	0	1	212	1	212	8.3e-110	406.4	unknown	gbpln	Eukaryota	Viridiplantae	Picea	Picea sitchensis	common	LG_I_c01034_00265	LK_I_c17635_11040 unnamed protein product	213	213	6e-160	100	100	100	LG_I_c01034_00265	AbisacEGm022053t1 type=protein; aalen=; clen=1490; offs=; oid=evgvelvk21Loc8896t2; organism=Abies sachalinensis;	213	264	2e-151	123.944	95.3052	97.1831	LG_I_c01034_00265	AT4G05000.3 | Vacuolar protein sorting-associated protein VPS28 family protein | Chr4:2563953-2564585 FORWARD LENGTH=210 | 201606	213	210	2e-106	98.5915	66.1972	83.0986	LG_I_c01034_00265	PILA_34417 unnamed protein product	213	266	8e-154	124.883	96.7136
LG_I_c01040_00266	XP_010943679.1 mitochondrial import receptor subunit TOM40-1 [Elaeis guineensis]	79.3	333	61	1	1	333	1	325	7.6e-150	540	mitochondrial import receptor subunit TOM40-1	gbpln	Eukaryota	Viridiplantae	Elaeis	Elaeis guineensis	common	LG_I_c01040_00266	LK_I_c12541_07789 unnamed protein product	335	335	0.0	100	100	100	LG_I_c01040_00266	AbisacEGm018211t1 type=protein; aalen=; clen=2113; offs=; oid=evgvelvk51Loc1625t10; organism=Abies sachalinensis;	335	327	0.0	97.6119	75.8209	82.3881	LG_I_c01040_00266	AT3G20000.1 | translocase of the outer mitochondrial membrane 40 | Chr3:6967685-6970247 FORWARD LENGTH=309 | 201606	335	309	6e-151	92.2388	58.209	73.4328	LG_I_c01040_00266	PILA_19898 unnamed protein product	335	276	1e-150	82.3881	59.403
LG_I_c01042_00267	B8LK84.1 RecName: Full=Anamorsin homolog 1; AltName: Full=Fe-S cluster assembly protein DRE2 homolog 1 ABR16064.1 unknown [Picea sitchensis]	89.8	285	29	0	1	285	1	285	4.2e-133	484.2	RecName: Full=Anamorsin homolog 1; AltName: Full=Fe-S cluster assembly protein DRE2 homolog 1 ABR16064.1 unknown	gbpln	Eukaryota	Viridiplantae	Picea	Picea sitchensis	common	LG_I_c01042_00267	LK_I_c03971_75780 unnamed protein product	286	289	0.0	101.049	99.6503	99.6503	LG_I_c01042_00267	AbisacEGm019495t1 type=protein; aalen=; clen=1599; offs=; oid=evgvelvk95Loc6202t1; organism=Abies sachalinensis;	286	304	0.0	106.294	90.5594	94.4056	LG_I_c01042_00267	AT5G18400.3 | Cytokine-induced anti-apoptosis inhibitor 1%2C Fe-S biogenesi | Chr5:6092955-6094876 REVERSE LENGTH=272 | 201606	286	272	1e-63	95.1049	41.958	61.8881	LG_I_c01042_00267	PILA_05827 unnamed protein product	286	286	0.0	100	89.1608
LG_I_c01050_00270	ABK22658.1 unknown [Picea sitchensis]	98.8	249	3	0	1	249	1	249	1.6e-136	495.4	unknown	gbpln	Eukaryota	Viridiplantae	Picea	Picea sitchensis	common	LG_I_c01050_00270	LK_I_c16402_10171 unnamed protein product	250	250	0.0	100	100	100	LG_I_c01050_00270	AbisacEGm021823t1 type=protein; aalen=; clen=1527; offs=; oid=evgvelvk55Loc5963t1; organism=Abies sachalinensis;	250	267	0.0	106.8	97.6	98.8	LG_I_c01050_00270	AT2G27020.1 | 20S proteasome alpha subunit G1 | Chr2:11528515-11530858 REVERSE LENGTH=249 | 201606	250	249	1e-164	99.6	85.6	93.2	LG_I_c01050_00270	PILA_21956 unnamed protein product	250	250	0.0	100	97.6
LG_I_c01051_00271	ABK25208.1 unknown [Picea sitchensis]	88	317	38	0	38	354	6	322	8.6e-160	573.2	unknown	gbpln	Eukaryota	Viridiplantae	Picea	Picea sitchensis	common	LG_I_c01051_00271	LK_I_c01532_00568 unnamed protein product	355	332	0.0	93.5211	79.4366	80.8451	LG_I_c01051_00271	AbisacEGm017927t2 type=protein; aalen=; clen=1085; offs=; oid=evgvelvk91Loc22776t1; organism=Abies sachalinensis;	355	324	0.0	91.2676	85.6338	88.169	LG_I_c01051_00271	AT5G40810.1 | Cytochrome C1 family | Chr5:16340200-16342327 FORWARD LENGTH=307 | 201606	355	307	7e-164	86.4789	65.0704	73.2394	LG_I_c01051_00271	PILA_13248 unnamed protein product	355	354	0.0	99.7183	89.8592
LG_I_c01060_00277	ABR16714.1 unknown [Picea sitchensis]	50.7	150	36	3	1	114	1	148	1.5e-20	109	unknown	gbpln	Eukaryota	Viridiplantae	Picea	Picea sitchensis	common	LG_I_c01060_00277	LK_I_c20060_79639 unnamed protein product	115	115	1e-74	100	97.3913	98.2609	LG_I_c01060_00277	AbisacEGm032895t1 type=protein; aalen=; clen=1023; offs=; oid=evgvelvk35Loc470t1; organism=Abies sachalinensis;	115	144	4e-27	125.217	58.2609	67.8261	LG_I_c01060_00277	No_hits	115	#	#	#	#	#	LG_I_c01060_00277	No_hits	115	#	#	#	#
LG_I_c01063_00278	ABK22198.1 unknown [Picea sitchensis]	97.4	151	4	0	25	175	1	151	1.1e-78	302.8	unknown	gbpln	Eukaryota	Viridiplantae	Picea	Picea sitchensis	unassigned	LG_I_c01063_00278	LK_I_c23518_45231 unnamed protein product	176	164	5e-102	93.1818	80.6818	85.7955	LG_I_c01063_00278	AbisacEGm031896t1 type=protein; aalen=; clen=1011; offs=; oid=evgvelvk95Loc13670t1; organism=Abies sachalinensis;	176	151	5e-99	85.7955	77.2727	82.3864	LG_I_c01063_00278	AT5G09500.1 | Ribosomal protein S19 family protein | Chr5:2954044-2954850 REVERSE LENGTH=150 | 201606	176	150	7e-90	85.2273	72.1591	78.9773	LG_I_c01063_00278	PILA_36110 unnamed protein product	176	119	2e-77	67.6136	61.9318
LG_I_c01064_00279	ABK22340.1 unknown [Picea sitchensis]	79.4	165	33	1	3	166	5	169	1.3e-52	216.1	unknown	gbpln	Eukaryota	Viridiplantae	Picea	Picea sitchensis	common	LG_I_c01064_00279	LK_I_c19030_12011 unnamed protein product	167	167	1e-117	100	100	100	LG_I_c01064_00279	AbisacEGm062491t5 type=protein; aalen=; clen=807; offs=; oid=evgvelvk91Loc21973t2; organism=Abies sachalinensis;	167	170	2e-80	101.796	82.6347	89.8204	LG_I_c01064_00279	No_hits	167	#	#	#	#	#	LG_I_c01064_00279	No_hits	167	#	#	#	#
LG_I_c01066_00280	ADE77482.1 unknown [Picea sitchensis]	94.8	229	12	0	1	229	1	229	3.2e-115	424.5	unknown	gbpln	Eukaryota	Viridiplantae	Picea	Picea sitchensis	common	LG_I_c01066_00280	LK_I_c01936_00827 unnamed protein product	231	231	1e-171	100	100	100	LG_I_c01066_00280	AbisacEGm024556t1 type=protein; aalen=; clen=1429; offs=; oid=evgvelvk95Loc2491t1; organism=Abies sachalinensis;	231	229	6e-153	99.1342	92.2078	95.671	LG_I_c01066_00280	AT3G05700.1 | Drought-responsive family protein | Chr3:1682432-1684323 REVERSE LENGTH=223 | 201606	231	223	5e-45	96.5368	37.6623	58.8745	LG_I_c01066_00280	PILA_21701 unnamed protein product	231	195	3e-88	84.4156	60.1732
LG_I_c01069_00281	ABR17104.1 unknown [Picea sitchensis]	89.1	322	35	0	1	322	1	322	3.6e-157	564.3	unknown	gbpln	Eukaryota	Viridiplantae	Picea	Picea sitchensis	common	LG_I_c01069_00281	LK_I_c34748_22419 unnamed protein product	323	311	0.0	96.2848	96.2848	96.2848	LG_I_c01069_00281	AbisacEGm016565t3 type=protein; aalen=; clen=1138; offs=; oid=evgvelvk95Loc4825t1; organism=Abies sachalinensis;	323	322	0.0	99.6904	89.7833	92.5697	LG_I_c01069_00281	AT2G39290.1 | phosphatidylglycerolphosphate synthase 1 | Chr2:16407274-16408840 FORWARD LENGTH=296 | 201606	323	296	3e-90	91.6409	42.4149	49.5356	LG_I_c01069_00281	PILA_29877 unnamed protein product	323	323	0.0	100	91.0217
LG_I_c01072_00283	#	#	#	#	#	#	#	#	#	#	#	-	----	----	----	----	----	unassigned	LG_I_c01072_00283	No_hits	75	#	#	#	#	#	LG_I_c01072_00283	No_hits	75	#	#	#	#	#	LG_I_c01072_00283	No_hits	75	#	#	#	#	#	LG_I_c01072_00283	PILA_35886 unnamed protein product	75	124	6e-12	165.333	41.3333
LG_I_c01073_00284	ABK21019.1 unknown [Picea sitchensis]	100	75	0	0	58	132	57	131	3.1e-31	145.6	unknown	gbpln	Eukaryota	Viridiplantae	Picea	Picea sitchensis	common	LG_I_c01073_00284	LK_I_c50007_31424 unnamed protein product	250	250	9e-151	100	100	100	LG_I_c01073_00284	AbisacEGm068761t3 type=protein; aalen=; clen=742; offs=; oid=evgvelvk85Loc10776t2; organism=Abies sachalinensis;	250	219	5e-55	87.6	45.6	47.6	LG_I_c01073_00284	AT2G18050.1 | histone H1-3 | Chr2:7846095-7846670 FORWARD LENGTH=167 | 201606	250	167	4e-26	66.8	17.6	23.6	LG_I_c01073_00284	PILA_02449 unnamed protein product	250	303	3e-68	121.2	56.4
LG_I_c01076_00286	ABK22203.1 unknown [Picea sitchensis]	91.6	335	28	0	1	335	1	335	3.1e-167	597.8	unknown	gbpln	Eukaryota	Viridiplantae	Picea	Picea sitchensis	common	LG_I_c01076_00286	LK_I_c33756_21762 unnamed protein product	336	336	0.0	100	98.5119	99.7024	LG_I_c01076_00286	AbisacEGm017704t1 type=protein; aalen=; clen=1657; offs=; oid=evgvelvk41Loc15438t1; organism=Abies sachalinensis;	336	335	0.0	99.7024	89.2857	94.3452	LG_I_c01076_00286	AT5G28830.1 | calcium-binding EF hand family protein | Chr5:10856801-10858394 FORWARD LENGTH=324 | 201606	336	324	7e-76	96.4286	41.6667	61.3095	LG_I_c01076_00286	PILA_24999 unnamed protein product	336	203	2e-106	60.4167	45.8333
LG_I_c01079_00288	ERN20655.1 hypothetical protein AMTR_s00070p00165510 [Amborella trichopoda]	40.2	87	34	2	98	184	32	100	0.00025	56.2	hypothetical protein AMTR_s00070p00165510	gbpln	Eukaryota	Viridiplantae	Amborella	Amborella trichopoda	common	LG_I_c01079_00288	LK_I_c40371_54170 unnamed protein product	255	142	2e-96	55.6863	55.2941	55.2941	LG_I_c01079_00288	AbisacEGm065470t4 type=protein; aalen=; clen=963; offs=; oid=evgvelvk85Loc30755t1; organism=Abies sachalinensis;	255	209	3e-102	81.9608	65.8824	70.9804	LG_I_c01079_00288	No_hits	255	#	#	#	#	#	LG_I_c01079_00288	No_hits	255	#	#	#	#
LG_I_c01080_00289	ABK22816.1 unknown [Picea sitchensis]	82.1	358	64	0	27	384	1	358	1.8e-171	612.1	unknown	gbpln	Eukaryota	Viridiplantae	Picea	Picea sitchensis	common	LG_I_c01080_00289	LK_T_002288_c00_g01_i10.p1 unnamed protein product	385	343	0.0	89.0909	86.7532	88.8312	LG_I_c01080_00289	AbisacEGm012955t1 type=protein; aalen=; clen=1534; offs=; oid=evgvelvk75Loc608t2; organism=Abies sachalinensis;	385	424	0.0	110.13	74.8052	85.7143	LG_I_c01080_00289	AT5G33370.1 | GDSL-like Lipase/Acylhydrolase superfamily protein | Chr5:12602773-12604670 REVERSE LENGTH=366 | 201606	385	366	1e-144	95.0649	50.9091	65.7143	LG_I_c01080_00289	PILA_31294 unnamed protein product	385	368	0.0	95.5844	70.6494
LG_I_c01081_00290	ABR16237.1 unknown [Picea sitchensis]	82.6	334	56	1	1	332	1	334	2.5e-84	322.4	unknown	gbpln	Eukaryota	Viridiplantae	Picea	Picea sitchensis	common	LG_I_c01081_00290	LK_I_c32565_50021 unnamed protein product	333	330	0.0	99.0991	97.5976	98.1982	LG_I_c01081_00290	AbisacEGm013138t6 type=protein; aalen=; clen=1511; offs=; oid=evgvelvk95Loc522t2; organism=Abies sachalinensis;	333	400	2e-161	120.12	86.4865	91.2913	LG_I_c01081_00290	AT5G22650.2 | histone deacetylase 2B | Chr5:7534120-7536054 FORWARD LENGTH=305 | 201606	333	305	5e-21	91.5916	33.6336	45.9459	LG_I_c01081_00290	PILA_04112 unnamed protein product	333	290	1e-99	87.0871	57.958
LG_I_c01083_00291	ABK22001.1 unknown [Picea sitchensis]	89.6	192	20	0	1	192	1	192	3.7e-89	337.8	unknown	gbpln	Eukaryota	Viridiplantae	Picea	Picea sitchensis	common	LG_I_c01083_00291	LK_I_c19596_42940 unnamed protein product	219	254	9e-142	115.982	89.0411	89.0411	LG_I_c01083_00291	AbisacEGm020573t1 type=protein; aalen=; clen=1246; offs=; oid=evgvelvk61Loc21978t1; organism=Abies sachalinensis;	219	286	5e-119	130.594	79.4521	82.1918	LG_I_c01083_00291	AT4G31130.1 | keratin-associated protein (DUF1218) | Chr4:15137159-15138465 REVERSE LENGTH=195 | 201606	219	195	2e-59	89.0411	42.9224	53.8813	LG_I_c01083_00291	PILA_17929 unnamed protein product	219	204	7e-118	93.1507	78.0822
LG_I_c01086_00293	ABK26042.1 unknown [Picea sitchensis]	98.1	215	4	0	1	215	1	215	2.8e-121	444.5	unknown	gbpln	Eukaryota	Viridiplantae	Picea	Picea sitchensis	common	LG_I_c01086_00293	LK_I_c37636_52707 unnamed protein product	216	216	7e-164	100	100	100	LG_I_c01086_00293	AbisacEGm025784t1 type=protein; aalen=; clen=1702; offs=; oid=evgvelvk41Loc573t1; organism=Abies sachalinensis;	216	215	5e-162	99.537	98.1481	99.537	LG_I_c01086_00293	AT5G45550.1 | Mob1/phocein family protein | Chr5:18462284-18464840 FORWARD LENGTH=215 | 201606	216	215	1e-152	99.537	92.1296	96.2963	LG_I_c01086_00293	PILA_13776 unnamed protein product	216	216	3e-162	100	98.1481
LG_I_c01089_00294	ABK24612.1 unknown [Picea sitchensis]	75.6	180	44	0	6	185	1	180	1.3e-67	266.2	unknown	gbpln	Eukaryota	Viridiplantae	Picea	Picea sitchensis	unassigned	LG_I_c01089_00294	LK_I_c02330_01077 unnamed protein product	202	450	7e-113	222.772	79.703	79.703	LG_I_c01089_00294	AbisacEGm062601t3 type=protein; aalen=; clen=1789; offs=; oid=evgvelvk91Loc336t2; organism=Abies sachalinensis;	202	370	1e-82	183.168	66.3366	69.3069	LG_I_c01089_00294	AT2G23070.1 | Protein kinase superfamily protein | Chr2:9824162-9826871 REVERSE LENGTH=432 | 201606	202	432	1e-34	213.861	28.2178	32.6733	LG_I_c01089_00294	PILA_15702 unnamed protein product	202	436	2e-82	215.842	63.8614
LG_I_c01092_00296	P16031.1 RecName: Full=Ribulose bisphosphate carboxylase small chain, chloroplastic; Short=RuBisCO small subunit; Flags: Precursor CAA34161.1 ribulose-1,5-carboxylase/oxygenase [Larix laricina]	93.7	189	10	1	28	214	1	189	3.3e-98	367.9	RecName: Full=Ribulose bisphosphate carboxylase small chain, chloroplastic; Short=RuBisCO small subunit; Flags: Precursor CAA34161.1 ribulose-1,5-carboxylase/oxygenase	gbpln	Eukaryota	Viridiplantae	Larix	Larix laricina	common	LG_I_c01092_00296	LK_I_c01920_00816 unnamed protein product	215	215	1e-159	100	98.6047	98.6047	LG_I_c01092_00296	AbisacEGm065100t1 type=protein; aalen=; clen=901; offs=; oid=evgvelvk85Loc1737t1; organism=Abies sachalinensis;	215	188	1e-75	87.4419	50.2326	63.2558	LG_I_c01092_00296	AT1G67090.1 | ribulose bisphosphate carboxylase small chain 1A | Chr1:25048465-25049249 REVERSE LENGTH=180 | 201606	215	180	1e-78	83.7209	51.6279	65.1163	LG_I_c01092_00296	PILA_36808 unnamed protein product	215	197	2e-107	91.6279	74.8837
LG_I_c01093_00297	ABK26044.1 unknown [Picea sitchensis]	92.7	178	13	0	61	238	182	359	3.2e-94	354.8	unknown	gbpln	Eukaryota	Viridiplantae	Picea	Picea sitchensis	unassigned	LG_I_c01093_00297	LK_I_c51074_31811 unnamed protein product	239	360	2e-129	150.628	74.477	74.477	LG_I_c01093_00297	AbisacEGm055656t3 type=protein; aalen=; clen=1544; offs=; oid=evgvelvk75Loc5735t2; organism=Abies sachalinensis;	239	321	2e-118	134.31	66.9456	70.7113	LG_I_c01093_00297	AT5G66530.4 | Galactose mutarotase-like superfamily protein | Chr5:26553821-26555386 REVERSE LENGTH=279 | 201606	239	279	7e-83	116.736	46.4435	58.5774	LG_I_c01093_00297	PILA_21867 unnamed protein product	239	360	5e-118	150.628	67.7824
LG_I_c01094_00298	ABR17066.1 unknown [Picea sitchensis]	79.3	237	42	6	12	247	10	240	3.6e-88	334.7	unknown	gbpln	Eukaryota	Viridiplantae	Picea	Picea sitchensis	common	LG_I_c01094_00298	LK_I_c45222_56050 unnamed protein product	248	248	0.0	100	99.5968	100	LG_I_c01094_00298	AbisacEGm024440t1 type=protein; aalen=; clen=1045; offs=; oid=evgvelvk61Loc3850t37; organism=Abies sachalinensis;	248	230	3e-113	92.7419	76.2097	81.0484	LG_I_c01094_00298	No_hits	248	#	#	#	#	#	LG_I_c01094_00298	PILA_36341 unnamed protein product	248	233	1e-92	93.9516	70.5645
LG_I_c01097_00299	ACN40022.1 unknown [Picea sitchensis]	78	241	48	2	5	241	3	242	8e-101	376.7	unknown	gbpln	Eukaryota	Viridiplantae	Picea	Picea sitchensis	common	LG_I_c01097_00299	LK_T_001168_c00_g03_i02.p1 unnamed protein product	242	242	7e-175	100	98.7603	98.7603	LG_I_c01097_00299	AbisacEGm021622t5 type=protein; aalen=; clen=1133; offs=; oid=evgvelvk41Loc19391t5; organism=Abies sachalinensis;	242	241	3e-157	99.5868	88.843	92.9752	LG_I_c01097_00299	AT3G23600.1 | alpha/beta-Hydrolases superfamily protein | Chr3:8473833-8475655 FORWARD LENGTH=239 | 201606	242	239	2e-90	98.7603	54.9587	73.5537	LG_I_c01097_00299	PILA_34094 unnamed protein product	242	243	4e-132	100.413	75.2066
LG_I_c01098_00300	XP_006841520.2 early nodulin-75 isoform X2 [Amborella trichopoda]	67.5	80	26	0	17	96	1	80	1.4e-24	123.6	early nodulin-75 isoform X2	gbpln	Eukaryota	Viridiplantae	Amborella	Amborella trichopoda	common	LG_I_c01098_00300	LK_I_c05478_34971 unnamed protein product	278	262	0.0	94.2446	94.2446	94.2446	LG_I_c01098_00300	AbisacEGm021003t1 type=protein; aalen=; clen=1997; offs=; oid=evgvelvk25Loc9298t71; organism=Abies sachalinensis;	278	280	5e-127	100.719	73.3813	77.6978	LG_I_c01098_00300	AT3G56891.1 | Heavy metal transport/detoxification superfamily protein | Chr3:21064199-21064922 REVERSE LENGTH=166 | 201606	278	166	1e-13	59.7122	10.4317	15.1079	LG_I_c01098_00300	PILA_31051 unnamed protein product	278	207	1e-14	74.4604	10.4317
LG_I_c01099_00301	ABK24660.1 unknown [Picea sitchensis]	90.3	391	33	2	27	412	1	391	2.3e-196	694.9	unknown	gbpln	Eukaryota	Viridiplantae	Picea	Picea sitchensis	common	LG_I_c01099_00301	LK_I_c07648_04623 unnamed protein product	413	387	0.0	93.7046	92.7361	93.4625	LG_I_c01099_00301	AbisacEGm060995t2 type=protein; aalen=; clen=938; offs=; oid=evgvelvk75Loc3457t2; organism=Abies sachalinensis;	413	211	4e-124	51.0896	42.1308	45.7627	LG_I_c01099_00301	AT1G07040.1 | plant/protein | Chr1:2161225-2163035 REVERSE LENGTH=371 | 201606	413	371	9e-144	89.8305	46.4891	57.1429	LG_I_c01099_00301	PILA_07825 unnamed protein product	413	354	0.0	85.7143	71.9128
LG_I_c01101_00302	ADE77223.1 unknown [Picea sitchensis]	95.7	510	22	0	1	510	1	510	3.7e-273	950.3	unknown	gbpln	Eukaryota	Viridiplantae	Picea	Picea sitchensis	common	LG_I_c01101_00302	LK_I_c01762_00711 unnamed protein product	511	511	0.0	100	99.4129	99.6086	LG_I_c01101_00302	AbisacEGm009217t1 type=protein; aalen=; clen=2528; offs=; oid=evgvelvk61Loc12163t2; organism=Abies sachalinensis;	511	514	0.0	100.587	94.1292	97.0646	LG_I_c01101_00302	AT1G51980.1 | Insulinase (Peptidase family M16) protein | Chr1:19323692-19326771 REVERSE LENGTH=503 | 201606	511	503	0.0	98.4344	60.8611	75.7339	LG_I_c01101_00302	PILA_24960 unnamed protein product	511	482	0.0	94.3249	85.1272
LG_I_c01103_00303	ABK22546.1 unknown [Picea sitchensis]	92.6	189	14	0	30	218	95	283	1.7e-94	355.5	unknown	gbpln	Eukaryota	Viridiplantae	Picea	Picea sitchensis	unassigned	LG_I_c01103_00303	LK_I_c27741_47698 unnamed protein product	219	284	1e-134	129.68	88.5845	88.5845	LG_I_c01103_00303	AbisacEGm020721t1 type=protein; aalen=; clen=1200; offs=; oid=evgvelvk41Loc23555t4; organism=Abies sachalinensis;	219	284	1e-121	129.68	79.9087	83.5616	LG_I_c01103_00303	AT3G53420.2 | plasma membrane intrinsic protein 2A | Chr3:19803906-19805454 REVERSE LENGTH=287 | 201606	219	287	1e-95	131.05	63.0137	69.863	LG_I_c01103_00303	PILA_31743 unnamed protein product	219	282	5e-122	128.767	80.8219
LG_I_c01106_00304	ADE76815.1 unknown [Picea sitchensis]	67.5	317	95	3	1	317	10	318	5.8e-107	397.5	unknown	gbpln	Eukaryota	Viridiplantae	Picea	Picea sitchensis	common	LG_I_c01106_00304	LK_I_c15880_09792 unnamed protein product	318	318	0.0	100	98.1132	99.3711	LG_I_c01106_00304	AbisacEGm018663t1 type=protein; aalen=; clen=1064; offs=; oid=evgvelvk41Loc45689t2; organism=Abies sachalinensis;	318	318	3e-177	100	74.2138	83.3333	LG_I_c01106_00304	AT2G17570.1 | Undecaprenyl pyrophosphate synthetase family protein | Chr2:7645086-7645973 FORWARD LENGTH=295 | 201606	318	295	2e-86	92.7673	42.4528	58.4906	LG_I_c01106_00304	PILA_16995 unnamed protein product	318	312	5e-170	98.1132	71.6981
LG_I_c01107_00305	XP_027115568.1 bidirectional sugar transporter SWEET3-like [Coffea arabica]	47.2	250	122	3	2	243	1	248	3.3e-55	225.3	bidirectional sugar transporter SWEET3-like	gbpln	Eukaryota	Viridiplantae	Coffea	Coffea arabica	common	LG_I_c01107_00305	LK_I_c01900_00803 unnamed protein product	270	252	5e-165	93.3333	87.037	89.2593	LG_I_c01107_00305	AbisacEGm068933t1 type=protein; aalen=; clen=1274; offs=; oid=evgvelvk81Loc2361t1; organism=Abies sachalinensis;	270	261	1e-99	96.6667	56.2963	68.8889	LG_I_c01107_00305	AT5G53190.1 | Nodulin MtN3 family protein | Chr5:21572417-21574284 REVERSE LENGTH=263 | 201606	270	263	3e-67	97.4074	36.6667	53.3333	LG_I_c01107_00305	PILA_14306 unnamed protein product	270	267	8e-134	98.8889	66.2963
LG_I_c01111_00307	ABR17705.1 unknown [Picea sitchensis]	94.4	373	21	0	20	392	1	373	3.6e-199	704.1	unknown	gbpln	Eukaryota	Viridiplantae	Picea	Picea sitchensis	common	LG_I_c01111_00307	LK_I_c22176_14233 unnamed protein product	393	374	0.0	95.1654	93.3842	93.8931	LG_I_c01111_00307	AbisacEGm069226t1 type=protein; aalen=; clen=1835; offs=; oid=evgvelvk45Loc31562t1; organism=Abies sachalinensis;	393	374	0.0	95.1654	87.7863	90.8397	LG_I_c01111_00307	AT5G08280.1 | hydroxymethylbilane synthase | Chr5:2663763-2665596 REVERSE LENGTH=382 | 201606	393	382	1e-177	97.201	61.0687	70.9924	LG_I_c01111_00307	PILA_00779 unnamed protein product	393	374	0.0	95.1654	88.0407
LG_I_c01127_00314	ABK26713.1 unknown [Picea sitchensis]	76.9	169	38	1	1	169	1	168	4.4e-69	270.8	unknown	gbpln	Eukaryota	Viridiplantae	Picea	Picea sitchensis	unassigned	LG_I_c01127_00314	LK_T_007191_c00_g02_i02.p1 unnamed protein product	171	309	1e-118	180.702	94.152	95.9064	LG_I_c01127_00314	AbisacEGm020011t1 type=protein; aalen=; clen=1259; offs=; oid=evgvelvk35Loc23340t2; organism=Abies sachalinensis;	171	295	3e-79	172.515	73.0994	80.117	LG_I_c01127_00314	AT3G09140.2 | hypothetical protein (DUF674) | Chr3:2801094-2802773 REVERSE LENGTH=502 | 201606	171	502	1e-13	293.567	32.1637	50.2924	LG_I_c01127_00314	PILA_15308 unnamed protein product	171	291	1e-80	170.175	69.5906
LG_I_c01128_00315	ABK23412.1 unknown [Picea sitchensis]	87.9	182	16	2	1	176	1	182	7.2e-78	300.1	unknown	gbpln	Eukaryota	Viridiplantae	Picea	Picea sitchensis	common	LG_I_c01128_00315	LK_I_c22142_44419 unnamed protein product	181	181	3e-129	100	100	100	LG_I_c01128_00315	AbisacEGm028120t1 type=protein; aalen=; clen=1243; offs=; oid=evgvelvk31Loc70551t1; organism=Abies sachalinensis;	181	187	5e-89	103.315	80.1105	90.0552	LG_I_c01128_00315	AT5G46530.1 | AWPM-19-like family protein | Chr5:18875576-18876779 FORWARD LENGTH=157 | 201606	181	157	5e-53	86.7403	46.9613	61.8785	LG_I_c01128_00315	PILA_20974 unnamed protein product	181	190	2e-87	104.972	74.5856
LG_I_c01137_00316	ABK21215.1 unknown [Picea sitchensis]	86.1	317	44	0	1	317	1	317	5.2e-164	587	unknown	gbpln	Eukaryota	Viridiplantae	Picea	Picea sitchensis	common	LG_I_c01137_00316	LK_T_007425_c00_g01_i02.p1 unnamed protein product	319	319	0.0	100	95.6113	97.4922	LG_I_c01137_00316	AbisacEGm018631t1 type=protein; aalen=; clen=1643; offs=; oid=evgvelvk31Loc16487t5; organism=Abies sachalinensis;	319	319	0.0	100	87.1473	91.5361	LG_I_c01137_00316	AT4G02340.1 | alpha/beta-Hydrolases superfamily protein | Chr4:1035722-1037403 FORWARD LENGTH=324 | 201606	319	324	1e-133	101.567	53.605	70.2194	LG_I_c01137_00316	PILA_23991 unnamed protein product	319	369	0.0	115.674	78.6834
LG_I_c01138_00317	XP_010928432.1 uncharacterized protein LOC105050200 [Elaeis guineensis]	39.9	153	77	7	29	175	20	163	1.2e-14	90.1	uncharacterized protein LOC105050200	gbpln	Eukaryota	Viridiplantae	Elaeis	Elaeis guineensis	common	LG_I_c01138_00317	LK_I_c25452_16527 unnamed protein product	194	194	3e-140	100	99.4845	99.4845	LG_I_c01138_00317	AbisacEGm060111t1 type=protein; aalen=; clen=901; offs=; oid=evgvelvk91Loc12164t1; organism=Abies sachalinensis;	194	185	5e-96	95.3608	78.866	86.0825	LG_I_c01138_00317	No_hits	194	#	#	#	#	#	LG_I_c01138_00317	No_hits	194	#	#	#	#
LG_I_c01140_00318	ABK25098.1 unknown [Picea sitchensis]	88.3	376	43	1	1	376	1	375	4.5e-199	703.7	unknown	gbpln	Eukaryota	Viridiplantae	Picea	Picea sitchensis	common	LG_I_c01140_00318	LK_I_c02139_00956 unnamed protein product	378	378	0.0	100	100	100	LG_I_c01140_00318	AbisacEGm063478t1 type=protein; aalen=; clen=1756; offs=; oid=evgvelvk45Loc382t5; organism=Abies sachalinensis;	378	377	0.0	99.7354	88.0952	94.709	LG_I_c01140_00318	AT2G36290.1 | alpha/beta-Hydrolases superfamily protein | Chr2:15208867-15210768 REVERSE LENGTH=364 | 201606	378	364	1e-145	96.2963	52.1164	65.3439	LG_I_c01140_00318	PILA_22307 unnamed protein product	378	381	0.0	100.794	77.7778
LG_I_c01142_00319	ADE76293.1 unknown [Picea sitchensis]	84.8	408	60	1	1	408	1	406	2.2e-175	625.2	unknown	gbpln	Eukaryota	Viridiplantae	Picea	Picea sitchensis	common	LG_I_c01142_00319	LK_I_c01969_00849 unnamed protein product	409	409	0.0	100	99.2665	99.2665	LG_I_c01142_00319	AbisacEGm013782t1 type=protein; aalen=; clen=2051; offs=; oid=evgvelvk45Loc35t5; organism=Abies sachalinensis;	409	406	0.0	99.2665	90.22	93.3985	LG_I_c01142_00319	AT4G17890.1 | ARF-GAP domain 8 | Chr4:9937121-9939146 FORWARD LENGTH=413 | 201606	409	413	6e-149	100.978	55.2567	72.3716	LG_I_c01142_00319	PILA_31382 unnamed protein product	409	385	0.0	94.132	84.1076
LG_I_c01145_00321	OAA46533.1 pol protein [Beauveria brongniartii RCEF 3172]	29.5	268	135	9	65	284	30	291	1.2e-15	94	pol protein	gbpln	Eukaryota	Fungi	Beauveria	Beauveria brongniartii	common	LG_I_c01145_00321	LK_T_068088_c00_g01_i03.p1 unnamed protein product	287	287	0.0	100	99.3031	99.6516	LG_I_c01145_00321	No_hits	287	#	#	#	#	#	LG_I_c01145_00321	No_hits	287	#	#	#	#	#	LG_I_c01145_00321	No_hits	287	#	#	#	#
LG_I_c01148_00323	ABK21577.1 unknown [Picea sitchensis]	96.1	152	6	0	1	152	1	152	1.1e-79	305.8	unknown	gbpln	Eukaryota	Viridiplantae	Picea	Picea sitchensis	common	LG_I_c01148_00323	LK_I_c36586_23691 unnamed protein product	153	153	2e-110	100	100	100	LG_I_c01148_00323	AbisacEGm066004t1 type=protein; aalen=; clen=306; offs=; oid=evgvelvk21Loc1t131569; organism=Abies sachalinensis;	153	102	3e-26	66.6667	31.3725	41.8301	LG_I_c01148_00323	AT1G68490.1 | translocase subunit seca | Chr1:25693926-25694946 FORWARD LENGTH=183 | 201606	153	183	8e-27	119.608	43.7908	55.5556	LG_I_c01148_00323	PILA_23022 unnamed protein product	153	166	6e-71	108.497	70.5882
LG_I_c01152_00327	PIN19863.1 Mitochondrial tricarboxylate/dicarboxylate carrier protein [Handroanthus impetiginosus]	81.4	311	54	2	13	323	1	307	5.9e-147	530.4	Mitochondrial tricarboxylate/dicarboxylate carrier protein	gbpln	Eukaryota	Viridiplantae	Handroanthus	Handroanthus impetiginosus	common	LG_I_c01152_00327	LK_I_c24742_45949 unnamed protein product	326	326	0.0	100	99.0798	99.3865	LG_I_c01152_00327	AbisacEGm018320t2 type=protein; aalen=; clen=1237; offs=; oid=evgvelvk95Loc4446t1; organism=Abies sachalinensis;	326	325	0.0	99.6933	93.2515	96.9325	LG_I_c01152_00327	AT5G01340.1 | Mitochondrial substrate carrier family protein | Chr5:143240-144561 REVERSE LENGTH=309 | 201606	326	309	0.0	94.7853	73.6196	83.4356	LG_I_c01152_00327	PILA_01403 unnamed protein product	326	162	2e-93	49.6933	40.7975
LG_I_c01156_00331	ACN40894.1 unknown [Picea sitchensis]	92.2	462	34	1	1	460	1	462	4.7e-243	850.1	unknown	gbpln	Eukaryota	Viridiplantae	Picea	Picea sitchensis	common	LG_I_c01156_00331	LK_I_c38225_24700 unnamed protein product	461	491	0.0	106.508	98.4816	98.4816	LG_I_c01156_00331	AbisacEGm062226t19 type=protein; aalen=; clen=1647; offs=; oid=evgvelvk95Loc1708t3; organism=Abies sachalinensis;	461	457	0.0	99.1323	91.1063	93.2755	LG_I_c01156_00331	AT5G11520.1 | aspartate aminotransferase 3 | Chr5:3685257-3687721 REVERSE LENGTH=449 | 201606	461	449	0.0	97.397	73.5358	80.4772	LG_I_c01156_00331	PILA_22979 unnamed protein product	461	462	0.0	100.217	90.4555
LG_I_c01159_00333	ABK22635.1 unknown [Picea sitchensis]	90.1	142	13	1	1	141	1	142	8.6e-59	237.3	unknown	gbpln	Eukaryota	Viridiplantae	Picea	Picea sitchensis	common	LG_I_c01159_00333	LK_I_c23243_45055 unnamed protein product	275	282	1e-127	102.545	65.8182	65.8182	LG_I_c01159_00333	AbisacEGm020990t1 type=protein; aalen=; clen=1464; offs=; oid=evgvelvk25Loc7801t13; organism=Abies sachalinensis;	275	280	6e-82	101.818	56	57.8182	LG_I_c01159_00333	AT1G55310.5 | SC35-like splicing factor 33 | Chr1:20630676-20632567 FORWARD LENGTH=220 | 201606	275	220	8e-50	80	41.8182	49.8182	LG_I_c01159_00333	PILA_29980 unnamed protein product	275	150	8e-41	54.5455	24.3636
LG_I_c01161_00334	ABR17569.1 unknown [Picea sitchensis]	95.9	217	9	0	1	217	1	217	2e-111	411.8	unknown	gbpln	Eukaryota	Viridiplantae	Picea	Picea sitchensis	common	LG_I_c01161_00334	LK_I_c15773_09717 unnamed protein product	218	218	7e-164	100	100	100	LG_I_c01161_00334	AbisacEGm025426t1 type=protein; aalen=; clen=1017; offs=; oid=evgvelvk65Loc18482t1; organism=Abies sachalinensis;	218	218	4e-151	100	93.578	96.3303	LG_I_c01161_00334	AT1G05810.1 | Rab GTPase-like A5A protein | Chr1:1748443-1749350 FORWARD LENGTH=218 | 201606	218	218	2e-112	100	72.0183	83.945	LG_I_c01161_00334	PILA_26273 unnamed protein product	218	215	4e-111	98.6239	70.6422
LG_I_c01165_00337	ABK21879.1 unknown [Picea sitchensis]	77.4	31	7	0	32	62	39	69	0.00033	55.1	unknown	gbpln	Eukaryota	Viridiplantae	Picea	Picea sitchensis	unassigned	LG_I_c01165_00337	No_hits	147	#	#	#	#	#	LG_I_c01165_00337	No_hits	147	#	#	#	#	#	LG_I_c01165_00337	No_hits	147	#	#	#	#	#	LG_I_c01165_00337	PILA_31609 unnamed protein product	147	152	3e-11	103.401	38.0952
LG_I_c01166_00338	ABK26929.1 unknown [Picea sitchensis]	87.4	358	45	0	1	358	1	358	1e-176	629.4	unknown	gbpln	Eukaryota	Viridiplantae	Picea	Picea sitchensis	common	LG_I_c01166_00338	LK_I_c34952_22560 unnamed protein product	360	360	0.0	100	98.0556	99.7222	LG_I_c01166_00338	AbisacEGm016425t1 type=protein; aalen=; clen=1307; offs=; oid=evgvelvk95Loc6149t1; organism=Abies sachalinensis;	360	356	0.0	98.8889	84.7222	92.2222	LG_I_c01166_00338	AT1G71695.1 | Peroxidase superfamily protein | Chr1:26964359-26966557 FORWARD LENGTH=358 | 201606	360	358	2e-134	99.4444	53.0556	67.7778	LG_I_c01166_00338	PILA_06819 unnamed protein product	360	352	8e-161	97.7778	59.1667
LG_I_c01167_00339	XP_006828134.1 PRA1 family protein B3 [Amborella trichopoda]	67.3	113	36	1	1	113	1	112	5.6e-32	147.1	PRA1 family protein B3	gbpln	Eukaryota	Viridiplantae	Amborella	Amborella trichopoda	common	LG_I_c01167_00339	LK_I_c19619_12446 unnamed protein product	131	131	3e-90	100	100	100	LG_I_c01167_00339	AbisacEGm023457t1 type=protein; aalen=; clen=2086; offs=; oid=evgvelvk31Loc1840t5; organism=Abies sachalinensis;	131	244	8e-41	186.26	54.9618	57.2519	LG_I_c01167_00339	AT3G56110.4 | prenylated RAB acceptor 1.B1 | Chr3:20822228-20822857 REVERSE LENGTH=209 | 201606	131	209	2e-30	159.542	40.458	52.6718	LG_I_c01167_00339	PILA_17072 unnamed protein product	131	103	1e-31	78.626	49.6183
LG_I_c01168_00340	ABR16120.1 unknown [Picea sitchensis]	54.7	137	51	3	4	133	227	359	7.8e-28	133.7	unknown	gbpln	Eukaryota	Viridiplantae	Picea	Picea sitchensis	unassigned	LG_I_c01168_00340	LK_I_c15476_79175 unnamed protein product	159	397	2e-98	249.686	89.3082	91.8239	LG_I_c01168_00340	AbisacEGm014161t15 type=protein; aalen=; clen=1338; offs=; oid=evgvelvk35Loc58979t7; organism=Abies sachalinensis;	159	350	9e-32	220.126	49.0566	57.8616	LG_I_c01168_00340	No_hits	159	#	#	#	#	#	LG_I_c01168_00340	PILA_03362 unnamed protein product	159	404	1e-25	254.088	45.9119
LG_I_c01178_00343	AHC69919.1 xyloglucan endotransglucosylase/hydrolase 1 [Pinus radiata]	94.2	294	17	0	1	294	1	294	4.6e-167	597	xyloglucan endotransglucosylase/hydrolase 1	gbpln	Eukaryota	Viridiplantae	Pinus	Pinus radiata	common	LG_I_c01178_00343	LK_I_c04975_02863 unnamed protein product	295	295	0.0	100	99.322	99.661	LG_I_c01178_00343	AbisacEGm020325t1 type=protein; aalen=; clen=1349; offs=; oid=evgvelvk51Loc40810t1; organism=Abies sachalinensis;	295	290	0.0	98.3051	90.5085	93.8983	LG_I_c01178_00343	AT5G13870.3 | xyloglucan endotransglucosylase/hydrolase 5 | Chr5:4475089-4476217 REVERSE LENGTH=293 | 201606	295	293	6e-170	99.322	73.2203	83.0508	LG_I_c01178_00343	PILA_11762 unnamed protein product	295	341	1e-175	115.593	83.7288
LG_I_c01187_00345	ABK21997.1 unknown [Picea sitchensis]	97.7	216	5	0	1	216	1	216	3.7e-121	444.1	unknown	gbpln	Eukaryota	Viridiplantae	Picea	Picea sitchensis	common	LG_I_c01187_00345	LK_I_c50009_31426 unnamed protein product	217	217	4e-161	100	99.0783	99.5392	LG_I_c01187_00345	AbisacEGm026188t1 type=protein; aalen=; clen=1161; offs=; oid=evgvelvk91Loc17321t1; organism=Abies sachalinensis;	217	210	6e-134	96.7742	82.4885	88.0184	LG_I_c01187_00345	AT3G53620.1 | pyrophosphorylase 4 | Chr3:19881491-19883308 FORWARD LENGTH=216 | 201606	217	216	6e-133	99.5392	81.5668	87.5576	LG_I_c01187_00345	PILA_12126 unnamed protein product	217	337	1e-156	155.3	96.3134
LG_I_c01191_00346	NP_001234736.1 expansin-like protein precursor [Solanum lycopersicum]	56.9	267	108	3	22	288	2	261	1.2e-87	333.2	expansin-like protein precursor	gbpln	Eukaryota	Viridiplantae	Solanum	Solanum lycopersicum	unassigned	LG_I_c01191_00346	LK_T_003356_c01_g01_i06.p1 unnamed protein product	294	277	1e-127	94.2177	59.8639	69.7279	LG_I_c01191_00346	AbisacEGm020637t7 type=protein; aalen=; clen=1005; offs=; oid=evgvelvk95Loc4372t1; organism=Abies sachalinensis;	294	282	2e-165	95.9184	75.1701	83.3333	LG_I_c01191_00346	AT3G45970.1 | expansin-like A1 | Chr3:16896238-16897189 FORWARD LENGTH=265 | 201606	294	265	7e-89	90.1361	45.2381	66.3265	LG_I_c01191_00346	PILA_00740 unnamed protein product	294	277	4e-140	94.2177	61.5646
LG_I_c01195_00348	ABK25387.1 unknown [Picea sitchensis]	76.5	370	37	1	1	320	1	370	1.4e-129	472.6	unknown	gbpln	Eukaryota	Viridiplantae	Picea	Picea sitchensis	common	LG_I_c01195_00348	LK_I_c18259_11483 unnamed protein product	321	321	0.0	100	100	100	LG_I_c01195_00348	AbisacEGm062660t1 type=protein; aalen=; clen=1512; offs=; oid=evgvelvk55Loc46634t3; organism=Abies sachalinensis;	321	322	0.0	100.312	89.0966	93.1464	LG_I_c01195_00348	AT4G17600.1 | Chlorophyll A-B binding family protein | Chr4:9803759-9804714 FORWARD LENGTH=262 | 201606	321	262	1e-82	81.6199	35.2025	43.6137	LG_I_c01195_00348	PILA_23875 unnamed protein product	321	323	0.0	100.623	86.9159
LG_I_c01197_00349	ADM73725.1 auxin induced-like protein [Picea sitchensis]	79.1	402	81	2	1	399	1	402	5.6e-184	653.7	auxin induced-like protein	gbpln	Eukaryota	Viridiplantae	Picea	Picea sitchensis	common	LG_I_c01197_00349	LK_I_c15192_09322 unnamed protein product	400	400	0.0	100	97.75	98.5	LG_I_c01197_00349	AbisacEGm069366t1 type=protein; aalen=; clen=1685; offs=; oid=evgvelvk41Loc2571t5; organism=Abies sachalinensis;	400	402	0.0	100.5	74.5	83.75	LG_I_c01197_00349	AT3G25290.2 | Auxin-responsive family protein | Chr3:9208955-9210353 FORWARD LENGTH=393 | 201606	400	393	2e-120	98.25	45.75	62.25	LG_I_c01197_00349	PILA_24815 unnamed protein product	400	398	0.0	99.5	72.75
LG_I_c01198_00350	ACN40773.1 unknown [Picea sitchensis]	89	245	26	1	58	302	2	245	3.1e-110	408.3	unknown	gbpln	Eukaryota	Viridiplantae	Picea	Picea sitchensis	common	LG_I_c01198_00350	LK_I_c33113_50313 unnamed protein product	303	246	8e-180	81.1881	80.8581	80.8581	LG_I_c01198_00350	AbisacEGm023235t1 type=protein; aalen=; clen=1627; offs=; oid=evgvelvk25Loc1659t3; organism=Abies sachalinensis;	303	247	8e-145	81.5182	66.3366	72.6073	LG_I_c01198_00350	AT1G29390.2 | cold regulated 314 thylakoid membrane 2 | Chr1:10286409-10287668 REVERSE LENGTH=183 | 201606	303	183	4e-47	60.396	24.0924	35.9736	LG_I_c01198_00350	PILA_23391 unnamed protein product	303	267	1e-155	88.1188	71.2871
LG_I_c01200_00351	ABR18299.1 unknown [Picea sitchensis]	88.1	235	22	3	1	233	1	231	2.3e-116	428.3	unknown	gbpln	Eukaryota	Viridiplantae	Picea	Picea sitchensis	common	LG_I_c01200_00351	LK_I_c38800_53333 unnamed protein product	234	235	2e-164	100.427	95.2991	97.8632	LG_I_c01200_00351	AbisacEGm021472t1 type=protein; aalen=; clen=1151; offs=; oid=evgvelvk61Loc1508t10; organism=Abies sachalinensis;	234	272	2e-139	116.239	82.0513	86.3248	LG_I_c01200_00351	AT2G39050.1 | hydroxyproline-rich glycoprotein family protein | Chr2:16303427-16305336 FORWARD LENGTH=317 | 201606	234	317	1e-56	135.47	35.0427	46.1538	LG_I_c01200_00351	PILA_00463 unnamed protein product	234	228	4e-139	97.4359	82.4786
LG_I_c01201_00352	ABR16314.1 unknown [Picea sitchensis]	90	319	32	0	22	340	1	319	6.5e-173	616.7	unknown	gbpln	Eukaryota	Viridiplantae	Picea	Picea sitchensis	unassigned	LG_I_c01201_00352	LK_T_007425_c00_g01_i02.p1 unnamed protein product	341	319	0.0	93.5484	76.2463	81.2317	LG_I_c01201_00352	AbisacEGm018703t1 type=protein; aalen=; clen=1874; offs=; oid=evgvelvk31Loc16487t3; organism=Abies sachalinensis;	341	318	0.0	93.2551	81.8182	87.39	LG_I_c01201_00352	AT4G02340.1 | alpha/beta-Hydrolases superfamily protein | Chr4:1035722-1037403 FORWARD LENGTH=324 | 201606	341	324	8e-134	95.0147	49.8534	66.8622	LG_I_c01201_00352	PILA_23991 unnamed protein product	341	369	0.0	108.211	82.6979
LG_I_c01202_00353	ABK23994.1 unknown [Picea sitchensis]	97.3	37	1	0	1	37	1	37	9.5e-09	69.7	unknown	gbpln	Eukaryota	Viridiplantae	Picea	Picea sitchensis	common	LG_I_c01202_00353	LK_I_c02576_01250 unnamed protein product	109	171	8e-14	156.881	41.2844	47.7064	LG_I_c01202_00353	AbisacEGm068388t3 type=protein; aalen=; clen=554; offs=; oid=evgvelvk45Loc36t11; organism=Abies sachalinensis;	109	150	9e-16	137.615	45.8716	50.4587	LG_I_c01202_00353	No_hits	109	#	#	#	#	#	LG_I_c01202_00353	No_hits	109	#	#	#	#
LG_I_c01204_00354	ABK24589.1 unknown [Picea sitchensis]	91.4	373	31	1	4	376	1	372	3.8e-190	674.1	unknown	gbpln	Eukaryota	Viridiplantae	Picea	Picea sitchensis	common	LG_I_c01204_00354	LK_I_c26226_17051 unnamed protein product	377	374	0.0	99.2042	99.2042	99.2042	LG_I_c01204_00354	AbisacEGm015545t1 type=protein; aalen=; clen=1353; offs=; oid=evgvelvk31Loc18541t1; organism=Abies sachalinensis;	377	371	0.0	98.4085	90.7162	94.4297	LG_I_c01204_00354	AT5G36790.3 | Haloacid dehalogenase-like hydrolase (HAD) superfamily protein | Chr5:14481229-14483730 REVERSE LENGTH=362 | 201606	377	362	7e-179	96.0212	65.252	71.618	LG_I_c01204_00354	PILA_31741 unnamed protein product	377	312	3e-179	82.7586	61.5385
LG_I_c01205_00355	ABK25381.1 unknown [Picea sitchensis]	94.1	512	27	2	1	509	1	512	3.7e-281	976.9	unknown	gbpln	Eukaryota	Viridiplantae	Picea	Picea sitchensis	common	LG_I_c01205_00355	LK_I_c26432_17191 unnamed protein product	510	510	0.0	100	99.6078	100	LG_I_c01205_00355	AbisacEGm012695t1 type=protein; aalen=; clen=1767; offs=; oid=evgvelvk85Loc731t1; organism=Abies sachalinensis;	510	430	0.0	84.3137	79.0196	80.7843	LG_I_c01205_00355	AT2G38110.1 | glycerol-3-phosphate acyltransferase 6 | Chr2:15952816-15955364 REVERSE LENGTH=501 | 201606	510	501	0.0	98.2353	66.6667	78.6275	LG_I_c01205_00355	PILA_03455 unnamed protein product	510	508	0.0	99.6078	61.9608
LG_I_c01207_00356	ABK21222.1 unknown [Picea sitchensis]	98	200	4	0	1	200	1	200	1.4e-103	385.6	unknown	gbpln	Eukaryota	Viridiplantae	Picea	Picea sitchensis	common	LG_I_c01207_00356	LK_I_c15360_09428 unnamed protein product	201	201	7e-151	100	100	100	LG_I_c01207_00356	AbisacEGm063733t2 type=protein; aalen=; clen=917; offs=; oid=evgvelvk51Loc595t2; organism=Abies sachalinensis;	201	189	2e-135	94.0299	91.0448	92.0398	LG_I_c01207_00356	AT4G19640.1 | Ras-related small GTP-binding family protein | Chr4:10687441-10689449 REVERSE LENGTH=200 | 201606	201	200	2e-111	99.5025	74.1294	84.0796	LG_I_c01207_00356	PILA_31206 unnamed protein product	201	310	7e-132	154.229	89.0547
LG_I_c01220_00360	ABD52113.1 dirigent protein pDIR2 [Picea engelmannii x Picea glauca]	91.6	191	16	0	4	194	5	195	4.6e-99	370.5	dirigent protein pDIR2	gbpln	Eukaryota	Viridiplantae	Picea	Picea engelmannii	common	LG_I_c01220_00360	LK_T_002945_c00_g01_i07.p1 unnamed protein product	195	195	1e-144	100	99.4872	100	LG_I_c01220_00360	AbisacEGm024359t16 type=protein; aalen=; clen=790; offs=; oid=evgvelvk45Loc5399t2; organism=Abies sachalinensis;	195	195	1e-125	100	87.6923	93.8462	LG_I_c01220_00360	AT1G64160.1 | Disease resistance-responsive (dirigent-like protein) family protein | Chr1:23814063-23814611 FORWARD LENGTH=182 | 201606	195	182	4e-58	93.3333	43.0769	56.9231	LG_I_c01220_00360	PILA_22005 unnamed protein product	195	212	9e-109	108.718	76.9231
LG_I_c01222_00361	ABK23921.1 unknown [Picea sitchensis]	68.8	218	48	2	1	215	1	201	5.2e-51	211.1	unknown	gbpln	Eukaryota	Viridiplantae	Picea	Picea sitchensis	common	LG_I_c01222_00361	LK_I_c00861_32180 unnamed protein product	216	210	2e-145	97.2222	94.4444	95.8333	LG_I_c01222_00361	AbisacEGm065875t3 type=protein; aalen=; clen=990; offs=; oid=evgvelvk35Loc17183t5; organism=Abies sachalinensis;	216	208	2e-77	96.2963	59.7222	70.3704	LG_I_c01222_00361	AT5G57920.2 | early nodulin-like protein 10 | Chr5:23453403-23454256 FORWARD LENGTH=181 | 201606	216	181	5e-37	83.7963	31.0185	43.0556	LG_I_c01222_00361	PILA_13205 unnamed protein product	216	192	5e-57	88.8889	50.9259
LG_I_c01224_00363	ABR16208.1 unknown [Picea sitchensis]	98.6	142	2	0	1	142	1	142	7.1e-73	283.1	unknown	gbpln	Eukaryota	Viridiplantae	Picea	Picea sitchensis	common	LG_I_c01224_00363	LK_I_c26589_17300 unnamed protein product	143	143	3e-101	100	100	100	LG_I_c01224_00363	AbisacEGm030335t1 type=protein; aalen=; clen=945; offs=; oid=evgvelvk75Loc605t1; organism=Abies sachalinensis;	143	164	7e-99	114.685	97.2028	99.3007	LG_I_c01224_00363	AT5G02960.1 | Ribosomal protein S12/S23 family protein | Chr5:693280-694396 REVERSE LENGTH=142 | 201606	143	142	3e-95	99.3007	95.1049	95.1049	LG_I_c01224_00363	PILA_19934 unnamed protein product	143	137	1e-95	95.8042	94.4056
LG_I_c01226_00364	ADE76989.1 unknown [Picea sitchensis]	72.6	274	53	4	4	260	1	269	3.8e-103	384.8	unknown	gbpln	Eukaryota	Viridiplantae	Picea	Picea sitchensis	common	LG_I_c01226_00364	LK_I_c22181_14238 unnamed protein product	312	338	4e-149	108.333	71.7949	79.1667	LG_I_c01226_00364	AbisacEGm016749t1 type=protein; aalen=; clen=1507; offs=; oid=evgvelvk51Loc7813t1; organism=Abies sachalinensis;	312	351	4e-161	112.5	76.2821	85.2564	LG_I_c01226_00364	AT3G04070.2 | NAC domain containing protein 47 | Chr3:1061573-1062976 REVERSE LENGTH=343 | 201606	312	343	1e-83	109.936	38.141	44.2308	LG_I_c01226_00364	PILA_03433 unnamed protein product	312	345	2e-148	110.577	69.8718
LG_I_c01227_00365	#	#	#	#	#	#	#	#	#	#	#	-	----	----	----	----	----	common	LG_I_c01227_00365	LK_I_c01456_32532 unnamed protein product	54	54	7e-33	100	100	100	LG_I_c01227_00365	No_hits	54	#	#	#	#	#	LG_I_c01227_00365	No_hits	54	#	#	#	#	#	LG_I_c01227_00365	No_hits	54	#	#	#	#
LG_I_c01231_00366	ABK21530.1 unknown [Picea sitchensis]	90.4	52	5	0	3	54	2	53	3.4e-17	99	unknown	gbpln	Eukaryota	Viridiplantae	Picea	Picea sitchensis	common	LG_I_c01231_00366	LK_I_c11783_07276 unnamed protein product	258	210	4e-126	81.3953	81.3953	81.3953	LG_I_c01231_00366	AbisacEGm024157t1 type=protein; aalen=; clen=1066; offs=; oid=evgvelvk41Loc29894t1; organism=Abies sachalinensis;	258	234	1e-92	90.6977	72.093	78.6822	LG_I_c01231_00366	No_hits	258	#	#	#	#	#	LG_I_c01231_00366	No_hits	258	#	#	#	#
LG_I_c01233_00367	ABK25886.1 unknown [Picea sitchensis]	87.2	203	26	0	1	203	1	203	6.8e-93	350.1	unknown	gbpln	Eukaryota	Viridiplantae	Picea	Picea sitchensis	common	LG_I_c01233_00367	LK_I_c20096_12778 unnamed protein product	204	204	8e-153	100	100	100	LG_I_c01233_00367	AbisacEGm026000t1 type=protein; aalen=; clen=1030; offs=; oid=evgvelvk41Loc33250t5; organism=Abies sachalinensis;	204	212	2e-127	103.922	86.7647	90.6863	LG_I_c01233_00367	AT1G05970.2 | RNA-binding (RRM/RBD/RNP motifs) family protein | Chr1:1816253-1816991 REVERSE LENGTH=200 | 201606	204	200	5e-54	98.0392	38.7255	60.7843	LG_I_c01233_00367	PILA_23737 unnamed protein product	204	292	9e-128	143.137	84.8039
LG_I_c01235_00368	ABK22019.1 unknown [Picea sitchensis]	86.2	246	34	0	1	246	1	246	9.6e-118	433	unknown	gbpln	Eukaryota	Viridiplantae	Picea	Picea sitchensis	common	LG_I_c01235_00368	LK_T_020035_c00_g01_i01.p1 unnamed protein product	247	156	3e-112	63.1579	63.1579	63.1579	LG_I_c01235_00368	AbisacEGm023275t1 type=protein; aalen=; clen=1147; offs=; oid=evgvelvk71Loc1212t1; organism=Abies sachalinensis;	247	246	5e-159	99.5951	85.4251	91.0931	LG_I_c01235_00368	AT4G11600.1 | glutathione peroxidase 6 | Chr4:7010021-7011330 REVERSE LENGTH=232 | 201606	247	232	3e-90	93.9271	49.3927	57.4899	LG_I_c01235_00368	PILA_10476 unnamed protein product	247	268	8e-159	108.502	85.83
LG_I_c01239_00370	KAA8542586.1 hypothetical protein F0562_023738 [Nyssa sinensis]	71.4	315	78	2	1	303	1	315	7.7e-117	430.3	hypothetical protein F0562_023738	gbpln	Eukaryota	Viridiplantae	Nyssa	Nyssa sinensis	common	LG_I_c01239_00370	LK_T_002488_c00_g01_i01.p1 unnamed protein product	306	306	0.0	100	99.6732	99.6732	LG_I_c01239_00370	AbisacEGm019453t2 type=protein; aalen=; clen=1263; offs=; oid=evgvelvk91Loc5809t1; organism=Abies sachalinensis;	306	305	0.0	99.6732	91.1765	95.098	LG_I_c01239_00370	AT5G08100.1 | N-terminal nucleophile aminohydrolases (Ntn hydrolases) superfamily protein | Chr5:2593242-2594586 REVERSE LENGTH=315 | 201606	306	315	7e-153	102.941	68.9542	80.3922	LG_I_c01239_00370	PILA_20260 unnamed protein product	306	306	0.0	100	93.7908
LG_I_c01249_00373	ABK23940.1 unknown [Picea sitchensis]	90.8	228	19	2	1	227	1	227	6.8e-110	406.8	unknown	gbpln	Eukaryota	Viridiplantae	Picea	Picea sitchensis	common	LG_I_c01249_00373	LK_I_c48190_30717 unnamed protein product	228	228	1e-171	100	100	100	LG_I_c01249_00373	AbisacEGm019971t1 type=protein; aalen=; clen=1609; offs=; oid=evgvelvk31Loc4216t4; organism=Abies sachalinensis;	228	296	8e-131	129.825	78.9474	82.4561	LG_I_c01249_00373	AT3G12930.1 | Lojap-related protein | Chr3:4128465-4129616 FORWARD LENGTH=238 | 201606	228	238	1e-71	104.386	46.9298	59.6491	LG_I_c01249_00373	PILA_16949 unnamed protein product	228	251	2e-153	110.088	91.2281
LG_I_c01250_00374	ADE77959.1 unknown [Picea sitchensis]	50.5	184	53	6	1	150	30	209	6.3e-27	130.6	unknown	gbpln	Eukaryota	Viridiplantae	Picea	Picea sitchensis	common	LG_I_c01250_00374	LK_I_c35450_22914 unnamed protein product	151	151	2e-100	100	95.3642	96.6887	LG_I_c01250_00374	AbisacEGm068546t3 type=protein; aalen=; clen=1102; offs=; oid=evgvelvk25Loc16407t1; organism=Abies sachalinensis;	151	173	6e-41	114.57	60.9272	76.8212	LG_I_c01250_00374	No_hits	151	#	#	#	#	#	LG_I_c01250_00374	No_hits	151	#	#	#	#
LG_I_c01254_00375	ABR18030.1 unknown [Picea sitchensis]	93.8	357	22	0	1	357	1	357	7.3e-183	649.8	unknown	gbpln	Eukaryota	Viridiplantae	Picea	Picea sitchensis	common	LG_I_c01254_00375	LK_I_c13723_08553 unnamed protein product	358	358	0.0	100	100	100	LG_I_c01254_00375	AbisacEGm016399t2 type=protein; aalen=; clen=1536; offs=; oid=evgvelvk95Loc4032t1; organism=Abies sachalinensis;	358	357	0.0	99.7207	93.5754	97.2067	LG_I_c01254_00375	AT4G32390.1 | Nucleotide-sugar transporter family protein | Chr4:15636550-15637602 FORWARD LENGTH=350 | 201606	358	350	0.0	97.7654	76.257	85.4749	LG_I_c01254_00375	PILA_30697 unnamed protein product	358	340	4e-169	94.9721	64.2458
LG_I_c01258_00376	ABR16080.1 unknown [Picea sitchensis]	96.4	165	6	0	1	165	1	165	5.7e-82	313.5	unknown	gbpln	Eukaryota	Viridiplantae	Picea	Picea sitchensis	common	LG_I_c01258_00376	LK_I_c22149_14211 unnamed protein product	166	166	1e-121	100	100	100	LG_I_c01258_00376	AbisacEGm061053t1 type=protein; aalen=; clen=817; offs=; oid=evgvelvk95Loc1369t1; organism=Abies sachalinensis;	166	165	3e-109	99.3976	94.5783	96.3855	LG_I_c01258_00376	AT4G22220.1 | SufE/NifU family protein | Chr4:11759444-11760881 REVERSE LENGTH=167 | 201606	166	167	8e-83	100.602	68.0723	80.7229	LG_I_c01258_00376	PILA_38334 unnamed protein product	166	166	8e-118	100	96.988
LG_I_c01261_00377	XP_011623200.1 peptidyl-prolyl cis-trans isomerase CYP21-4 isoform X1 [Amborella trichopoda]	58.4	231	96	0	1	231	1	231	1.8e-68	269.2	peptidyl-prolyl cis-trans isomerase CYP21-4 isoform X1	gbpln	Eukaryota	Viridiplantae	Amborella	Amborella trichopoda	common	LG_I_c01261_00377	LK_I_c01471_00518 unnamed protein product	235	235	1e-174	100	99.5745	99.5745	LG_I_c01261_00377	AbisacEGm025106t1 type=protein; aalen=; clen=1549; offs=; oid=evgvelvk75Loc17551t1; organism=Abies sachalinensis;	235	222	3e-150	94.4681	86.383	88.9362	LG_I_c01261_00377	AT3G66654.5 | Cyclophilin-like peptidyl-prolyl cis-trans isomerase family protein | Chr3:2088694-2090297 FORWARD LENGTH=236 | 201606	235	236	8e-84	100.426	54.0426	69.3617	LG_I_c01261_00377	PILA_14963 unnamed protein product	235	233	5e-160	99.1489	93.1915
LG_I_c01262_00378	XP_006846105.1 ribosome production factor 2 homolog [Amborella trichopoda]	73	296	80	0	1	296	1	296	1.8e-121	445.7	ribosome production factor 2 homolog	gbpln	Eukaryota	Viridiplantae	Amborella	Amborella trichopoda	common	LG_I_c01262_00378	LK_I_c23347_15052 unnamed protein product	316	316	0.0	100	100	100	LG_I_c01262_00378	AbisacEGm018862t1 type=protein; aalen=; clen=1712; offs=; oid=evgvelvk71Loc1522t5; organism=Abies sachalinensis;	316	315	0.0	99.6835	95.5696	98.4177	LG_I_c01262_00378	AT3G23620.1 | Ribosomal RNA processing Brix domain protein | Chr3:8480147-8481873 FORWARD LENGTH=314 | 201606	316	314	7e-135	99.3671	60.1266	77.2152	LG_I_c01262_00378	PILA_18374 unnamed protein product	316	412	0.0	130.38	95.2532
LG_I_c01266_00381	#	#	#	#	#	#	#	#	#	#	#	-	----	----	----	----	----	common	LG_I_c01266_00381	LK_T_002549_c00_g02_i01.p1 unnamed protein product	187	129	6e-84	68.984	67.9144	68.4492	LG_I_c01266_00381	AbisacEGm026847t3 type=protein; aalen=; clen=473; offs=; oid=evgvelvk85Loc4043t1; organism=Abies sachalinensis;	187	157	2e-13	83.9572	28.877	33.6898	LG_I_c01266_00381	AT2G10940.2 | Bifunctional inhibitor/lipid-transfer protein/seed storage 2S albumin superfamily protein | Chr2:4311160-4312035 REVERSE LENGTH=291 | 201606	187	291	1e-13	155.615	21.3904	33.6898	LG_I_c01266_00381	No_hits	187	#	#	#	#
LG_I_c01268_00382	CBI15321.3 unnamed protein product, partial [Vitis vinifera]	58.9	112	43	3	53	161	22	133	2.5e-21	112.1	unnamed protein product, partial	gbpln	cellular organisms	Eukaryota	Vitis	Vitis vinifera	common	LG_I_c01268_00382	LK_I_c03407_01816 unnamed protein product	165	166	3e-115	100.606	99.3939	99.3939	LG_I_c01268_00382	AbisacEGm035350t1 type=protein; aalen=; clen=541; offs=; oid=evgvelvk71Loc16475t1; organism=Abies sachalinensis;	165	129	1e-58	78.1818	55.1515	62.4242	LG_I_c01268_00382	AT1G26355.1 | SPIRAL1-like1 | Chr1:9117950-9118611 REVERSE LENGTH=113 | 201606	165	113	3e-33	68.4848	40	43.6364	LG_I_c01268_00382	PILA_23723 unnamed protein product	165	105	3e-41	63.6364	49.0909
LG_I_c01269_00383	#	#	#	#	#	#	#	#	#	#	#	-	----	----	----	----	----	common	LG_I_c01269_00383	LK_I_c20618_13139 unnamed protein product	152	152	8e-95	100	98.0263	98.0263	LG_I_c01269_00383	No_hits	152	#	#	#	#	#	LG_I_c01269_00383	No_hits	152	#	#	#	#	#	LG_I_c01269_00383	No_hits	152	#	#	#	#
LG_I_c01274_00385	ABK22722.1 unknown [Picea sitchensis]	96.8	188	6	0	1	188	1	188	6.1e-96	360.1	unknown	gbpln	Eukaryota	Viridiplantae	Picea	Picea sitchensis	common	LG_I_c01274_00385	LK_I_c24818_45993 unnamed protein product	189	194	6e-138	102.646	100	100	LG_I_c01274_00385	AbisacEGm027959t2 type=protein; aalen=; clen=687; offs=; oid=evgvelvk95Loc682t1; organism=Abies sachalinensis;	189	189	7e-132	100	95.7672	97.8836	LG_I_c01274_00385	AT1G33140.1 | Ribosomal protein L6 family | Chr1:12023360-12024502 FORWARD LENGTH=194 | 201606	189	194	2e-105	102.646	75.6614	89.9471	LG_I_c01274_00385	PILA_22668 unnamed protein product	189	189	7e-137	100	98.9418
LG_I_c01276_00386	XP_009403367.1 PREDICTED: uncharacterized protein LOC103986938 [Musa acuminata subsp. malaccensis]	64.6	130	45	1	1	130	1	129	6.9e-36	160.2	PREDICTED: uncharacterized protein LOC103986938	gbpln	Eukaryota	Viridiplantae	Musa	Musa acuminata	common	LG_I_c01276_00386	LK_I_c24705_45929 unnamed protein product	142	148	4e-99	104.225	100	100	LG_I_c01276_00386	AbisacEGm035205t1 type=protein; aalen=; clen=828; offs=; oid=evgvelvk45Loc31729t1; organism=Abies sachalinensis;	142	130	5e-54	91.5493	56.338	74.6479	LG_I_c01276_00386	AT5G17190.1 | B-cell receptor-associated-like protein | Chr5:5652310-5652702 FORWARD LENGTH=130 | 201606	142	130	4e-53	91.5493	52.1127	74.6479	LG_I_c01276_00386	PILA_33363 unnamed protein product	142	140	1e-26	98.5915	36.6197
LG_I_c01277_00387	ABR17315.1 unknown [Picea sitchensis]	81	300	55	2	45	343	1	299	1.8e-125	459.1	unknown	gbpln	Eukaryota	Viridiplantae	Picea	Picea sitchensis	common	LG_I_c01277_00387	LK_T_003628_c00_g01_i02.p1 unnamed protein product	344	287	0.0	83.4302	81.3953	82.2674	LG_I_c01277_00387	AbisacEGm063535t1 type=protein; aalen=; clen=1276; offs=; oid=evgvelvk61Loc386t2; organism=Abies sachalinensis;	344	292	1e-151	84.8837	67.7326	72.6744	LG_I_c01277_00387	AT3G03870.2 | transmembrane protein | Chr3:995520-997180 FORWARD LENGTH=266 | 201606	344	266	6e-12	77.3256	12.7907	18.314	LG_I_c01277_00387	PILA_15408 unnamed protein product	344	333	3e-171	96.8023	72.3837
LG_I_c01281_00389	ADE77518.1 unknown [Picea sitchensis]	60.9	312	122	0	21	332	3	314	3e-105	392.1	unknown	gbpln	Eukaryota	Viridiplantae	Picea	Picea sitchensis	common	LG_I_c01281_00389	LK_T_022276_c00_g01_i02.p1 unnamed protein product	391	379	0.0	96.9309	96.9309	96.9309	LG_I_c01281_00389	AbisacEGm014972t1 type=protein; aalen=; clen=1264; offs=; oid=evgvelvk81Loc13794t1; organism=Abies sachalinensis;	391	381	0.0	97.4425	86.445	91.8159	LG_I_c01281_00389	AT1G30825.1 | Arp2/3 complex%2C 34 kD subunit p34-Arc | Chr1:10961106-10962999 FORWARD LENGTH=318 | 201606	391	318	2e-108	81.3299	38.1074	53.4527	LG_I_c01281_00389	PILA_16131 unnamed protein product	391	380	0.0	97.1867	84.6547
LG_I_c01283_00391	ABK22320.1 unknown [Picea sitchensis]	97.7	216	5	0	1	216	1	216	5.7e-114	420.2	unknown	gbpln	Eukaryota	Viridiplantae	Picea	Picea sitchensis	common	LG_I_c01283_00391	LK_I_c44539_28271 unnamed protein product	217	217	9e-160	100	100	100	LG_I_c01283_00391	AbisacEGm025673t2 type=protein; aalen=; clen=955; offs=; oid=evgvelvk95Loc14647t1; organism=Abies sachalinensis;	217	216	9e-157	99.5392	97.6959	99.0783	LG_I_c01283_00391	AT1G08360.1 | Ribosomal protein L1p/L10e family | Chr1:2636231-2637694 FORWARD LENGTH=216 | 201606	217	216	5e-128	99.5392	87.0968	93.0876	LG_I_c01283_00391	PILA_28831 unnamed protein product	217	201	8e-146	92.6267	91.2442
LG_I_c01284_00392	ABK25573.1 unknown [Picea sitchensis]	74	146	38	0	1	146	1	146	3.8e-29	137.9	unknown	gbpln	Eukaryota	Viridiplantae	Picea	Picea sitchensis	unassigned	LG_I_c01284_00392	LK_I_c19286_42784 unnamed protein product	147	136	2e-46	92.517	64.6259	66.6667	LG_I_c01284_00392	No_hits	147	#	#	#	#	#	LG_I_c01284_00392	No_hits	147	#	#	#	#	#	LG_I_c01284_00392	PILA_00279 unnamed protein product	147	285	7e-28	193.878	44.898
LG_I_c01287_00395	XP_010910867.2 vesicle-associated membrane protein 711 [Elaeis guineensis]	83.9	218	35	0	1	218	1	218	5.4e-96	360.5	vesicle-associated membrane protein 711	gbpln	Eukaryota	Viridiplantae	Elaeis	Elaeis guineensis	common	LG_I_c01287_00395	LK_I_c07483_04524 unnamed protein product	221	221	5e-165	100	99.095	99.5475	LG_I_c01287_00395	AbisacEGm025280t1 type=protein; aalen=; clen=1323; offs=; oid=evgvelvk91Loc2632t1; organism=Abies sachalinensis;	221	220	8e-145	99.5475	92.7602	98.19	LG_I_c01287_00395	AT5G11150.1 | vesicle-associated membrane protein 713 | Chr5:3546625-3547844 REVERSE LENGTH=221 | 201606	221	221	9e-127	100	71.9457	90.0452	LG_I_c01287_00395	PILA_31199 unnamed protein product	221	226	1e-108	102.262	64.7059
LG_I_c01292_00397	ACN40518.1 unknown [Picea sitchensis]	89.6	345	35	1	1	344	1	345	1.6e-73	286.6	unknown	gbpln	Eukaryota	Viridiplantae	Picea	Picea sitchensis	common	LG_I_c01292_00397	LK_I_c40884_25879 unnamed protein product	345	367	0.0	106.377	99.4203	99.7101	LG_I_c01292_00397	AbisacEGm014075t1 type=protein; aalen=; clen=1670; offs=; oid=evgvelvk61Loc1553t2; organism=Abies sachalinensis;	345	399	0.0	115.652	84.9275	93.0435	LG_I_c01292_00397	AT1G15340.1 | methyl-CPG-binding domain 10 | Chr1:5275895-5277474 REVERSE LENGTH=384 | 201606	345	384	7e-37	111.304	16.8116	21.4493	LG_I_c01292_00397	PILA_37011 unnamed protein product	345	313	5e-146	90.7246	72.7536
LG_I_c01299_00398	ABK23715.1 unknown [Picea sitchensis]	95.8	192	7	1	1	191	1	192	1.5e-86	328.9	unknown	gbpln	Eukaryota	Viridiplantae	Picea	Picea sitchensis	common	LG_I_c01299_00398	LK_I_c37482_52622 unnamed protein product	192	192	7e-144	100	100	100	LG_I_c01299_00398	AbisacEGm021760t1 type=protein; aalen=; clen=1468; offs=; oid=evgvelvk21Loc8808t8; organism=Abies sachalinensis;	192	268	4e-116	139.583	82.2917	82.2917	LG_I_c01299_00398	AT5G13780.1 | Acyl-CoA N-acyltransferases (NAT) superfamily protein | Chr5:4447610-4448603 REVERSE LENGTH=192 | 201606	192	192	4e-104	100	77.6042	84.8958	LG_I_c01299_00398	PILA_19604 unnamed protein product	192	185	6e-111	96.3542	77.6042
LG_I_c01301_00399	#	#	#	#	#	#	#	#	#	#	#	-	----	----	----	----	----	unassigned	LG_I_c01301_00399	LK_I_c01521_00561 unnamed protein product	86	340	6e-38	395.349	75.5814	75.5814	LG_I_c01301_00399	AbisacEGm017102t1 type=protein; aalen=; clen=1600; offs=; oid=evgvelvk85Loc1982t2; organism=Abies sachalinensis;	86	345	8e-11	401.163	43.0233	45.3488	LG_I_c01301_00399	No_hits	86	#	#	#	#	#	LG_I_c01301_00399	PILA_03174 unnamed protein product	86	345	3e-13	401.163	50
LG_I_c01303_00401	ABK27014.1 unknown [Picea sitchensis]	83.1	59	10	0	1	59	19	77	9.6e-20	105.9	unknown	gbpln	Eukaryota	Viridiplantae	Picea	Picea sitchensis	common	LG_I_c01303_00401	LK_I_c33255_21421 unnamed protein product	88	293	3e-34	332.955	62.5	65.9091	LG_I_c01303_00401	AbisacEGm019503t1 type=protein; aalen=; clen=1891; offs=; oid=evgvelvk81Loc4786t3; organism=Abies sachalinensis;	88	304	1e-29	345.455	55.6818	63.6364	LG_I_c01303_00401	AT5G01380.1 | Homeodomain-like superfamily protein | Chr5:155784-157451 REVERSE LENGTH=323 | 201606	88	323	8e-12	367.045	36.3636	54.5455	LG_I_c01303_00401	PILA_23081 unnamed protein product	88	319	6e-18	362.5	36.3636
LG_I_c01307_00403	ABK25858.1 unknown [Picea sitchensis]	93.3	326	21	1	53	378	1	325	4.5e-167	597.4	unknown	gbpln	Eukaryota	Viridiplantae	Picea	Picea sitchensis	common	LG_I_c01307_00403	LK_I_c46954_29902 unnamed protein product	380	335	0.0	88.1579	87.3684	87.8947	LG_I_c01307_00403	AbisacEGm018165t1 type=protein; aalen=; clen=1182; offs=; oid=evgvelvk91Loc10693t1; organism=Abies sachalinensis;	380	327	0.0	86.0526	77.1053	80.7895	LG_I_c01307_00403	AT3G25470.1 | bacterial hemolysin-like protein | Chr3:9233039-9235022 FORWARD LENGTH=301 | 201606	380	301	9e-137	79.2105	49.2105	58.4211	LG_I_c01307_00403	PILA_00233 unnamed protein product	380	327	0.0	86.0526	77.1053
LG_I_c01312_00405	ADE77922.1 unknown [Picea sitchensis]	87.8	320	34	2	1	319	1	316	1.2e-152	549.3	unknown	gbpln	Eukaryota	Viridiplantae	Picea	Picea sitchensis	common	LG_I_c01312_00405	LK_T_000570_c00_g02_i05.p1 unnamed protein product	324	321	0.0	99.0741	98.1481	98.1481	LG_I_c01312_00405	AbisacEGm018408t1 type=protein; aalen=; clen=1747; offs=; oid=evgvelvk71Loc23132t1; organism=Abies sachalinensis;	324	323	0.0	99.6914	86.4198	89.8148	LG_I_c01312_00405	AT2G22475.1 | GRAM domain family protein | Chr2:9541523-9544778 FORWARD LENGTH=299 | 201606	324	299	7e-98	92.284	41.6667	49.3827	LG_I_c01312_00405	PILA_04684 unnamed protein product	324	306	0.0	94.4444	81.4815
LG_I_c01315_00406	ABK23750.1 unknown [Picea sitchensis]	92.2	282	22	0	1	282	1	282	9.6e-146	526.2	unknown	gbpln	Eukaryota	Viridiplantae	Picea	Picea sitchensis	unassigned	LG_I_c01315_00406	LK_I_c01879_00790 unnamed protein product	283	283	0.0	100	85.159	91.8728	LG_I_c01315_00406	AbisacEGm066754t4 type=protein; aalen=; clen=1314; offs=; oid=evgvelvk95Loc1256t1; organism=Abies sachalinensis;	283	282	0.0	99.6466	92.5795	96.1131	LG_I_c01315_00406	AT2G16850.1 | plasma membrane intrinsic protein 2%3B8 | Chr2:7301647-7303180 FORWARD LENGTH=278 | 201606	283	278	1e-161	98.2332	77.0318	83.0389	LG_I_c01315_00406	PILA_29811 unnamed protein product	283	282	0.0	99.6466	91.1661
LG_I_c01317_00407	ADE76959.1 unknown [Picea sitchensis]	69.4	134	40	1	1	133	99	232	5e-42	180.6	unknown	gbpln	Eukaryota	Viridiplantae	Picea	Picea sitchensis	unassigned	LG_I_c01317_00407	LK_T_021785_c00_g01_i01.p1 unnamed protein product	143	328	4e-54	229.371	62.9371	74.8252	LG_I_c01317_00407	AbisacEGm019265t2 type=protein; aalen=; clen=1297; offs=; oid=evgvelvk95Loc212t1; organism=Abies sachalinensis;	143	306	5e-61	213.986	70.6294	80.4196	LG_I_c01317_00407	AT3G16690.1 | Nodulin MtN3 family protein | Chr3:5684563-5686425 REVERSE LENGTH=230 | 201606	143	230	4e-27	160.839	29.3706	50.3497	LG_I_c01317_00407	PILA_30575 unnamed protein product	143	310	1e-52	216.783	60.8392
LG_I_c01318_00408	ABK23362.1 unknown [Picea sitchensis]	90.7	129	12	0	1	129	1	129	6.7e-62	246.5	unknown	gbpln	Eukaryota	Viridiplantae	Picea	Picea sitchensis	common	LG_I_c01318_00408	LK_I_c06213_03675 unnamed protein product	130	130	6e-94	100	100	100	LG_I_c01318_00408	No_hits	130	#	#	#	#	#	LG_I_c01318_00408	AT3G03150.1 | hypothetical protein | Chr3:727733-729357 REVERSE LENGTH=121 | 201606	130	121	8e-22	93.0769	37.6923	53.8462	LG_I_c01318_00408	PILA_29214 unnamed protein product	130	130	7e-84	100	90
LG_I_c01323_00409	ABR18457.1 unknown [Picea sitchensis]	96	324	13	0	1	324	1	324	2.3e-175	624.8	unknown	gbpln	Eukaryota	Viridiplantae	Picea	Picea sitchensis	common	LG_I_c01323_00409	LK_I_c00856_00185 unnamed protein product	325	325	0.0	100	100	100	LG_I_c01323_00409	AbisacEGm069185t2 type=protein; aalen=; clen=1567; offs=; oid=evgvelvk51Loc12460t13; organism=Abies sachalinensis;	325	324	0.0	99.6923	96	98.1538	LG_I_c01323_00409	AT1G67730.1 | beta-ketoacyl reductase 1 | Chr1:25391676-25393365 FORWARD LENGTH=318 | 201606	325	318	2e-138	97.8462	56	76	LG_I_c01323_00409	PILA_08732 unnamed protein product	325	328	0.0	100.923	80.9231
LG_I_c01333_00414	ABK21834.1 unknown [Picea sitchensis]	90.8	174	14	1	24	195	1	174	4.4e-81	310.8	unknown	gbpln	Eukaryota	Viridiplantae	Picea	Picea sitchensis	common	LG_I_c01333_00414	LK_I_c43071_54983 unnamed protein product	196	197	8e-142	100.51	99.4898	99.4898	LG_I_c01333_00414	AbisacEGm029392t1 type=protein; aalen=; clen=1078; offs=; oid=evgvelvk25Loc35784t2; organism=Abies sachalinensis;	196	173	3e-103	88.2653	79.5918	83.1633	LG_I_c01333_00414	AT5G42510.1 | Disease resistance-responsive (dirigent-like protein) family protein | Chr5:16998268-16998816 REVERSE LENGTH=182 | 201606	196	182	5e-38	92.8571	31.1224	47.449	LG_I_c01333_00414	PILA_21734 unnamed protein product	196	174	4e-113	88.7755	82.6531
LG_I_c01335_00415	AAX92692.1 eukaryotic translation initiation factor 5A [Picea abies]	100	159	0	0	1	159	1	159	1.8e-85	325.1	eukaryotic translation initiation factor 5A	gbpln	Eukaryota	Viridiplantae	Picea	Picea abies	common	LG_I_c01335_00415	LK_I_c19346_12247 unnamed protein product	160	160	5e-116	100	100	100	LG_I_c01335_00415	AbisacEGm030910t1 type=protein; aalen=; clen=1141; offs=; oid=evgvelvk75Loc16830t1; organism=Abies sachalinensis;	160	159	5e-113	99.375	96.875	98.75	LG_I_c01335_00415	AT1G13950.1 | eukaryotic elongation factor 5A-1 | Chr1:4773631-4774668 FORWARD LENGTH=158 | 201606	160	158	5e-99	98.75	85	92.5	LG_I_c01335_00415	PILA_14075 unnamed protein product	160	160	2e-115	100	99.375
LG_I_c01337_00417	ABK21073.1 unknown [Picea sitchensis]	88.5	139	16	0	1	139	1	139	9.1e-59	236.9	unknown	gbpln	Eukaryota	Viridiplantae	Picea	Picea sitchensis	unassigned	LG_I_c01337_00417	LK_T_016549_c00_g01_i01.p1 unnamed protein product	221	195	6e-32	88.2353	38.4615	51.1312	LG_I_c01337_00417	AbisacEGm025039t2 type=protein; aalen=; clen=1019; offs=; oid=evgvelvk95Loc9879t1; organism=Abies sachalinensis;	221	214	2e-94	96.8326	83.7104	87.3303	LG_I_c01337_00417	AT4G20260.5 | plasma-membrane associated cation-binding protein 1 | Chr4:10941593-10943120 FORWARD LENGTH=167 | 201606	221	167	3e-36	75.5656	32.1267	42.9864	LG_I_c01337_00417	PILA_28583 unnamed protein product	221	213	6e-85	96.3801	72.8507
LG_I_c01339_00418	ADE77379.1 unknown [Picea sitchensis]	77.4	221	48	1	58	278	125	343	3.2e-101	378.3	unknown	gbpln	Eukaryota	Viridiplantae	Picea	Picea sitchensis	common	LG_I_c01339_00418	LK_I_c14609_09137 unnamed protein product	279	274	0.0	98.2079	97.491	98.2079	LG_I_c01339_00418	AbisacEGm061617t3 type=protein; aalen=; clen=1379; offs=; oid=evgvelvk81Loc30736t1; organism=Abies sachalinensis;	279	319	2e-127	114.337	62.0072	69.1756	LG_I_c01339_00418	AT3G14250.1 | RING/U-box superfamily protein | Chr3:4745963-4746958 REVERSE LENGTH=303 | 201606	279	303	9e-53	108.602	31.1828	50.1792	LG_I_c01339_00418	PILA_17798 unnamed protein product	279	334	3e-116	119.713	59.1398
LG_I_c01341_00419	ABK22631.1 unknown [Picea sitchensis]	87	192	25	0	8	199	9	200	1.1e-84	322.8	unknown	gbpln	Eukaryota	Viridiplantae	Picea	Picea sitchensis	common	LG_I_c01341_00419	LK_I_c16603_10313 unnamed protein product	200	217	6e-148	108.5	100	100	LG_I_c01341_00419	AbisacEGm023265t2 type=protein; aalen=; clen=992; offs=; oid=evgvelvk41Loc34905t2; organism=Abies sachalinensis;	200	243	2e-124	121.5	88	91	LG_I_c01341_00419	AT1G62770.1 | Plant invertase/pectin methylesterase inhibitor superfamily protein | Chr1:23246085-23246836 REVERSE LENGTH=204 | 201606	200	204	1e-41	102	39	61.5	LG_I_c01341_00419	PILA_03151 unnamed protein product	200	205	6e-101	102.5	70
LG_I_c01342_00420	YP_009531499.1 ribosomal protein L2 (mitochondrion) [Pinus taeda]	88.1	335	32	4	51	378	1	334	2.5e-157	565.1	ribosomal protein L2 (mitochondrion)	gbpln	Eukaryota	Viridiplantae	Pinus	Pinus taeda	unassigned	LG_I_c01342_00420	LK_I_c01292_00391 unnamed protein product	383	533	0.0	139.164	97.1279	98.1723	LG_I_c01342_00420	AbisacEGm008066t1 type=protein; aalen=; clen=8239; offs=; oid=evgvelvk31Loc6691t17; organism=Abies sachalinensis;	383	545	0.0	142.298	89.295	91.1227	LG_I_c01342_00420	ATMG00560.1 | Nucleic acid-binding%2C OB-fold-like protein | ChrM:154744-157345 FORWARD LENGTH=349 | 201606	383	349	4e-101	91.1227	46.4752	52.2193	LG_I_c01342_00420	PILA_09679 unnamed protein product	383	291	3e-12	75.9791	11.7493
LG_I_c01344_00422	ABK21026.1 unknown [Picea sitchensis]	94.9	136	7	0	1	136	1	136	1e-59	239.6	unknown	gbpln	Eukaryota	Viridiplantae	Picea	Picea sitchensis	common	LG_I_c01344_00422	LK_I_c00501_32008 unnamed protein product	158	158	6e-109	100	100	100	LG_I_c01344_00422	AbisacEGm064581t2 type=protein; aalen=; clen=1108; offs=; oid=evgvelvk65Loc49434t3; organism=Abies sachalinensis;	158	151	9e-45	95.5696	51.8987	63.2911	LG_I_c01344_00422	AT3G51880.2 | high mobility group B1 | Chr3:19247241-19248491 REVERSE LENGTH=185 | 201606	158	185	7e-50	117.089	56.962	73.4177	LG_I_c01344_00422	PILA_14845 unnamed protein product	158	158	2e-77	100	84.8101
LG_I_c01351_00425	ADE77443.1 unknown [Picea sitchensis]	87.7	235	6	2	1	213	1	234	4.9e-94	354	unknown	gbpln	Eukaryota	Viridiplantae	Picea	Picea sitchensis	common	LG_I_c01351_00425	LK_I_c34838_22483 unnamed protein product	214	214	2e-159	100	99.0654	99.5327	LG_I_c01351_00425	AbisacEGm025951t2 type=protein; aalen=; clen=817; offs=; oid=evgvelvk95Loc6246t1; organism=Abies sachalinensis;	214	213	3e-156	99.5327	97.1963	98.1308	LG_I_c01351_00425	AT4G17170.1 | RAB GTPase homolog B1C | Chr4:9644908-9646220 REVERSE LENGTH=211 | 201606	214	211	5e-132	98.5981	81.7757	88.3178	LG_I_c01351_00425	PILA_07570 unnamed protein product	214	214	7e-158	100	97.6636
LG_I_c01352_00426	ABK22283.1 unknown [Picea sitchensis]	89.9	287	24	2	1	283	1	286	3.1e-152	547.7	unknown	gbpln	Eukaryota	Viridiplantae	Picea	Picea sitchensis	common	LG_I_c01352_00426	LK_I_c04531_02575 unnamed protein product	284	283	0.0	99.6479	94.0141	95.7746	LG_I_c01352_00426	AbisacEGm069418t12 type=protein; aalen=; clen=1096; offs=; oid=evgvelvk85Loc3328t13; organism=Abies sachalinensis;	284	282	0.0	99.2958	88.3803	91.5493	LG_I_c01352_00426	AT4G03210.1 | xyloglucan endotransglucosylase/hydrolase 9 | Chr4:1416019-1417197 FORWARD LENGTH=290 | 201606	284	290	2e-118	102.113	57.7465	71.1268	LG_I_c01352_00426	PILA_22762 unnamed protein product	284	287	0.0	101.056	89.7887
LG_I_c01360_00427	XP_002965556.1 probable LRR receptor-like serine/threonine-protein kinase At4g36180 [Selaginella moellendorffii]	49.5	398	189	6	12	400	3	397	2.5e-92	349.4	probable LRR receptor-like serine/threonine-protein kinase At4g36180	gbpln	Eukaryota	Viridiplantae	Selaginella	Selaginella moellendorffii	common	LG_I_c01360_00427	LK_I_c09536_05841 unnamed protein product	446	418	0.0	93.722	89.4619	89.9103	LG_I_c01360_00427	AbisacEGm012340t1 type=protein; aalen=; clen=1317; offs=; oid=evgvelvk91Loc12838t1; organism=Abies sachalinensis;	446	438	0.0	98.2063	79.8206	83.1839	LG_I_c01360_00427	AT5G66330.1 | Leucine-rich repeat (LRR) family protein | Chr5:26500531-26501787 REVERSE LENGTH=418 | 201606	446	418	4e-93	93.722	37.2197	50.2242	LG_I_c01360_00427	PILA_16431 unnamed protein product	446	413	0.0	92.6009	79.8206
LG_I_c01364_00428	ABK25474.1 unknown [Picea sitchensis]	96	401	16	0	1	401	1	401	5.1e-217	763.5	unknown	gbpln	Eukaryota	Viridiplantae	Picea	Picea sitchensis	common	LG_I_c01364_00428	LK_I_c19378_12270 unnamed protein product	402	402	0.0	100	98.7562	99.005	LG_I_c01364_00428	AbisacEGm014546t1 type=protein; aalen=; clen=1779; offs=; oid=evgvelvk55Loc15868t2; organism=Abies sachalinensis;	402	390	0.0	97.0149	91.5423	94.5274	LG_I_c01364_00428	AT2G43360.1 | Radical SAM superfamily protein | Chr2:18010918-18013129 REVERSE LENGTH=378 | 201606	402	378	0.0	94.0299	70.8955	78.607	LG_I_c01364_00428	No_hits	402	#	#	#	#
LG_I_c01365_00429	XP_011088218.1 adhesive plaque matrix protein [Sesamum indicum]	70.1	144	43	0	2	145	19	162	4e-55	224.9	adhesive plaque matrix protein	gbpln	Eukaryota	Viridiplantae	Sesamum	Sesamum indicum	common	LG_I_c01365_00429	LK_I_c11626_07172 unnamed protein product	249	249	3e-178	100	99.1968	99.1968	LG_I_c01365_00429	AbisacEGm019183t1 type=protein; aalen=; clen=1471; offs=; oid=evgvelvk45Loc1564t1; organism=Abies sachalinensis;	249	309	1e-100	124.096	55.4217	56.2249	LG_I_c01365_00429	AT4G34150.1 | Calcium-dependent lipid-binding (CaLB domain) family protein | Chr4:16355035-16356955 FORWARD LENGTH=247 | 201606	249	247	1e-65	99.1968	41.3655	52.2088	LG_I_c01365_00429	PILA_19397 unnamed protein product	249	319	3e-122	128.112	67.0683
LG_I_c01366_00430	ABR17867.1 unknown [Picea sitchensis]	94.7	228	12	0	1	228	1	228	7.1e-123	449.9	unknown	gbpln	Eukaryota	Viridiplantae	Picea	Picea sitchensis	common	LG_I_c01366_00430	LK_T_026058_c00_g04_i01.p1 unnamed protein product	229	229	8e-174	100	100	100	LG_I_c01366_00430	AbisacEGm024627t1 type=protein; aalen=; clen=1159; offs=; oid=evgvelvk95Loc4714t1; organism=Abies sachalinensis;	229	228	1e-151	99.5633	92.5764	94.7598	LG_I_c01366_00430	AT3G24010.1 | RING/FYVE/PHD zinc finger superfamily protein | Chr3:8676120-8678186 REVERSE LENGTH=234 | 201606	229	234	1e-84	102.183	55.0218	74.2358	LG_I_c01366_00430	PILA_18245 unnamed protein product	229	229	8e-155	100	94.7598
LG_I_c01368_00432	ABR17161.1 unknown [Picea sitchensis]	95.5	222	10	0	1	222	1	222	1.1e-107	399.4	unknown	gbpln	Eukaryota	Viridiplantae	Picea	Picea sitchensis	common	LG_I_c01368_00432	LK_I_c14258_78900 unnamed protein product	223	223	4e-161	100	99.1031	99.5516	LG_I_c01368_00432	AbisacEGm025121t1 type=protein; aalen=; clen=2591; offs=; oid=evgvelvk35Loc9138t10; organism=Abies sachalinensis;	223	222	2e-140	99.5516	91.4798	95.0673	LG_I_c01368_00432	AT3G29100.3 | vesicle transport V-snare 13 | Chr3:11075916-11077204 REVERSE LENGTH=221 | 201606	223	221	2e-110	99.1031	67.2646	84.3049	LG_I_c01368_00432	PILA_32039 unnamed protein product	223	223	3e-146	100	94.1704
LG_I_c01370_00433	XP_008238438.1 PREDICTED: probable protein phosphatase 2C 78 [Prunus mume]	57.4	68	27	1	1	68	309	374	2.8e-11	78.6	PREDICTED: probable protein phosphatase 2C 78	gbpln	Eukaryota	Viridiplantae	Prunus	Prunus mume	unassigned	LG_I_c01370_00433	LK_I_c14080_39905 unnamed protein product	149	312	4e-42	209.396	44.9664	44.9664	LG_I_c01370_00433	AbisacEGm015238t1 type=protein; aalen=; clen=1805; offs=; oid=evgvelvk25Loc9177t7; organism=Abies sachalinensis;	149	377	7e-34	253.02	39.5973	41.6107	LG_I_c01370_00433	AT3G51370.2 | Protein phosphatase 2C family protein | Chr3:19070387-19071975 FORWARD LENGTH=294 | 201606	149	294	1e-12	197.315	18.1208	20.8054	LG_I_c01370_00433	PILA_11939 unnamed protein product	149	377	6e-34	253.02	39.5973
LG_I_c01375_00436	ABK22859.1 unknown [Picea sitchensis]	81.9	149	27	0	1	149	111	259	5.6e-68	266.9	unknown	gbpln	Eukaryota	Viridiplantae	Picea	Picea sitchensis	unassigned	LG_I_c01375_00436	LK_T_001808_c00_g01_i05.p1 unnamed protein product	150	280	6e-107	186.667	96	96.6667	LG_I_c01375_00436	AbisacEGm021305t1 type=protein; aalen=; clen=1365; offs=; oid=evgvelvk41Loc22752t4; organism=Abies sachalinensis;	150	275	3e-82	183.333	74.6667	85.3333	LG_I_c01375_00436	AT1G14410.1 | ssDNA-binding transcriptional regulator | Chr1:4929352-4930810 REVERSE LENGTH=263 | 201606	150	263	3e-52	175.333	48.6667	68.6667	LG_I_c01375_00436	PILA_04444 unnamed protein product	150	260	9e-78	173.333	70.6667
LG_I_c01376_00437	ACN39763.1 unknown [Picea sitchensis]	97.7	216	5	0	1	216	1	216	2e-114	421.8	unknown	gbpln	Eukaryota	Viridiplantae	Picea	Picea sitchensis	common	LG_I_c01376_00437	LK_I_c03741_02034 unnamed protein product	217	217	7e-162	100	100	100	LG_I_c01376_00437	AbisacEGm025679t1 type=protein; aalen=; clen=1627; offs=; oid=evgvelvk91Loc964t1; organism=Abies sachalinensis;	217	216	1e-157	99.5392	96.3134	99.0783	LG_I_c01376_00437	AT3G46060.3 | RAB GTPase homolog 8A | Chr3:16917908-16919740 FORWARD LENGTH=216 | 201606	217	216	2e-136	99.5392	82.9493	90.3226	LG_I_c01376_00437	PILA_18050 unnamed protein product	217	217	5e-156	100	96.3134
LG_I_c01378_00438	ABK24413.1 unknown [Picea sitchensis]	92.7	328	23	1	1	327	1	328	7.6e-171	609.8	unknown	gbpln	Eukaryota	Viridiplantae	Picea	Picea sitchensis	common	LG_I_c01378_00438	LK_I_c08285_05037 unnamed protein product	328	328	0.0	100	99.3902	99.6951	LG_I_c01378_00438	AbisacEGm018085t1 type=protein; aalen=; clen=1144; offs=; oid=evgvelvk75Loc24846t1; organism=Abies sachalinensis;	328	328	0.0	100	90.2439	94.2073	LG_I_c01378_00438	AT2G21170.3 | triosephosphate isomerase | Chr2:9071047-9073106 REVERSE LENGTH=315 | 201606	328	315	4e-168	96.0366	70.122	79.5732	LG_I_c01378_00438	PILA_36985 unnamed protein product	328	386	2e-121	117.683	55.1829
LG_I_c01382_00440	ABK25957.1 unknown [Picea sitchensis]	92.6	216	15	1	1	215	1	216	1.8e-114	422.2	unknown	gbpln	Eukaryota	Viridiplantae	Picea	Picea sitchensis	common	LG_I_c01382_00440	LK_I_c20729_43560 unnamed protein product	262	257	0.0	98.0916	96.1832	96.1832	LG_I_c01382_00440	AbisacEGm021486t1 type=protein; aalen=; clen=1435; offs=; oid=evgvelvk51Loc20415t2; organism=Abies sachalinensis;	262	272	6e-168	103.817	89.313	90.458	LG_I_c01382_00440	AT4G23470.1 | PLAC8 family protein | Chr4:12249289-12251079 FORWARD LENGTH=255 | 201606	262	255	6e-119	97.3282	65.6489	74.4275	LG_I_c01382_00440	No_hits	262	#	#	#	#
LG_I_c01383_00441	ABR18317.1 unknown [Picea sitchensis]	65.9	323	83	3	1	302	1	317	1.1e-62	250.4	unknown	gbpln	Eukaryota	Viridiplantae	Picea	Picea sitchensis	common	LG_I_c01383_00441	LK_I_c02785_01388 unnamed protein product	303	303	0.0	100	100	100	LG_I_c01383_00441	AbisacEGm018635t1 type=protein; aalen=; clen=1701; offs=; oid=evgvelvk55Loc11096t1; organism=Abies sachalinensis;	303	319	1e-167	105.281	81.5182	87.1287	LG_I_c01383_00441	AT1G67170.2 | sarcolemmal membrane-associated protein | Chr1:25127727-25129145 FORWARD LENGTH=359 | 201606	303	359	4e-67	118.482	43.8944	63.0363	LG_I_c01383_00441	PILA_30733 unnamed protein product	303	294	8e-149	97.0297	76.8977
LG_I_c01385_00443	ABK26160.1 unknown [Picea sitchensis]	89.1	302	33	0	22	323	1	302	1.4e-145	525.8	unknown	gbpln	Eukaryota	Viridiplantae	Picea	Picea sitchensis	common	LG_I_c01385_00443	LK_I_c46390_29535 unnamed protein product	325	324	0.0	99.6923	96.9231	97.8462	LG_I_c01385_00443	AbisacEGm019565t1 type=protein; aalen=; clen=1552; offs=; oid=evgvelvk45Loc23243t1; organism=Abies sachalinensis;	325	303	0.0	93.2308	86.7692	89.5385	LG_I_c01385_00443	AT1G02560.1 | nuclear encoded CLP protease 5 | Chr1:538000-539805 FORWARD LENGTH=298 | 201606	325	298	2e-148	91.6923	62.1538	70.1538	LG_I_c01385_00443	PILA_08725 unnamed protein product	325	243	1e-66	74.7692	30.1538
LG_I_c01396_00447	PTQ27808.1 hypothetical protein MARPO_0183s0013 [Marchantia polymorpha]	80.8	369	70	1	1	368	9	377	5e-171	610.5	hypothetical protein MARPO_0183s0013	gbpln	Eukaryota	Viridiplantae	Marchantia	Marchantia polymorpha	common	LG_I_c01396_00447	LK_I_c02337_01085 unnamed protein product	369	369	0.0	100	100	100	LG_I_c01396_00447	AbisacEGm015732t2 type=protein; aalen=; clen=1500; offs=; oid=evgvelvk95Loc13444t1; organism=Abies sachalinensis;	369	368	0.0	99.729	95.935	97.29	LG_I_c01396_00447	AT3G06483.1 | pyruvate dehydrogenase kinase | Chr3:1990727-1992581 REVERSE LENGTH=366 | 201606	369	366	6e-175	99.187	64.2276	79.4038	LG_I_c01396_00447	PILA_27744 unnamed protein product	369	362	0.0	98.103	93.4959
LG_I_c01397_00448	TQD88549.1 hypothetical protein C1H46_025868 [Malus baccata]	97.2	108	3	0	1	108	1	108	2e-38	168.3	hypothetical protein C1H46_025868	gbpln	Eukaryota	Viridiplantae	Malus	Malus baccata	common	LG_I_c01397_00448	LK_I_c11333_38335 unnamed protein product	109	109	1e-52	100	92.6606	95.4128	LG_I_c01397_00448	AbisacEGm038281t1 type=protein; aalen=; clen=369; offs=; oid=evgvelvk25Loc68751t1; organism=Abies sachalinensis;	109	116	1e-27	106.422	47.7064	64.2202	LG_I_c01397_00448	AT2G21580.1 | Ribosomal protein S25 family protein | Chr2:9236629-9237510 FORWARD LENGTH=108 | 201606	109	108	2e-55	99.0826	90.8257	97.2477	LG_I_c01397_00448	No_hits	109	#	#	#	#
LG_I_c01406_00451	ATG29972.1 CYP74A74 [Taxus chinensis]	58.7	467	183	6	46	506	11	473	6.1e-159	570.9	CYP74A74	gbpln	Eukaryota	Viridiplantae	Taxus	Taxus chinensis	common	LG_I_c01406_00451	LK_I_c09797_06004 unnamed protein product	508	474	0.0	93.3071	86.4173	89.1732	LG_I_c01406_00451	AbisacEGm010909t1 type=protein; aalen=; clen=1646; offs=; oid=evgvelvk85Loc36009t1; organism=Abies sachalinensis;	508	473	0.0	93.1102	77.7559	84.0551	LG_I_c01406_00451	AT5G42650.1 | allene oxide synthase | Chr5:17097803-17099359 REVERSE LENGTH=518 | 201606	508	518	2e-162	101.969	46.2598	62.4016	LG_I_c01406_00451	PILA_28745 unnamed protein product	508	483	0.0	95.0787	70.6693
LG_I_c01409_00453	ADE77639.1 unknown [Picea sitchensis]	89.9	189	19	0	1	189	1	189	1.4e-87	332.4	unknown	gbpln	Eukaryota	Viridiplantae	Picea	Picea sitchensis	common	LG_I_c01409_00453	LK_I_c33336_21479 unnamed protein product	190	190	3e-136	100	100	100	LG_I_c01409_00453	AbisacEGm027567t1 type=protein; aalen=; clen=1014; offs=; oid=evgvelvk55Loc48430t3; organism=Abies sachalinensis;	190	194	5e-109	102.105	82.6316	84.7368	LG_I_c01409_00453	AT5G46530.1 | AWPM-19-like family protein | Chr5:18875576-18876779 FORWARD LENGTH=157 | 201606	190	157	1e-52	82.6316	41.5789	56.3158	LG_I_c01409_00453	PILA_20974 unnamed protein product	190	190	8e-108	100	83.6842
LG_I_c01416_00455	XP_008791855.1 universal stress protein PHOS32 [Phoenix dactylifera]	70.1	157	47	0	64	220	2	158	3.2e-59	238.4	universal stress protein PHOS32	gbpln	cellular organisms	Eukaryota	Phoenix	Phoenix dactylifera	common	LG_I_c01416_00455	LK_I_c20941_43688 unnamed protein product	226	226	5e-166	100	99.115	99.5575	LG_I_c01416_00455	AbisacEGm065987t6 type=protein; aalen=; clen=835; offs=; oid=evgvelvk85Loc33929t1; organism=Abies sachalinensis;	226	220	6e-126	97.3451	79.2035	86.2832	LG_I_c01416_00455	AT3G03270.2 | Adenine nucleotide alpha hydrolases-like superfamily protein | Chr3:762136-763075 REVERSE LENGTH=159 | 201606	226	159	2e-67	70.354	44.2478	57.5221	LG_I_c01416_00455	PILA_13492 unnamed protein product	226	210	2e-107	92.9204	65.9292
LG_I_c01419_00456	ACN40006.1 unknown [Picea sitchensis]	94.3	460	26	0	1	460	1	460	2.5e-244	854.4	unknown	gbpln	Eukaryota	Viridiplantae	Picea	Picea sitchensis	common	LG_I_c01419_00456	LK_I_c49674_31288 unnamed protein product	461	461	0.0	100	99.5662	100	LG_I_c01419_00456	AbisacEGm011503t1 type=protein; aalen=; clen=1611; offs=; oid=evgvelvk95Loc20092t1; organism=Abies sachalinensis;	461	459	0.0	99.5662	87.6356	90.6725	LG_I_c01419_00456	AT1G42970.1 | glyceraldehyde-3-phosphate dehydrogenase B subunit | Chr1:16127552-16129584 FORWARD LENGTH=447 | 201606	461	447	0.0	96.9631	78.7419	86.1171	LG_I_c01419_00456	PILA_19416 unnamed protein product	461	461	0.0	100	88.2863
LG_I_c01421_00457	ABR16753.1 unknown [Picea sitchensis]	89.4	293	31	0	1	293	1	293	1.2e-141	512.7	unknown	gbpln	Eukaryota	Viridiplantae	Picea	Picea sitchensis	common	LG_I_c01421_00457	LK_I_c35787_23142 unnamed protein product	315	315	0.0	100	99.6825	99.6825	LG_I_c01421_00457	AbisacEGm018933t1 type=protein; aalen=; clen=1811; offs=; oid=evgvelvk41Loc29193t8; organism=Abies sachalinensis;	315	314	0.0	99.6825	87.619	93.0159	LG_I_c01421_00457	No_hits	315	#	#	#	#	#	LG_I_c01421_00457	PILA_15154 unnamed protein product	315	315	0.0	100	88.254
LG_I_c01436_00463	XP_026423459.1 signal recognition particle receptor subunit beta-like [Papaver somniferum]	69.9	246	72	2	1	245	14	258	2.1e-88	335.5	signal recognition particle receptor subunit beta-like	gbpln	Eukaryota	Viridiplantae	Papaver	Papaver somniferum	common	LG_I_c01436_00463	LK_T_014375_c00_g02_i02.p1 unnamed protein product	246	246	1e-179	100	99.187	99.187	LG_I_c01436_00463	AbisacEGm021996t1 type=protein; aalen=; clen=2133; offs=; oid=evgvelvk75Loc3764t4; organism=Abies sachalinensis;	246	265	9e-163	107.724	91.4634	95.935	LG_I_c01436_00463	AT5G05670.2 | signal recognition particle binding protein | Chr5:1695916-1697534 REVERSE LENGTH=260 | 201606	246	260	4e-110	105.691	60.5691	76.8293	LG_I_c01436_00463	PILA_36201 unnamed protein product	246	246	3e-169	100	91.4634
LG_I_c01437_00464	ABK22250.1 unknown [Picea sitchensis]	84.8	92	14	0	1	92	9	100	2.8e-35	158.3	unknown	gbpln	Eukaryota	Viridiplantae	Picea	Picea sitchensis	common	LG_I_c01437_00464	LK_I_c30372_19452 unnamed protein product	149	149	3e-104	100	97.9866	97.9866	LG_I_c01437_00464	AbisacEGm015603t1 type=protein; aalen=; clen=1344; offs=; oid=evgvelvk81Loc6391t1; organism=Abies sachalinensis;	149	370	4e-48	248.322	51.0067	56.3758	LG_I_c01437_00464	No_hits	149	#	#	#	#	#	LG_I_c01437_00464	PILA_11446 unnamed protein product	149	351	2e-43	235.57	55.7047
LG_I_c01444_00468	ABK22358.1 unknown [Picea sitchensis]	84	163	26	0	1	163	1	163	4.2e-69	270.8	unknown	gbpln	Eukaryota	Viridiplantae	Picea	Picea sitchensis	common	LG_I_c01444_00468	LK_T_001815_c00_g01_i01.p1 unnamed protein product	165	165	1e-117	100	98.1818	98.7879	LG_I_c01444_00468	AbisacEGm027206t1 type=protein; aalen=; clen=1284; offs=; oid=evgvelvk31Loc5218t1; organism=Abies sachalinensis;	165	199	9e-92	120.606	78.1818	85.4545	LG_I_c01444_00468	AT4G01150.1 | CURVATURE THYLAKOID 1A-like protein | Chr4:493692-494668 FORWARD LENGTH=164 | 201606	165	164	6e-45	99.3939	41.2121	50.303	LG_I_c01444_00468	PILA_26119 unnamed protein product	165	164	2e-100	99.3939	84.2424
LG_I_c01452_00469	ABK24568.1 unknown [Picea sitchensis]	94.7	393	21	0	1	393	1	393	1.7e-212	748.4	unknown	gbpln	Eukaryota	Viridiplantae	Picea	Picea sitchensis	common	LG_I_c01452_00469	LK_I_c05263_03048 unnamed protein product	394	394	0.0	100	100	100	LG_I_c01452_00469	AbisacEGm014370t1 type=protein; aalen=; clen=1583; offs=; oid=evgvelvk75Loc347t1; organism=Abies sachalinensis;	394	393	0.0	99.7462	96.4467	98.4772	LG_I_c01452_00469	AT2G01140.1 | Aldolase superfamily protein | Chr2:95006-96491 REVERSE LENGTH=391 | 201606	394	391	0.0	99.2386	79.6954	86.5482	LG_I_c01452_00469	PILA_23140 unnamed protein product	394	394	0.0	100	95.1777
LG_I_c01459_00471	ABK25008.1 unknown [Picea sitchensis]	85.9	99	14	0	6	104	1	99	6e-38	166.8	unknown	gbpln	Eukaryota	Viridiplantae	Picea	Picea sitchensis	unassigned	LG_I_c01459_00471	LK_T_017343_c01_g02_i03.p1 unnamed protein product	114	300	2e-61	263.158	80.7018	83.3333	LG_I_c01459_00471	AbisacEGm019770t1 type=protein; aalen=; clen=1141; offs=; oid=evgvelvk41Loc43018t2; organism=Abies sachalinensis;	114	299	2e-50	262.281	71.0526	76.3158	LG_I_c01459_00471	AT2G34460.1 | NAD(P)-binding Rossmann-fold superfamily protein | Chr2:14529635-14530732 FORWARD LENGTH=280 | 201606	114	280	3e-15	245.614	33.3333	38.5965	LG_I_c01459_00471	PILA_21507 unnamed protein product	114	323	2e-46	283.333	66.6667
LG_I_c01460_00472	NP_001239626.1 uncharacterized protein LOC100783361 [Glycine max]	67.7	371	107	5	1	361	1	368	7.3e-90	340.9	uncharacterized protein LOC100783361	gbpln	cellular organisms	Eukaryota	Glycine	Glycine max	common	LG_I_c01460_00472	LK_I_c09816_06018 unnamed protein product	362	362	0.0	100	98.6188	98.895	LG_I_c01460_00472	AbisacEGm016116t1 type=protein; aalen=; clen=1565; offs=; oid=evgvelvk45Loc21279t6; organism=Abies sachalinensis;	362	361	0.0	99.7238	91.7127	94.7514	LG_I_c01460_00472	AT1G08370.1 | decapping 1 | Chr1:2638355-2640367 FORWARD LENGTH=367 | 201606	362	367	3e-112	101.381	54.4199	68.232	LG_I_c01460_00472	PILA_29406 unnamed protein product	362	303	0.0	83.7017	75.9669
LG_I_c01461_00473	AAC32136.1 YGL010w-like protein [Picea mariana]	92	200	16	0	1	200	1	200	9.6e-100	372.9	YGL010w-like protein	gbpln	Eukaryota	Viridiplantae	Picea	Picea mariana	common	LG_I_c01461_00473	LK_I_c18178_42138 unnamed protein product	201	201	5e-146	100	99.5025	99.5025	LG_I_c01461_00473	AbisacEGm066060t2 type=protein; aalen=; clen=910; offs=; oid=evgvelvk25Loc9977t5; organism=Abies sachalinensis;	201	201	3e-122	100	83.0846	87.5622	LG_I_c01461_00473	AT1G18720.2 | ER membrane protein%2C putative (DUF962) | Chr1:6458020-6459658 REVERSE LENGTH=206 | 201606	201	206	3e-83	102.488	62.1891	74.6269	LG_I_c01461_00473	PILA_23840 unnamed protein product	201	201	2e-131	100	87.0647
LG_I_c01462_00474	ADE77027.1 unknown [Picea sitchensis]	90.1	202	20	0	35	236	98	299	1.6e-93	352.4	unknown	gbpln	Eukaryota	Viridiplantae	Picea	Picea sitchensis	unassigned	LG_I_c01462_00474	LK_T_007197_c00_g01_i01.p1 unnamed protein product	237	300	2e-131	126.582	77.2152	78.903	LG_I_c01462_00474	AbisacEGm019774t1 type=protein; aalen=; clen=1220; offs=; oid=evgvelvk65Loc17012t1; organism=Abies sachalinensis;	237	299	1e-129	126.16	74.6835	75.1055	LG_I_c01462_00474	AT5G56280.1 | COP9 signalosome subunit 6A | Chr5:22783617-22785530 REVERSE LENGTH=317 | 201606	237	317	2e-106	133.755	60.3376	69.1983	LG_I_c01462_00474	PILA_22793 unnamed protein product	237	300	1e-131	126.582	77.2152
LG_I_c01463_00475	ABK23901.1 unknown [Picea sitchensis]	94.7	132	7	0	1	132	1	132	1.4e-66	263.5	unknown	gbpln	Eukaryota	Viridiplantae	Picea	Picea sitchensis	unassigned	LG_I_c01463_00475	LK_I_c42536_26963 unnamed protein product	353	330	0.0	93.4844	81.8697	83.8527	LG_I_c01463_00475	AbisacEGm069093t6 type=protein; aalen=; clen=881; offs=; oid=evgvelvk95Loc1045t2; organism=Abies sachalinensis;	353	264	1e-149	74.7875	65.4391	69.4051	LG_I_c01463_00475	AT5G23950.1 | Calcium-dependent lipid-binding (CaLB domain) family protein | Chr5:8082789-8083448 FORWARD LENGTH=219 | 201606	353	219	3e-39	62.0397	18.6969	26.0623	LG_I_c01463_00475	PILA_14009 unnamed protein product	353	237	3e-20	67.1388	15.5807
LG_I_c01464_00476	ABK22645.1 unknown [Picea sitchensis]	79.3	58	12	0	2	59	1	58	1.2e-15	94	unknown	gbpln	Eukaryota	Viridiplantae	Picea	Picea sitchensis	common	LG_I_c01464_00476	LK_I_c15333_09407 unnamed protein product	278	236	3e-80	84.8921	60.7914	66.9065	LG_I_c01464_00476	AbisacEGm024157t1 type=protein; aalen=; clen=1066; offs=; oid=evgvelvk41Loc29894t1; organism=Abies sachalinensis;	278	234	6e-92	84.1727	63.6691	68.705	LG_I_c01464_00476	No_hits	278	#	#	#	#	#	LG_I_c01464_00476	No_hits	278	#	#	#	#
LG_I_c01470_00481	ADE77494.1 unknown [Picea sitchensis]	93.6	265	17	0	1	265	1	265	5.5e-135	490.3	unknown	gbpln	Eukaryota	Viridiplantae	Picea	Picea sitchensis	common	LG_I_c01470_00481	LK_I_c05180_02997 unnamed protein product	266	266	0.0	100	100	100	LG_I_c01470_00481	AbisacEGm015678t4 type=protein; aalen=; clen=1248; offs=; oid=evgvelvk65Loc6544t6; organism=Abies sachalinensis;	266	265	0.0	99.6241	91.7293	93.985	LG_I_c01470_00481	AT5G06060.1 | NAD(P)-binding Rossmann-fold superfamily protein | Chr5:1824066-1825833 REVERSE LENGTH=264 | 201606	266	264	8e-133	99.2481	66.1654	80.4511	LG_I_c01470_00481	PILA_03573 unnamed protein product	266	230	3e-83	86.4662	56.391
LG_I_c01471_00482	#	#	#	#	#	#	#	#	#	#	#	-	----	----	----	----	----	common	LG_I_c01471_00482	LK_I_c12670_39084 unnamed protein product	153	177	3e-92	115.686	98.6928	98.6928	LG_I_c01471_00482	No_hits	153	#	#	#	#	#	LG_I_c01471_00482	No_hits	153	#	#	#	#	#	LG_I_c01471_00482	No_hits	153	#	#	#	#
LG_I_c01477_00483	ABR18006.1 unknown [Picea sitchensis]	83.3	245	39	1	1	243	7	251	1.2e-108	402.9	unknown	gbpln	Eukaryota	Viridiplantae	Picea	Picea sitchensis	common	LG_I_c01477_00483	LK_I_c24165_15630 unnamed protein product	266	345	3e-157	129.699	82.7068	84.5865	LG_I_c01477_00483	AbisacEGm017039t4 type=protein; aalen=; clen=1716; offs=; oid=evgvelvk65Loc4173t1; organism=Abies sachalinensis;	266	344	2e-138	129.323	72.1805	79.3233	LG_I_c01477_00483	AT1G59600.1 | ZCW7 | Chr1:21889927-21891910 REVERSE LENGTH=324 | 201606	266	324	2e-55	121.805	38.7218	56.015	LG_I_c01477_00483	No_hits	266	#	#	#	#
LG_I_c01478_00484	AZA14755.1 ASYMMETRIC LEAVES 2-like protein 37 [Pinus taeda]	44.8	353	149	14	25	349	1	335	4e-61	245.4	ASYMMETRIC LEAVES 2-like protein 37	gbpln	Eukaryota	Viridiplantae	Pinus	Pinus taeda	common	LG_I_c01478_00484	LK_I_c46260_56523 unnamed protein product	350	350	0.0	100	100	100	LG_I_c01478_00484	AbisacEGm018548t1 type=protein; aalen=; clen=1241; offs=; oid=evgvelvk55Loc65015t2; organism=Abies sachalinensis;	350	320	8e-163	91.4286	69.7143	75.1429	LG_I_c01478_00484	AT1G67100.1 | LOB domain-containing protein 40 | Chr1:25053801-25054659 FORWARD LENGTH=233 | 201606	350	233	1e-66	66.5714	27.1429	32	LG_I_c01478_00484	PILA_24566 unnamed protein product	350	343	9e-88	98	44.2857
LG_I_c01480_00486	ABK22096.1 unknown [Picea sitchensis]	95.2	105	5	0	1	105	1	105	1.7e-50	208.4	unknown	gbpln	Eukaryota	Viridiplantae	Picea	Picea sitchensis	common	LG_I_c01480_00486	LK_I_c07003_35854 unnamed protein product	106	106	4e-75	100	100	100	LG_I_c01480_00486	AbisacEGm043195t2 type=protein; aalen=; clen=326; offs=; oid=evgvelvk95Loc14652t1; organism=Abies sachalinensis;	106	102	6e-61	96.2264	80.1887	88.6792	LG_I_c01480_00486	AT5G55160.1 | small ubiquitin-like modifier 2 | Chr5:22383747-22384772 REVERSE LENGTH=103 | 201606	106	103	3e-56	97.1698	76.4151	81.1321	LG_I_c01480_00486	No_hits	106	#	#	#	#
LG_I_c01481_00487	ABR17649.1 unknown [Picea sitchensis]	88.6	255	26	2	35	288	1	253	4.6e-127	464.2	unknown	gbpln	Eukaryota	Viridiplantae	Picea	Picea sitchensis	common	LG_I_c01481_00487	LK_I_c05635_03292 unnamed protein product	289	233	2e-97	80.6228	47.4048	58.4775	LG_I_c01481_00487	AbisacEGm022827t1 type=protein; aalen=; clen=952; offs=; oid=evgvelvk95Loc13455t1; organism=Abies sachalinensis;	289	252	3e-155	87.1972	75.4325	81.3149	LG_I_c01481_00487	AT3G10210.1 | SEC14 cytosolic factor family protein / phosphoglyceride transfer family protein | Chr3:3160416-3161579 REVERSE LENGTH=237 | 201606	289	237	3e-93	82.0069	48.4429	62.2837	LG_I_c01481_00487	PILA_01902 unnamed protein product	289	233	4e-95	80.6228	48.7889
LG_I_c01482_00488	ABK23241.1 unknown [Picea sitchensis]	98.6	140	2	0	14	153	1	140	2.2e-75	291.6	unknown	gbpln	Eukaryota	Viridiplantae	Picea	Picea sitchensis	common	LG_I_c01482_00488	LK_I_c35502_22947 unnamed protein product	154	141	4e-103	91.5584	90.9091	91.5584	LG_I_c01482_00488	No_hits	154	#	#	#	#	#	LG_I_c01482_00488	AT5G05710.1 | Pleckstrin homology (PH) domain superfamily protein | Chr5:1715943-1716377 FORWARD LENGTH=144 | 201606	154	144	6e-72	93.5065	67.5325	77.9221	LG_I_c01482_00488	PILA_21764 unnamed protein product	154	157	3e-88	101.948	77.9221
LG_I_c01483_00489	ABR17027.1 unknown [Picea sitchensis]	37.8	135	81	2	19	152	460	592	2.5e-11	79.7	unknown	gbpln	Eukaryota	Viridiplantae	Picea	Picea sitchensis	common	LG_I_c01483_00489	LK_I_c24126_68811 unnamed protein product	303	576	2e-176	190.099	82.5083	88.1188	LG_I_c01483_00489	AbisacEGm068857t7 type=protein; aalen=; clen=4547; offs=; oid=evgvelvk81Loc4702t24; organism=Abies sachalinensis;	303	828	5e-89	273.267	55.1155	68.6469	LG_I_c01483_00489	No_hits	303	#	#	#	#	#	LG_I_c01483_00489	PILA_33375 unnamed protein product	303	1009	5e-90	333.003	52.1452
LG_I_c01484_00490	ABR16507.1 unknown [Picea sitchensis]	95.1	306	15	0	1	306	212	517	2.3e-153	551.6	unknown	gbpln	Eukaryota	Viridiplantae	Picea	Picea sitchensis	unassigned	LG_I_c01484_00490	LK_I_c45219_28729 unnamed protein product	308	470	0.0	152.597	99.6753	100	LG_I_c01484_00490	AbisacEGm065029t4 type=protein; aalen=; clen=1962; offs=; oid=evgvelvk41Loc1998t1; organism=Abies sachalinensis;	308	511	0.0	165.909	90.9091	94.8052	LG_I_c01484_00490	AT1G47240.1 | NRAMP metal ion transporter 2 | Chr1:17309043-17311308 REVERSE LENGTH=530 | 201606	308	530	2e-149	172.078	65.2597	80.8442	LG_I_c01484_00490	PILA_33684 unnamed protein product	308	509	0.0	165.26	82.7922
LG_I_c01487_00492	ABK21318.1 unknown [Picea sitchensis]	88.3	264	30	1	8	271	3	265	7.4e-119	436.8	unknown	gbpln	Eukaryota	Viridiplantae	Picea	Picea sitchensis	unassigned	LG_I_c01487_00492	LK_I_c48387_30851 unnamed protein product	272	283	5e-160	104.044	89.3382	90.4412	LG_I_c01487_00492	AbisacEGm021758t1 type=protein; aalen=; clen=1465; offs=; oid=evgvelvk51Loc19489t4; organism=Abies sachalinensis;	272	268	5e-160	98.5294	85.2941	90.0735	LG_I_c01487_00492	AT1G32580.1 | plastid developmental protein DAG | Chr1:11784108-11785430 FORWARD LENGTH=229 | 201606	272	229	2e-89	84.1912	47.0588	57.7206	LG_I_c01487_00492	PILA_29601 unnamed protein product	272	279	1e-57	102.574	40.0735
LG_I_c01488_00493	ADP94920.1 dormancy/auxin associated-like protein, partial [Picea sitchensis]	86.5	155	20	1	1	155	13	166	1.9e-66	261.9	dormancy/auxin associated-like protein, partial	gbpln	Eukaryota	Viridiplantae	Picea	Picea sitchensis	common	LG_I_c01488_00493	LK_I_c20359_79799 unnamed protein product	156	164	2e-111	105.128	100	100	LG_I_c01488_00493	AbisacEGm023237t1 type=protein; aalen=; clen=1666; offs=; oid=evgvelvk71Loc23752t1; organism=Abies sachalinensis;	156	247	1e-65	158.333	73.7179	81.4103	LG_I_c01488_00493	AT1G56220.2 | Dormancy/auxin associated family protein | Chr1:21043414-21044381 FORWARD LENGTH=112 | 201606	156	112	8e-18	71.7949	31.4103	37.8205	LG_I_c01488_00493	PILA_22050 unnamed protein product	156	214	9e-80	137.179	76.9231
LG_I_c01492_00495	ABK23516.1 unknown [Picea sitchensis]	92	176	14	0	1	176	1	176	1.2e-85	325.9	unknown	gbpln	Eukaryota	Viridiplantae	Picea	Picea sitchensis	common	LG_I_c01492_00495	LK_T_018455_c00_g01_i01.p1 unnamed protein product	177	177	7e-130	100	100	100	LG_I_c01492_00495	AbisacEGm029125t1 type=protein; aalen=; clen=1121; offs=; oid=evgvelvk95Loc7323t1; organism=Abies sachalinensis;	177	176	5e-108	99.435	89.8305	93.7853	LG_I_c01492_00495	AT2G32580.1 | transmembrane protein%2C putative (DUF1068) | Chr2:13827849-13829135 FORWARD LENGTH=183 | 201606	177	183	1e-59	103.39	48.5876	65.5367	LG_I_c01492_00495	PILA_10233 unnamed protein product	177	199	1e-100	112.429	76.8362
LG_I_c01493_00496	ABR16772.1 unknown [Picea sitchensis]	83.7	178	28	1	1	177	1	178	7.6e-73	283.5	unknown	gbpln	Eukaryota	Viridiplantae	Picea	Picea sitchensis	common	LG_I_c01493_00496	LK_I_c40045_53991 unnamed protein product	199	147	2e-48	73.8693	38.6935	38.6935	LG_I_c01493_00496	AbisacEGm025727t2 type=protein; aalen=; clen=752; offs=; oid=evgvelvk41Loc29762t1; organism=Abies sachalinensis;	199	201	7e-104	101.005	78.392	84.4221	LG_I_c01493_00496	AT4G20780.1 | calmodulin like 42 | Chr4:11133309-11133884 REVERSE LENGTH=191 | 201606	199	191	1e-52	95.9799	46.2312	61.809	LG_I_c01493_00496	PILA_37048 unnamed protein product	199	195	2e-111	97.9899	79.8995
LG_I_c01496_00499	ABK27119.1 unknown [Picea sitchensis]	94.2	327	19	0	1	327	1	327	6.3e-165	590.1	unknown	gbpln	Eukaryota	Viridiplantae	Picea	Picea sitchensis	common	LG_I_c01496_00499	LK_I_c39562_24993 unnamed protein product	328	328	0.0	100	100	100	LG_I_c01496_00499	AbisacEGm016925t4 type=protein; aalen=; clen=1538; offs=; oid=evgvelvk95Loc11176t1; organism=Abies sachalinensis;	328	327	0.0	99.6951	93.2927	96.6463	LG_I_c01496_00499	AT3G05290.1 | peroxisomal adenine nucleotide carrier 1 | Chr3:1506129-1507614 REVERSE LENGTH=322 | 201606	328	322	2e-156	98.1707	66.4634	79.878	LG_I_c01496_00499	PILA_09166 unnamed protein product	328	328	0.0	100	91.1585
LG_I_c01498_00500	ABK23947.1 unknown [Picea sitchensis]	75.8	343	80	1	9	351	5	344	2.1e-142	515.4	unknown	gbpln	Eukaryota	Viridiplantae	Picea	Picea sitchensis	unassigned	LG_I_c01498_00500	LK_T_002660_c00_g01_i07.p1 unnamed protein product	352	344	0.0	97.7273	75.8523	83.5227	LG_I_c01498_00500	AbisacEGm017341t1 type=protein; aalen=; clen=1130; offs=; oid=evgvelvk45Loc6277t1; organism=Abies sachalinensis;	352	341	8e-177	96.875	71.875	80.1136	LG_I_c01498_00500	AT2G01630.2 | O-Glycosyl hydrolases family 17 protein | Chr2:279564-281955 REVERSE LENGTH=391 | 201606	352	391	2e-86	111.08	41.7614	56.8182	LG_I_c01498_00500	PILA_25767 unnamed protein product	352	391	5e-165	111.08	66.4773
LG_I_c01499_00501	ABR17472.1 unknown [Picea sitchensis]	92.7	110	8	0	1	110	65	174	7.7e-57	229.9	unknown	gbpln	Eukaryota	Viridiplantae	Picea	Picea sitchensis	unassigned	LG_I_c01499_00501	LK_I_c38795_53330 unnamed protein product	154	293	1e-79	190.26	71.4286	71.4286	LG_I_c01499_00501	AbisacEGm020161t1 type=protein; aalen=; clen=1875; offs=; oid=evgvelvk35Loc1236t1; organism=Abies sachalinensis;	154	293	4e-67	190.26	62.3377	64.2857	LG_I_c01499_00501	AT4G16360.1 | SNF1-related protein kinase regulatory subunit beta-2 | Chr4:9245571-9246833 FORWARD LENGTH=289 | 201606	154	289	3e-38	187.662	41.5584	51.9481	LG_I_c01499_00501	PILA_30800 unnamed protein product	154	293	4e-74	190.26	65.5844
LG_I_c01500_00502	ABK22540.1 unknown [Picea sitchensis]	99.5	202	1	0	1	202	1	202	3.3e-108	401	unknown	gbpln	Eukaryota	Viridiplantae	Picea	Picea sitchensis	common	LG_I_c01500_00502	LK_I_c36193_51952 unnamed protein product	203	203	2e-153	100	100	100	LG_I_c01500_00502	AbisacEGm026927t1 type=protein; aalen=; clen=1052; offs=; oid=evgvelvk91Loc2512t1; organism=Abies sachalinensis;	203	202	1e-150	99.5074	98.5222	98.5222	LG_I_c01500_00502	AT1G02130.1 | RAS 5 | Chr1:400350-401788 REVERSE LENGTH=203 | 201606	203	203	2e-137	100	87.6847	95.5665	LG_I_c01500_00502	PILA_28991 unnamed protein product	203	204	4e-127	100.493	84.2365
LG_I_c01503_00504	ADE77882.1 unknown [Picea sitchensis]	95.3	379	18	0	1	379	1	379	4.1e-200	707.2	unknown	gbpln	Eukaryota	Viridiplantae	Picea	Picea sitchensis	common	LG_I_c01503_00504	LK_I_c46813_29818 unnamed protein product	380	395	0.0	103.947	99.7368	99.7368	LG_I_c01503_00504	AbisacEGm015090t1 type=protein; aalen=; clen=1626; offs=; oid=evgvelvk41Loc18676t1; organism=Abies sachalinensis;	380	379	0.0	99.7368	93.4211	97.6316	LG_I_c01503_00504	AT1G12840.1 | vacuolar ATP synthase subunit C (VATC) / V-ATPase C subunit / vacuolar proton pump C subunit (DET3) | Chr1:4375584-4378220 FORWARD LENGTH=375 | 201606	380	375	0.0	98.6842	70.2632	83.9474	LG_I_c01503_00504	PILA_03603 unnamed protein product	380	450	0.0	118.421	88.9474
LG_I_c01509_00507	ABK24545.1 unknown [Picea sitchensis]	80.8	297	52	2	24	315	28	324	1.9e-65	259.6	unknown	gbpln	Eukaryota	Viridiplantae	Picea	Picea sitchensis	unassigned	LG_I_c01509_00507	LK_I_c21644_13849 unnamed protein product	316	321	2e-159	101.582	84.8101	87.3418	LG_I_c01509_00507	AbisacEGm019000t1 type=protein; aalen=; clen=2323; offs=; oid=evgvelvk45Loc24835t4; organism=Abies sachalinensis;	316	313	1e-109	99.0506	63.2911	72.7848	LG_I_c01509_00507	AT1G15340.1 | methyl-CPG-binding domain 10 | Chr1:5275895-5277474 REVERSE LENGTH=384 | 201606	316	384	9e-13	121.519	13.2911	19.3038	LG_I_c01509_00507	PILA_31997 unnamed protein product	316	321	3e-143	101.582	74.3671
LG_I_c01512_00509	ABK26420.1 unknown [Picea sitchensis]	88.2	34	4	0	7	40	81	114	2.1e-08	68.2	unknown	gbpln	Eukaryota	Viridiplantae	Picea	Picea sitchensis	unassigned	LG_I_c01512_00509	LK_I_c25372_46314 unnamed protein product	83	134	2e-19	161.446	40.9639	40.9639	LG_I_c01512_00509	AbisacEGm034598t3 type=protein; aalen=; clen=598; offs=; oid=evgvelvk41Loc1246t1; organism=Abies sachalinensis;	83	133	5e-17	160.241	37.3494	39.759	LG_I_c01512_00509	No_hits	83	#	#	#	#	#	LG_I_c01512_00509	PILA_22988 unnamed protein product	83	154	1e-15	185.542	32.5301
LG_I_c01518_00511	ABK23481.1 unknown [Picea sitchensis]	93.2	190	13	0	1	190	1	190	2.1e-96	361.7	unknown	gbpln	Eukaryota	Viridiplantae	Picea	Picea sitchensis	common	LG_I_c01518_00511	LK_I_c20854_13298 unnamed protein product	191	191	5e-140	100	100	100	LG_I_c01518_00511	AbisacEGm022985t1 type=protein; aalen=; clen=1007; offs=; oid=evgvelvk85Loc2668t1; organism=Abies sachalinensis;	191	250	6e-115	130.89	89.0052	94.7644	LG_I_c01518_00511	AT1G13380.1 | sodium/hydrogen exchanger (DUF1218) | Chr1:4589218-4590362 REVERSE LENGTH=188 | 201606	191	188	2e-72	98.4293	61.7801	76.9634	LG_I_c01518_00511	PILA_01310 unnamed protein product	191	190	2e-118	99.4764	89.5288
LG_I_c01519_00512	ADE76265.1 unknown [Picea sitchensis]	100	86	0	0	37	122	1	86	3e-43	184.5	unknown	gbpln	Eukaryota	Viridiplantae	Picea	Picea sitchensis	common	LG_I_c01519_00512	LK_T_003360_c00_g03_i01.p1 unnamed protein product	123	134	1e-88	108.943	98.374	99.187	LG_I_c01519_00512	AbisacEGm019679t2 type=protein; aalen=; clen=1438; offs=; oid=evgvelvk51Loc18641t1; organism=Abies sachalinensis;	123	301	8e-18	244.715	31.7073	43.9024	LG_I_c01519_00512	AT5G55850.3 | RPM1-interacting protein 4 (RIN4) family protein | Chr5:22603617-22604850 FORWARD LENGTH=79 | 201606	123	79	6e-30	64.2276	43.9024	48.7805	LG_I_c01519_00512	PILA_00985 unnamed protein product	123	158	3e-66	128.455	77.2358
LG_I_c01520_00513	ABR17613.1 unknown [Picea sitchensis]	94.4	266	15	0	1	266	1	266	1.8e-138	501.9	unknown	gbpln	Eukaryota	Viridiplantae	Picea	Picea sitchensis	common	LG_I_c01520_00513	LK_I_c14744_09228 unnamed protein product	267	267	0.0	100	99.2509	99.2509	LG_I_c01520_00513	AbisacEGm021469t2 type=protein; aalen=; clen=1087; offs=; oid=evgvelvk85Loc2615t1; organism=Abies sachalinensis;	267	272	0.0	101.873	91.0112	94.382	LG_I_c01520_00513	AT3G11050.1 | ferritin 2 | Chr3:3463651-3465294 FORWARD LENGTH=253 | 201606	267	253	8e-107	94.7566	55.0562	64.0449	LG_I_c01520_00513	PILA_02870 unnamed protein product	267	335	8e-176	125.468	86.8914
LG_I_c01524_00515	ABK25012.1 unknown [Picea sitchensis]	89.2	381	36	4	1	380	1	377	1.2e-178	636	unknown	gbpln	Eukaryota	Viridiplantae	Picea	Picea sitchensis	common	LG_I_c01524_00515	LK_I_c04363_02457 unnamed protein product	381	389	0.0	102.1	99.2126	99.7375	LG_I_c01524_00515	AbisacEGm062482t4 type=protein; aalen=; clen=1313; offs=; oid=evgvelvk61Loc26114t3; organism=Abies sachalinensis;	381	392	0.0	102.887	88.7139	93.7008	LG_I_c01524_00515	AT3G46620.1 | zinc finger (C3HC4-type RING finger) family protein | Chr3:17178837-17180024 REVERSE LENGTH=395 | 201606	381	395	3e-37	103.675	18.6352	24.6719	LG_I_c01524_00515	PILA_31830 unnamed protein product	381	363	0.0	95.2756	82.1522
LG_I_c01525_00516	XP_020675831.1 uncharacterized protein LOC110094838 [Dendrobium catenatum]	71.3	108	31	0	1	108	249	356	4.8e-40	174.1	uncharacterized protein LOC110094838	gbpln	Eukaryota	Viridiplantae	Dendrobium	Dendrobium catenatum	unassigned	LG_I_c01525_00516	LK_I_c12722_07901 unnamed protein product	148	387	3e-72	261.486	72.2973	72.973	LG_I_c01525_00516	AbisacEGm014737t1 type=protein; aalen=; clen=1685; offs=; oid=evgvelvk91Loc1397t1; organism=Abies sachalinensis;	148	386	3e-66	260.811	67.5676	69.5946	LG_I_c01525_00516	AT5G63040.1 | transmembrane protein | Chr5:25288504-25290326 FORWARD LENGTH=366 | 201606	148	366	2e-39	247.297	44.5946	60.1351	LG_I_c01525_00516	PILA_29295 unnamed protein product	148	388	6e-71	262.162	70.2703
LG_I_c01528_00517	BBA66606.1 ribosomal protein L2 (chloroplast) [Larix gmelinii var. japonica]	87.7	138	14	1	1	135	137	274	1.9e-57	231.9	ribosomal protein L2 (chloroplast)	gbpln	Eukaryota	Viridiplantae	Larix	Larix gmelinii	unassigned	LG_I_c01528_00517	LK_I_c10454_37823 unnamed protein product	146	277	5e-77	189.726	81.5068	84.2466	LG_I_c01528_00517	AbisacEGm015066t1 type=protein; aalen=; clen=10310; offs=; oid=evgvelvk25Loc16396t3; organism=Abies sachalinensis;	146	380	5e-74	260.274	80.137	82.1918	LG_I_c01528_00517	ATCG01310.1 | ribosomal protein L2 | ChrC:152806-154312 FORWARD LENGTH=274 | 201606	146	274	2e-63	187.671	68.4932	79.4521	LG_I_c01528_00517	PILA_09679 unnamed protein product	146	291	3e-75	199.315	80.137
LG_I_c01534_00520	ABR17491.1 unknown [Picea sitchensis]	81.3	444	81	2	15	457	1	443	1.5e-204	722.2	unknown	gbpln	Eukaryota	Viridiplantae	Picea	Picea sitchensis	common	LG_I_c01534_00520	LK_I_c04048_02237 unnamed protein product	459	478	0.0	104.139	97.3856	97.6035	LG_I_c01534_00520	AbisacEGm011462t18 type=protein; aalen=; clen=1835; offs=; oid=evgvelvk51Loc8155t8; organism=Abies sachalinensis;	459	460	0.0	100.218	82.7887	87.7996	LG_I_c01534_00520	AT2G45910.2 | U-box domain-containing protein kinase family protein | Chr2:18894520-18898212 FORWARD LENGTH=834 | 201606	459	834	3e-91	181.699	36.6013	52.2876	LG_I_c01534_00520	PILA_20677 unnamed protein product	459	446	0.0	97.1678	79.3028
LG_I_c01535_00521	ABK26520.1 unknown [Picea sitchensis]	85.2	304	45	0	1	304	1	304	1.7e-143	518.8	unknown	gbpln	Eukaryota	Viridiplantae	Picea	Picea sitchensis	common	LG_I_c01535_00521	LK_I_c48360_30832 unnamed protein product	305	308	0.0	100.984	98.0328	98.3607	LG_I_c01535_00521	AbisacEGm021702t1 type=protein; aalen=; clen=1769; offs=; oid=evgvelvk25Loc1657t5; organism=Abies sachalinensis;	305	269	7e-155	88.1967	70.1639	74.7541	LG_I_c01535_00521	AT1G08570.2 | atypical CYS HIS rich thioredoxin 4 | Chr1:2713059-2714312 FORWARD LENGTH=244 | 201606	305	244	1e-80	80	39.6721	50.4918	LG_I_c01535_00521	PILA_07402 unnamed protein product	305	204	4e-118	66.8852	53.7705
LG_I_c01538_00523	ADE76431.1 unknown [Picea sitchensis]	95.6	273	12	0	1	273	1	273	3e-144	521.2	unknown	gbpln	Eukaryota	Viridiplantae	Picea	Picea sitchensis	common	LG_I_c01538_00523	LK_T_005237_c00_g01_i02.p1 unnamed protein product	274	274	0.0	100	97.0803	98.1752	LG_I_c01538_00523	AbisacEGm021420t1 type=protein; aalen=; clen=1347; offs=; oid=evgvelvk31Loc17555t1; organism=Abies sachalinensis;	274	273	0.0	99.635	95.6204	97.4453	LG_I_c01538_00523	AT4G32960.1 | BRISC/BRCA1-A complex protein | Chr4:15908785-15910141 REVERSE LENGTH=264 | 201606	274	264	7e-101	96.3504	51.0949	66.7883	LG_I_c01538_00523	PILA_09627 unnamed protein product	274	274	0.0	100	94.8905
LG_I_c01542_00525	XP_006847125.1 protein BOBBER 1 [Amborella trichopoda]	52.2	320	142	3	1	319	1	310	4.2e-81	311.6	protein BOBBER 1	gbpln	Eukaryota	Viridiplantae	Amborella	Amborella trichopoda	common	LG_I_c01542_00525	LK_I_c40402_54185 unnamed protein product	320	331	0.0	103.438	99.0625	99.6875	LG_I_c01542_00525	AbisacEGm018449t3 type=protein; aalen=; clen=1313; offs=; oid=evgvelvk95Loc1658t1; organism=Abies sachalinensis;	320	319	0.0	99.6875	83.4375	90	LG_I_c01542_00525	AT5G53400.1 | HSP20-like chaperones superfamily protein | Chr5:21661588-21663383 FORWARD LENGTH=304 | 201606	320	304	4e-89	95	45.3125	57.8125	LG_I_c01542_00525	PILA_29314 unnamed protein product	320	316	1e-156	98.75	74.375
LG_I_c01544_00526	ABR18090.1 unknown [Picea sitchensis]	98.1	213	4	0	1	213	1	213	5.2e-112	413.7	unknown	gbpln	Eukaryota	Viridiplantae	Picea	Picea sitchensis	common	LG_I_c01544_00526	LK_I_c24188_15643 unnamed protein product	214	214	1e-158	100	100	100	LG_I_c01544_00526	AbisacEGm025839t1 type=protein; aalen=; clen=1024; offs=; oid=evgvelvk95Loc3427t1; organism=Abies sachalinensis;	214	214	2e-125	100	79.4393	89.7196	LG_I_c01544_00526	AT1G09630.1 | RAB GTPase 11C | Chr1:3118350-3119571 REVERSE LENGTH=217 | 201606	214	217	7e-133	101.402	82.243	93.9252	LG_I_c01544_00526	PILA_09900 unnamed protein product	214	214	1e-156	100	98.1308
LG_I_c01545_00527	ABK22392.1 unknown [Picea sitchensis]	87.2	172	22	0	1	172	1	172	1.1e-80	309.3	unknown	gbpln	Eukaryota	Viridiplantae	Picea	Picea sitchensis	common	LG_I_c01545_00527	LK_T_004182_c00_g01_i02.p1 unnamed protein product	173	173	4e-124	100	98.8439	99.422	LG_I_c01545_00527	AbisacEGm028452t1 type=protein; aalen=; clen=1043; offs=; oid=evgvelvk95Loc7041t1; organism=Abies sachalinensis;	173	183	3e-108	105.78	85.5491	92.4855	LG_I_c01545_00527	AT5G19860.1 | transmembrane protein%2C putative (Protein of unknown function%2C DUF538) | Chr5:6714533-6715837 REVERSE LENGTH=181 | 201606	173	181	7e-46	104.624	38.1503	54.3353	LG_I_c01545_00527	PILA_18842 unnamed protein product	173	191	2e-70	110.405	63.5838
LG_I_c01546_00528	ABK24198.1 unknown [Picea sitchensis]	62.9	229	69	3	1	220	1	222	7.9e-71	276.9	unknown	gbpln	Eukaryota	Viridiplantae	Picea	Picea sitchensis	common	LG_I_c01546_00528	LK_I_c20969_43708 unnamed protein product	221	221	1e-163	100	99.095	99.5475	LG_I_c01546_00528	AbisacEGm026344t1 type=protein; aalen=; clen=780; offs=; oid=evgvelvk91Loc13434t1; organism=Abies sachalinensis;	221	208	1e-90	94.1176	59.276	72.3982	LG_I_c01546_00528	AT1G43890.3 | RAB GTPASE HOMOLOG B18 | Chr1:16646934-16648395 FORWARD LENGTH=212 | 201606	221	212	5e-85	95.9276	54.2986	71.9457	LG_I_c01546_00528	PILA_02529 unnamed protein product	221	209	3e-91	94.5701	59.7285
LG_I_c01547_00529	ABK24335.1 unknown [Picea sitchensis]	94.9	157	8	0	81	237	105	261	4.2e-82	314.7	unknown	gbpln	Eukaryota	Viridiplantae	Picea	Picea sitchensis	unassigned	LG_I_c01547_00529	LK_I_c00695_00118 unnamed protein product	274	443	8e-111	161.679	57.2993	57.2993	LG_I_c01547_00529	AbisacEGm012181t1 type=protein; aalen=; clen=1973; offs=; oid=evgvelvk55Loc6913t5; organism=Abies sachalinensis;	274	442	8e-101	161.314	52.1898	55.8394	LG_I_c01547_00529	AT5G15050.1 | Core-2/I-branching beta-1%2C6-N-acetylglucosaminyltransferase family protein | Chr5:4871820-4873454 REVERSE LENGTH=434 | 201606	274	434	8e-85	158.394	44.8905	49.635	LG_I_c01547_00529	PILA_10827 unnamed protein product	274	434	5e-91	158.394	45.9854
LG_I_c01550_00531	AFG43340.1 hypothetical protein 0_1713_01, partial [Pinus taeda]	76.7	86	20	0	66	151	1	86	2.4e-31	145.6	hypothetical protein 0_1713_01, partial	gbpln	Eukaryota	Viridiplantae	Pinus	Pinus taeda	common	LG_I_c01550_00531	LK_T_003523_c00_g01_i02.p1 unnamed protein product	193	191	1e-139	98.9637	98.4456	98.4456	LG_I_c01550_00531	AbisacEGm024557t1 type=protein; aalen=; clen=1485; offs=; oid=evgvelvk35Loc11676t2; organism=Abies sachalinensis;	193	229	2e-73	118.653	63.2124	70.9845	LG_I_c01550_00531	AT1G16840.4 | hypothetical protein | Chr1:5763111-5763984 REVERSE LENGTH=161 | 201606	193	161	5e-16	83.4197	20.2073	26.943	LG_I_c01550_00531	PILA_00608 unnamed protein product	193	186	6e-12	96.3731	18.1347
LG_I_c01552_00532	ABK21076.1 unknown [Picea sitchensis]	98.2	114	2	0	1	114	1	114	8.1e-59	236.1	unknown	gbpln	Eukaryota	Viridiplantae	Picea	Picea sitchensis	common	LG_I_c01552_00532	LK_I_c31350_49348 unnamed protein product	115	115	5e-83	100	100	100	LG_I_c01552_00532	No_hits	115	#	#	#	#	#	LG_I_c01552_00532	AT1G53400.1 | Ubiquitin domain-containing protein | Chr1:19925009-19926400 FORWARD LENGTH=114 | 201606	115	114	9e-63	99.1304	71.3043	86.087	LG_I_c01552_00532	PILA_31600 unnamed protein product	115	115	5e-81	100	97.3913
LG_I_c01554_00534	ABK22820.1 unknown [Picea sitchensis]	89.5	237	24	1	1	236	1	237	1.2e-117	432.6	unknown	gbpln	Eukaryota	Viridiplantae	Picea	Picea sitchensis	common	LG_I_c01554_00534	LK_I_c42765_27113 unnamed protein product	237	237	4e-173	100	98.7342	99.1561	LG_I_c01554_00534	AbisacEGm023936t1 type=protein; aalen=; clen=1498; offs=; oid=evgvelvk91Loc3705t1; organism=Abies sachalinensis;	237	237	4e-154	100	89.4515	94.0928	LG_I_c01554_00534	AT5G62290.2 | nucleotide-sensitive chloride conductance regulator (ICln) family protein | Chr5:25019568-25020972 FORWARD LENGTH=228 | 201606	237	228	3e-60	96.2025	46.8354	58.6498	LG_I_c01554_00534	PILA_15836 unnamed protein product	237	238	2e-151	100.422	86.4979
LG_I_c01557_00535	ABK26001.1 unknown [Picea sitchensis]	84.3	216	33	1	1	216	1	215	7e-96	360.1	unknown	gbpln	Eukaryota	Viridiplantae	Picea	Picea sitchensis	common	LG_I_c01557_00535	LK_I_c02827_33430 unnamed protein product	217	187	5e-133	86.1751	81.5668	82.0276	LG_I_c01557_00535	AbisacEGm025671t3 type=protein; aalen=; clen=1043; offs=; oid=evgvelvk75Loc14613t5; organism=Abies sachalinensis;	217	216	2e-145	99.5392	87.5576	93.0876	LG_I_c01557_00535	AT5G49230.1 | Drought-responsive family protein | Chr5:19959048-19960422 REVERSE LENGTH=211 | 201606	217	211	9e-35	97.235	34.5622	50.6912	LG_I_c01557_00535	PILA_11734 unnamed protein product	217	217	3e-138	100	84.7926
LG_I_c01560_00537	XP_024402740.1 polyubiquitin isoform X2 [Physcomitrella patens]	92.4	79	6	0	1	79	229	307	6.5e-31	142.9	polyubiquitin isoform X2	gbpln	Eukaryota	Viridiplantae	Physcomitrella	Physcomitrella patens	common	LG_I_c01560_00537	LK_T_033215_c01_g03_i01.p1 unnamed protein product	81	113	1e-45	139.506	85.1852	88.8889	LG_I_c01560_00537	AbisacEGm035599t1 type=protein; aalen=; clen=651; offs=; oid=evgvelvk91Loc1648t1; organism=Abies sachalinensis;	81	128	2e-45	158.025	86.4198	87.6543	LG_I_c01560_00537	AT3G52590.1 | ubiquitin extension protein 1 | Chr3:19505668-19506681 FORWARD LENGTH=128 | 201606	81	128	1e-45	158.025	86.4198	87.6543	LG_I_c01560_00537	PILA_29519 unnamed protein product	81	129	6e-46	159.259	86.4198
LG_I_c01562_00538	KAD5507663.1 hypothetical protein E3N88_15366 [Mikania micrantha]	70.5	146	35	2	45	189	34	172	5.1e-50	207.6	hypothetical protein E3N88_15366	gbpln	Eukaryota	Viridiplantae	Mikania	Mikania micrantha	common	LG_I_c01562_00538	LK_T_013385_c00_g01_i01.p1 unnamed protein product	192	186	8e-137	96.875	94.7917	95.8333	LG_I_c01562_00538	AbisacEGm024294t1 type=protein; aalen=; clen=807; offs=; oid=evgvelvk31Loc27930t2; organism=Abies sachalinensis;	192	232	7e-125	120.833	86.9792	90.1042	LG_I_c01562_00538	AT1G50900.1 | Ankyrin repeat family protein | Chr1:18866272-18867014 FORWARD LENGTH=175 | 201606	192	175	6e-65	91.1458	46.875	54.1667	LG_I_c01562_00538	PILA_26033 unnamed protein product	192	186	2e-122	96.875	85.4167
LG_I_c01568_00540	ABR16531.1 unknown [Picea sitchensis]	79.9	184	34	3	1	182	1	183	4.4e-75	290.8	unknown	gbpln	Eukaryota	Viridiplantae	Picea	Picea sitchensis	common	LG_I_c01568_00540	LK_T_004860_c00_g01_i03.p1 unnamed protein product	183	187	1e-117	102.186	92.8962	95.082	LG_I_c01568_00540	AbisacEGm028446t2 type=protein; aalen=; clen=806; offs=; oid=evgvelvk81Loc27457t1; organism=Abies sachalinensis;	183	183	3e-93	100	72.6776	81.4208	LG_I_c01568_00540	AT5G66580.1 | hypothetical protein | Chr5:26572724-26573194 FORWARD LENGTH=156 | 201606	183	156	5e-17	85.2459	22.9508	36.0656	LG_I_c01568_00540	PILA_28522 unnamed protein product	183	184	7e-90	100.546	73.224
LG_I_c01569_00541	ACN40755.1 unknown [Picea sitchensis]	96.8	349	11	0	1	349	1	349	2.5e-172	614.8	unknown	gbpln	Eukaryota	Viridiplantae	Picea	Picea sitchensis	common	LG_I_c01569_00541	LK_I_c09299_05688 unnamed protein product	350	241	2e-179	68.8571	68.8571	68.8571	LG_I_c01569_00541	AbisacEGm014526t4 type=protein; aalen=; clen=1531; offs=; oid=evgvelvk85Loc2693t1; organism=Abies sachalinensis;	350	351	0.0	100.286	90.5714	93.1429	LG_I_c01569_00541	AT3G62600.1 | DNAJ heat shock family protein | Chr3:23151038-23153346 REVERSE LENGTH=346 | 201606	350	346	0.0	98.8571	74	86.2857	LG_I_c01569_00541	PILA_18506 unnamed protein product	350	414	2e-57	118.286	37.7143
LG_I_c01571_00542	XP_002262606.1 PREDICTED: ADP-ribosylation factor GTPase-activating protein AGD7 [Vitis vinifera]	68.3	407	96	8	1	400	1	381	1.2e-127	466.8	PREDICTED: ADP-ribosylation factor GTPase-activating protein AGD7	gbpln	cellular organisms	Eukaryota	Vitis	Vitis vinifera	common	LG_I_c01571_00542	LK_I_c01071_00283 unnamed protein product	511	507	0.0	99.2172	99.0215	99.0215	LG_I_c01571_00542	AbisacEGm009132t1 type=protein; aalen=; clen=1976; offs=; oid=evgvelvk61Loc2013t2; organism=Abies sachalinensis;	511	516	0.0	100.978	90.998	95.1076	LG_I_c01571_00542	AT2G37550.2 | ARF-GAP domain 7 | Chr2:15755544-15757456 REVERSE LENGTH=456 | 201606	511	456	6e-155	89.2368	52.6419	63.9922	LG_I_c01571_00542	PILA_00211 unnamed protein product	511	518	0.0	101.37	88.6497
LG_I_c01574_00544	ABK21177.1 unknown [Picea sitchensis]	99	310	3	0	38	347	1	310	4.2e-167	597.4	unknown	gbpln	Eukaryota	Viridiplantae	Picea	Picea sitchensis	common	LG_I_c01574_00544	LK_I_c50108_31461 unnamed protein product	348	350	0.0	100.575	99.4253	99.7126	LG_I_c01574_00544	AbisacEGm019105t1 type=protein; aalen=; clen=1030; offs=; oid=evgvelvk81Loc1546t1; organism=Abies sachalinensis;	348	310	0.0	89.0805	87.6437	88.2184	LG_I_c01574_00544	AT5G05780.1 | RP non-ATPase subunit 8A | Chr5:1735862-1738176 FORWARD LENGTH=308 | 201606	348	308	0.0	88.5057	77.8736	83.3333	LG_I_c01574_00544	PILA_03852 unnamed protein product	348	311	0.0	89.3678	88.2184
LG_I_c01575_00545	ACN41154.1 unknown [Picea sitchensis]	93.2	278	19	0	1	278	1	278	1e-141	513.5	unknown	gbpln	Eukaryota	Viridiplantae	Picea	Picea sitchensis	unassigned	LG_I_c01575_00545	LK_I_c15305_09386 unnamed protein product	458	456	0.0	99.5633	79.476	79.9127	LG_I_c01575_00545	AbisacEGm008004t1 type=protein; aalen=; clen=3231; offs=; oid=evgvelvk55Loc17705t3; organism=Abies sachalinensis;	458	547	0.0	119.432	79.6943	83.1878	LG_I_c01575_00545	AT3G15010.2 | RNA-binding (RRM/RBD/RNP motifs) family protein | Chr3:5052844-5054058 FORWARD LENGTH=404 | 201606	458	404	3e-84	88.2096	37.5546	47.8166	LG_I_c01575_00545	PILA_26683 unnamed protein product	458	453	0.0	98.9083	72.9258
LG_I_c01578_00546	ACN40042.1 unknown [Picea sitchensis]	96.3	355	13	0	1	355	1	355	1.2e-188	669.1	unknown	gbpln	Eukaryota	Viridiplantae	Picea	Picea sitchensis	common	LG_I_c01578_00546	LK_I_c16661_10360 unnamed protein product	356	356	0.0	100	99.4382	100	LG_I_c01578_00546	AbisacEGm016528t2 type=protein; aalen=; clen=1745; offs=; oid=evgvelvk65Loc31266t4; organism=Abies sachalinensis;	356	355	0.0	99.7191	93.2584	95.7865	LG_I_c01578_00546	AT2G22780.1 | peroxisomal NAD-malate dehydrogenase 1 | Chr2:9689995-9691923 REVERSE LENGTH=354 | 201606	356	354	0.0	99.4382	75.8427	85.9551	LG_I_c01578_00546	PILA_31962 unnamed protein product	356	356	0.0	100	94.382
LG_I_c01582_00547	ABK25851.1 unknown [Picea sitchensis]	78	305	63	3	1	304	1	302	2.8e-119	438.3	unknown	gbpln	Eukaryota	Viridiplantae	Picea	Picea sitchensis	common	LG_I_c01582_00547	LK_T_018184_c00_g01_i01.p1 unnamed protein product	305	300	0.0	98.3607	97.377	98.0328	LG_I_c01582_00547	AbisacEGm019799t1 type=protein; aalen=; clen=1553; offs=; oid=evgvelvk91Loc7957t1; organism=Abies sachalinensis;	305	299	3e-175	98.0328	80.6557	86.5574	LG_I_c01582_00547	AT3G57280.1 | Transmembrane proteins 14C | Chr3:21193960-21195547 FORWARD LENGTH=226 | 201606	305	226	2e-53	74.0984	30.1639	38.6885	LG_I_c01582_00547	PILA_11775 unnamed protein product	305	482	9e-22	158.033	17.0492
LG_I_c01584_00549	ABK21159.1 unknown [Picea sitchensis]	94.8	194	10	0	59	252	48	241	1.3e-101	379.4	unknown	gbpln	Eukaryota	Viridiplantae	Picea	Picea sitchensis	common	LG_I_c01584_00549	LK_I_c45210_28724 unnamed protein product	259	267	0.0	103.089	99.6139	99.6139	LG_I_c01584_00549	AbisacEGm022631t1 type=protein; aalen=; clen=1215; offs=; oid=evgvelvk51Loc13697t1; organism=Abies sachalinensis;	259	255	0.0	98.4556	91.1197	95.7529	LG_I_c01584_00549	AT5G06370.1 | NC domain-containing protein-like protein | Chr5:1947299-1948432 REVERSE LENGTH=259 | 201606	259	259	7e-120	100	61.39	74.5174	LG_I_c01584_00549	PILA_35936 unnamed protein product	259	256	8e-180	98.8417	90.7336
LG_I_c01588_00550	ABK26281.1 unknown [Picea sitchensis]	99.1	112	1	0	1	112	111	222	1.4e-59	239.2	unknown	gbpln	Eukaryota	Viridiplantae	Picea	Picea sitchensis	unassigned	LG_I_c01588_00550	LK_I_c15329_79138 unnamed protein product	173	282	3e-109	163.006	86.1272	86.1272	LG_I_c01588_00550	AbisacEGm021416t1 type=protein; aalen=; clen=1228; offs=; oid=evgvelvk75Loc24180t1; organism=Abies sachalinensis;	173	273	1e-106	157.803	84.9711	84.9711	LG_I_c01588_00550	AT3G15000.1 | cobalt ion binding protein | Chr3:5050321-5052121 FORWARD LENGTH=395 | 201606	173	395	4e-58	228.324	59.5376	66.474	LG_I_c01588_00550	PILA_12602 unnamed protein product	173	260	5e-76	150.289	72.2543
LG_I_c01590_00551	ABK21056.1 unknown [Picea sitchensis]	92.7	356	26	0	39	394	1	356	1.3e-193	685.6	unknown	gbpln	Eukaryota	Viridiplantae	Picea	Picea sitchensis	common	LG_I_c01590_00551	LK_I_c23979_15493 unnamed protein product	397	394	0.0	99.2443	96.4736	97.733	LG_I_c01590_00551	AbisacEGm016321t1 type=protein; aalen=; clen=1559; offs=; oid=evgvelvk21Loc4052t1; organism=Abies sachalinensis;	397	358	0.0	90.1763	81.864	88.1612	LG_I_c01590_00551	AT1G72680.1 | cinnamyl-alcohol dehydrogenase | Chr1:27359346-27360876 REVERSE LENGTH=355 | 201606	397	355	0.0	89.4207	63.9798	76.8262	LG_I_c01590_00551	PILA_33683 unnamed protein product	397	361	5e-124	90.932	47.3552
LG_I_c01592_00553	XP_031492822.1 probable mitochondrial-processing peptidase subunit beta, mitochondrial [Nymphaea colorata]	80.5	533	98	3	1	527	1	533	7.8e-242	846.3	probable mitochondrial-processing peptidase subunit beta, mitochondrial	gbpln	Eukaryota	Viridiplantae	Nymphaea	Nymphaea colorata	common	LG_I_c01592_00553	LK_I_c00384_00024 unnamed protein product	528	528	0.0	100	99.8106	99.8106	LG_I_c01592_00553	AbisacEGm008687t1 type=protein; aalen=; clen=2009; offs=; oid=evgvelvk51Loc8326t1; organism=Abies sachalinensis;	528	527	0.0	99.8106	94.3182	96.7803	LG_I_c01592_00553	AT3G02090.1 | Insulinase (Peptidase family M16) protein | Chr3:365624-368526 FORWARD LENGTH=531 | 201606	528	531	0.0	100.568	73.6742	85.2273	LG_I_c01592_00553	PILA_01173 unnamed protein product	528	528	0.0	100	96.0227
LG_I_c01596_00556	ABK24122.1 unknown [Picea sitchensis]	88.5	286	33	0	13	298	1	286	3.2e-134	488	unknown	gbpln	Eukaryota	Viridiplantae	Picea	Picea sitchensis	common	LG_I_c01596_00556	LK_I_c36375_23553 unnamed protein product	317	305	0.0	96.2145	95.8991	96.2145	LG_I_c01596_00556	AbisacEGm018689t1 type=protein; aalen=; clen=1563; offs=; oid=evgvelvk75Loc22578t1; organism=Abies sachalinensis;	317	318	0.0	100.315	82.3344	86.7508	LG_I_c01596_00556	AT1G07320.2 | ribosomal protein L4 | Chr1:2249190-2250189 FORWARD LENGTH=280 | 201606	317	280	1e-100	88.3281	46.6877	57.0978	LG_I_c01596_00556	PILA_17367 unnamed protein product	317	313	3e-180	98.7382	85.489
LG_I_c01602_00560	ABK21201.1 unknown [Picea sitchensis]	89.9	99	10	0	48	146	48	146	4.6e-43	184.1	unknown	gbpln	Eukaryota	Viridiplantae	Picea	Picea sitchensis	common	LG_I_c01602_00560	LK_T_015051_c00_g01_i01.p1 unnamed protein product	147	147	2e-103	100	99.3197	99.3197	LG_I_c01602_00560	AbisacEGm032529t1 type=protein; aalen=; clen=746; offs=; oid=evgvelvk95Loc14747t1; organism=Abies sachalinensis;	147	146	1e-70	99.3197	89.7959	92.517	LG_I_c01602_00560	AT5G09570.1 | Cox19-like CHCH family protein | Chr5:2970733-2971970 FORWARD LENGTH=139 | 201606	147	139	1e-41	94.5578	47.619	63.9456	LG_I_c01602_00560	PILA_18705 unnamed protein product	147	143	2e-62	97.2789	89.7959
LG_I_c01606_00563	ABK24664.1 unknown [Picea sitchensis]	92.7	165	12	0	13	177	1	165	9e-85	323.2	unknown	gbpln	Eukaryota	Viridiplantae	Picea	Picea sitchensis	unassigned	LG_I_c01606_00563	LK_I_c09169_05598 unnamed protein product	207	462	3e-118	223.188	78.2609	78.744	LG_I_c01606_00563	AbisacEGm012767t1 type=protein; aalen=; clen=1547; offs=; oid=evgvelvk61Loc2346t2; organism=Abies sachalinensis;	207	428	3e-111	206.763	73.43	77.7778	LG_I_c01606_00563	AT4G18550.3 | alpha/beta-Hydrolases superfamily protein | Chr4:10225430-10226913 REVERSE LENGTH=319 | 201606	207	319	2e-51	154.106	35.7488	51.6908	LG_I_c01606_00563	PILA_01735 unnamed protein product	207	456	1e-112	220.29	73.43
LG_I_c01607_00565	ABK26019.1 unknown [Picea sitchensis]	85.4	308	45	0	20	327	3	310	2.8e-149	538.1	unknown	gbpln	Eukaryota	Viridiplantae	Picea	Picea sitchensis	common	LG_I_c01607_00565	LK_I_c45692_29038 unnamed protein product	328	326	0.0	99.3902	95.4268	96.3415	LG_I_c01607_00565	AbisacEGm019131t1 type=protein; aalen=; clen=1561; offs=; oid=evgvelvk75Loc1896t1; organism=Abies sachalinensis;	328	310	0.0	94.5122	80.1829	87.5	LG_I_c01607_00565	AT1G23740.1 | Oxidoreductase%2C zinc-binding dehydrogenase family protein | Chr1:8398245-8399656 REVERSE LENGTH=386 | 201606	328	386	2e-98	117.683	47.561	65.5488	LG_I_c01607_00565	PILA_12225 unnamed protein product	328	314	0.0	95.7317	84.7561
LG_I_c01610_00566	ADE75628.1 unknown [Picea sitchensis]	95.3	127	6	0	36	162	1	127	1.5e-58	235.7	unknown	gbpln	Eukaryota	Viridiplantae	Picea	Picea sitchensis	common	LG_I_c01610_00566	LK_I_c32347_20819 unnamed protein product	163	163	8e-114	100	97.546	97.546	LG_I_c01610_00566	AbisacEGm031133t1 type=protein; aalen=; clen=893; offs=; oid=evgvelvk91Loc9117t1; organism=Abies sachalinensis;	163	157	5e-87	96.319	83.4356	86.5031	LG_I_c01610_00566	AT1G77350.2 | keratinocyte-associated-like protein | Chr1:29070497-29071545 FORWARD LENGTH=122 | 201606	163	122	8e-52	74.8466	49.6933	58.8957	LG_I_c01610_00566	PILA_34295 unnamed protein product	163	123	5e-82	75.4601	73.0061
LG_I_c01612_00567	ADE76615.1 unknown [Picea sitchensis]	92.2	90	7	0	1	90	1	90	1.9e-37	164.9	unknown	gbpln	Eukaryota	Viridiplantae	Picea	Picea sitchensis	unassigned	LG_I_c01612_00567	LK_I_c25321_16437 unnamed protein product	97	112	2e-61	115.464	91.7526	91.7526	LG_I_c01612_00567	No_hits	97	#	#	#	#	#	LG_I_c01612_00567	AT3G63420.2 | Ggamma-subunit 1 | Chr3:23417383-23418405 FORWARD LENGTH=98 | 201606	97	98	1e-16	101.031	31.9588	46.3918	LG_I_c01612_00567	PILA_31885 unnamed protein product	97	106	1e-17	109.278	36.0825
LG_I_c01622_00571	ABK23090.1 unknown [Picea sitchensis]	87.8	327	40	0	41	367	1	327	4.7e-169	604	unknown	gbpln	Eukaryota	Viridiplantae	Picea	Picea sitchensis	common	LG_I_c01622_00571	LK_I_c07326_04424 unnamed protein product	368	328	0.0	89.1304	85.3261	86.413	LG_I_c01622_00571	AbisacEGm018127t2 type=protein; aalen=; clen=1565; offs=; oid=evgvelvk81Loc16314t3; organism=Abies sachalinensis;	368	328	0.0	89.1304	74.7283	81.5217	LG_I_c01622_00571	AT1G35190.1 | 2-oxoglutarate (2OG) and Fe(II)-dependent oxygenase superfamily protein | Chr1:12890544-12892632 FORWARD LENGTH=329 | 201606	368	329	8e-135	89.4022	50.8152	65.7609	LG_I_c01622_00571	PILA_30241 unnamed protein product	368	325	1e-143	88.3152	53.5326
LG_I_c01624_00572	ADE76740.1 unknown [Picea sitchensis]	91.8	256	21	0	1	256	1	256	1.9e-132	481.9	unknown	gbpln	Eukaryota	Viridiplantae	Picea	Picea sitchensis	common	LG_I_c01624_00572	LK_T_027228_c00_g01_i01.p1 unnamed protein product	257	141	2e-100	54.8638	54.4747	54.4747	LG_I_c01624_00572	AbisacEGm055344t1 type=protein; aalen=; clen=1208; offs=; oid=evgvelvk61Loc7949t12; organism=Abies sachalinensis;	257	256	8e-173	99.6109	90.2724	94.1634	LG_I_c01624_00572	AT1G18440.1 | Peptidyl-tRNA hydrolase family protein | Chr1:6345994-6347686 FORWARD LENGTH=288 | 201606	257	288	5e-99	112.062	52.9183	63.4241	LG_I_c01624_00572	PILA_11394 unnamed protein product	257	240	4e-122	93.3852	65.3696
LG_I_c01627_00573	ABK24235.1 unknown [Picea sitchensis]	86.9	329	41	2	1	328	3	330	7.2e-167	596.7	unknown	gbpln	Eukaryota	Viridiplantae	Picea	Picea sitchensis	common	LG_I_c01627_00573	LK_I_c25133_16293 unnamed protein product	352	352	0.0	100	100	100	LG_I_c01627_00573	AbisacEGm016114t1 type=protein; aalen=; clen=1548; offs=; oid=evgvelvk85Loc6041t1; organism=Abies sachalinensis;	352	361	0.0	102.557	79.5455	84.6591	LG_I_c01627_00573	AT1G14720.1 | xyloglucan endotransglucosylase/hydrolase 28 | Chr1:5066806-5068466 REVERSE LENGTH=332 | 201606	352	332	1e-126	94.3182	47.1591	62.2159	LG_I_c01627_00573	PILA_06877 unnamed protein product	352	355	0.0	100.852	78.125
LG_I_c01628_00574	VAI23959.1 unnamed protein product [Triticum turgidum subsp. durum]	71.2	73	17	1	1	73	1	69	1.6e-16	95.5	unnamed protein product	gbpln	Eukaryota	Viridiplantae	Triticum	Triticum turgidum	unassigned	LG_I_c01628_00574	LK_I_c28319_48017 unnamed protein product	111	187	5e-21	168.468	36.9369	39.6396	LG_I_c01628_00574	AbisacEGm028090t2 type=protein; aalen=; clen=803; offs=; oid=evgvelvk75Loc13634t1; organism=Abies sachalinensis;	111	184	1e-20	165.766	36.9369	39.6396	LG_I_c01628_00574	AT5G14670.3 | ADP-ribosylation factor A1B | Chr5:4729319-4730672 FORWARD LENGTH=181 | 201606	111	181	1e-19	163.063	35.1351	37.8378	LG_I_c01628_00574	PILA_02646 unnamed protein product	111	180	2e-21	162.162	36.9369
LG_I_c01640_00581	ADE77919.1 unknown [Picea sitchensis]	90.6	330	20	1	31	349	1	330	2.5e-127	465.3	unknown	gbpln	Eukaryota	Viridiplantae	Picea	Picea sitchensis	common	LG_I_c01640_00581	LK_I_c22450_14436 unnamed protein product	350	376	0.0	107.429	99.7143	100	LG_I_c01640_00581	AbisacEGm018195t1 type=protein; aalen=; clen=1812; offs=; oid=evgvelvk65Loc16084t1; organism=Abies sachalinensis;	350	327	0.0	93.4286	84.5714	86.5714	LG_I_c01640_00581	AT3G04770.2 | 40s ribosomal protein SA B | Chr3:1309544-1310846 REVERSE LENGTH=280 | 201606	350	280	1e-148	80	58.8571	66.2857	LG_I_c01640_00581	PILA_32662 unnamed protein product	350	326	0.0	93.1429	84.5714
LG_I_c01641_00582	WP_071414611.1 hypothetical protein, partial [Acinetobacter baumannii]	94.6	112	6	0	1	112	7	118	2.8e-52	214.9	hypothetical protein, partial	gbbct	cellular organisms	Bacteria	Acinetobacter	Acinetobacter baumannii	unassigned	LG_I_c01641_00582	LK_I_c44044_55466 unnamed protein product	165	165	2e-101	100	92.1212	95.1515	LG_I_c01641_00582	AbisacEGm026754t1 type=protein; aalen=; clen=1069; offs=; oid=evgvelvk51Loc21902t1; organism=Abies sachalinensis;	165	204	1e-79	123.636	82.4242	90.9091	LG_I_c01641_00582	AT2G36620.1 | ribosomal protein L24 | Chr2:15350548-15351819 REVERSE LENGTH=164 | 201606	165	164	4e-78	99.3939	75.1515	81.8182	LG_I_c01641_00582	PILA_29587 unnamed protein product	165	339	5e-36	205.455	53.9394
LG_I_c01643_00583	ACN40311.1 unknown [Picea sitchensis]	85	454	64	2	1	450	1	454	2.4e-223	784.6	unknown	gbpln	Eukaryota	Viridiplantae	Picea	Picea sitchensis	common	LG_I_c01643_00583	LK_I_c48704_31051 unnamed protein product	457	460	0.0	100.656	98.9059	99.3435	LG_I_c01643_00583	AbisacEGm009274t10 type=protein; aalen=; clen=1490; offs=; oid=evgvelvk35Loc3432t3; organism=Abies sachalinensis;	457	455	0.0	99.5624	78.9934	89.7155	LG_I_c01643_00583	No_hits	457	#	#	#	#	#	LG_I_c01643_00583	PILA_29171 unnamed protein product	457	769	0.0	168.271	84.4639
LG_I_c01644_00584	ABK24201.1 unknown [Picea sitchensis]	89.9	168	17	0	42	209	1	168	1.3e-75	292.7	unknown	gbpln	Eukaryota	Viridiplantae	Picea	Picea sitchensis	common	LG_I_c01644_00584	LK_T_015122_c00_g01_i02.p1 unnamed protein product	210	169	8e-121	80.4762	79.5238	80	LG_I_c01644_00584	No_hits	210	#	#	#	#	#	LG_I_c01644_00584	AT3G57090.2 | Tetratricopeptide repeat (TPR)-like superfamily protein | Chr3:21128627-21129981 FORWARD LENGTH=170 | 201606	210	170	5e-61	80.9524	43.8095	58.0952	LG_I_c01644_00584	PILA_11277 unnamed protein product	210	169	1e-102	80.4762	68.5714
LG_I_c01646_00585	ADE75659.1 unknown [Picea sitchensis]	79.8	253	51	0	1	253	1	253	3.5e-106	394.8	unknown	gbpln	Eukaryota	Viridiplantae	Picea	Picea sitchensis	common	LG_I_c01646_00585	LK_T_014147_c00_g01_i01.p1 unnamed protein product	299	299	0.0	100	100	100	LG_I_c01646_00585	AbisacEGm019851t1 type=protein; aalen=; clen=1538; offs=; oid=evgvelvk41Loc11587t1; organism=Abies sachalinensis;	299	298	0.0	99.6656	88.9632	92.9766	LG_I_c01646_00585	AT1G11750.1 | CLP protease proteolytic subunit 6 | Chr1:3967609-3969535 FORWARD LENGTH=271 | 201606	299	271	9e-118	90.6355	51.8395	58.8629	LG_I_c01646_00585	PILA_21323 unnamed protein product	299	299	0.0	100	89.6321
LG_I_c01648_00586	ADE77938.1 unknown [Picea sitchensis]	92	112	9	0	102	213	1	112	2.1e-52	215.7	unknown	gbpln	Eukaryota	Viridiplantae	Picea	Picea sitchensis	common	LG_I_c01648_00586	LK_I_c05770_03374 unnamed protein product	214	214	1e-159	100	100	100	LG_I_c01648_00586	AbisacEGm066579t3 type=protein; aalen=; clen=820; offs=; oid=evgvelvk81Loc3482t5; organism=Abies sachalinensis;	214	179	4e-113	83.6449	73.8318	77.1028	LG_I_c01648_00586	AT2G33740.2 | Nitrogen regulatory PII-like%2C alpha/beta | Chr2:14269590-14271523 FORWARD LENGTH=182 | 201606	214	182	4e-53	85.0467	37.8505	43.9252	LG_I_c01648_00586	PILA_36307 unnamed protein product	214	159	9e-47	74.2991	32.243
LG_I_c01650_00587	#	#	#	#	#	#	#	#	#	#	#	-	----	----	----	----	----	common	LG_I_c01650_00587	LK_I_c03301_33705 unnamed protein product	168	168	7e-125	100	99.4048	100	LG_I_c01650_00587	AbisacEGm030338t1 type=protein; aalen=; clen=1050; offs=; oid=evgvelvk21Loc11824t6; organism=Abies sachalinensis;	168	164	2e-79	97.619	76.1905	82.7381	LG_I_c01650_00587	No_hits	168	#	#	#	#	#	LG_I_c01650_00587	PILA_29789 unnamed protein product	168	165	8e-68	98.2143	72.0238
LG_I_c01651_00588	KDP45852.1 hypothetical protein JCGZ_15296 [Jatropha curcas]	59.8	179	63	4	97	272	75	247	3.6e-42	182.2	hypothetical protein JCGZ_15296	gbpln	Eukaryota	Viridiplantae	Jatropha	Jatropha curcas	common	LG_I_c01651_00588	LK_T_013274_c00_g01_i01.p1 unnamed protein product	299	291	0.0	97.3244	96.3211	96.6555	LG_I_c01651_00588	AbisacEGm017684t5 type=protein; aalen=; clen=1455; offs=; oid=evgvelvk61Loc33802t1; organism=Abies sachalinensis;	299	321	4e-175	107.358	81.6054	87.6254	LG_I_c01651_00588	AT3G15110.1 | transmembrane protein | Chr3:5084394-5085823 REVERSE LENGTH=266 | 201606	299	266	1e-55	88.9632	34.7826	46.1538	LG_I_c01651_00588	PILA_02094 unnamed protein product	299	290	8e-168	96.99	77.2575
LG_I_c01652_00589	ABK22814.1 unknown [Picea sitchensis]	85.9	361	51	0	1	361	1	361	6.7e-184	653.3	unknown	gbpln	Eukaryota	Viridiplantae	Picea	Picea sitchensis	common	LG_I_c01652_00589	LK_I_c19321_12224 unnamed protein product	367	366	0.0	99.7275	98.6376	99.455	LG_I_c01652_00589	AbisacEGm066339t13 type=protein; aalen=; clen=1213; offs=; oid=evgvelvk81Loc13801t3; organism=Abies sachalinensis;	367	361	0.0	98.3651	85.2861	92.0981	LG_I_c01652_00589	AT2G36690.2 | 2-oxoglutarate (2OG) and Fe(II)-dependent oxygenase superfamily protein | Chr2:15379930-15381987 FORWARD LENGTH=366 | 201606	367	366	8e-91	99.7275	40.327	60.218	LG_I_c01652_00589	PILA_15564 unnamed protein product	367	362	0.0	98.6376	77.3842
LG_I_c01653_00590	ABK25322.1 unknown [Picea sitchensis]	91.9	135	10	1	1	134	1	135	8.8e-65	256.1	unknown	gbpln	Eukaryota	Viridiplantae	Picea	Picea sitchensis	common	LG_I_c01653_00590	LK_I_c37237_24130 unnamed protein product	135	135	2e-99	100	100	100	LG_I_c01653_00590	AbisacEGm030201t2 type=protein; aalen=; clen=498; offs=; oid=evgvelvk95Loc21605t1; organism=Abies sachalinensis;	135	135	4e-82	100	91.1111	96.2963	LG_I_c01653_00590	AT1G75350.1 | Ribosomal protein L31 | Chr1:28272163-28272687 FORWARD LENGTH=144 | 201606	135	144	2e-40	106.667	47.4074	62.2222	LG_I_c01653_00590	PILA_21220 unnamed protein product	135	136	2e-93	100.741	95.5556
LG_I_c01657_00592	ABK22739.1 unknown [Picea sitchensis]	90.3	176	17	0	1	176	1	176	5.2e-89	337	unknown	gbpln	Eukaryota	Viridiplantae	Picea	Picea sitchensis	common	LG_I_c01657_00592	LK_T_030411_c00_g01_i01.p1 unnamed protein product	178	178	1e-133	100	100	100	LG_I_c01657_00592	AbisacEGm026871t2 type=protein; aalen=; clen=806; offs=; oid=evgvelvk21Loc4202t15; organism=Abies sachalinensis;	178	179	4e-116	100.562	86.5169	93.2584	LG_I_c01657_00592	No_hits	178	#	#	#	#	#	LG_I_c01657_00592	PILA_13975 unnamed protein product	178	189	4e-114	106.18	84.8315
LG_I_c01664_00595	ABK24667.1 unknown [Picea sitchensis]	91.3	379	33	0	1	379	1	379	4.4e-186	660.6	unknown	gbpln	Eukaryota	Viridiplantae	Picea	Picea sitchensis	common	LG_I_c01664_00595	LK_I_c29242_18658 unnamed protein product	380	380	0.0	100	99.4737	99.7368	LG_I_c01664_00595	AbisacEGm015119t2 type=protein; aalen=; clen=1596; offs=; oid=evgvelvk85Loc13645t3; organism=Abies sachalinensis;	380	379	0.0	99.7368	93.6842	97.6316	LG_I_c01664_00595	AT1G13310.1 | Endosomal targeting BRO1-like domain-containing protein | Chr1:4561217-4562929 REVERSE LENGTH=374 | 201606	380	374	3e-89	98.4211	41.8421	60.7895	LG_I_c01664_00595	PILA_23284 unnamed protein product	380	452	0.0	118.947	91.5789
LG_I_c01669_00597	ABK23752.1 unknown [Picea sitchensis]	95.9	196	7	1	1	195	1	196	2.4e-103	384.8	unknown	gbpln	Eukaryota	Viridiplantae	Picea	Picea sitchensis	common	LG_I_c01669_00597	LK_I_c12086_07483 unnamed protein product	196	196	3e-144	100	99.4898	100	LG_I_c01669_00597	AbisacEGm028481t1 type=protein; aalen=; clen=1458; offs=; oid=evgvelvk25Loc8413t3; organism=Abies sachalinensis;	196	183	1e-104	93.3673	73.4694	80.102	LG_I_c01669_00597	AT5G53160.2 | regulatory components of ABA receptor 3 | Chr5:21561026-21561953 FORWARD LENGTH=188 | 201606	196	188	2e-94	95.9184	65.3061	79.0816	LG_I_c01669_00597	PILA_33238 unnamed protein product	196	184	1e-104	93.8776	73.4694
LG_I_c01671_00598	ABK23978.1 unknown [Picea sitchensis]	94.7	114	6	0	1	114	1	114	1.6e-54	221.9	unknown	gbpln	Eukaryota	Viridiplantae	Picea	Picea sitchensis	common	LG_I_c01671_00598	LK_I_c23590_45271 unnamed protein product	115	115	1e-80	100	99.1304	100	LG_I_c01671_00598	AbisacEGm039312t1 type=protein; aalen=; clen=868; offs=; oid=evgvelvk21Loc3599t2; organism=Abies sachalinensis;	115	113	2e-58	98.2609	72.1739	74.7826	LG_I_c01671_00598	AT5G57060.8 | 60S ribosomal L18a-like protein | Chr5:23091072-23091796 FORWARD LENGTH=110 | 201606	115	110	2e-31	95.6522	45.2174	60	LG_I_c01671_00598	No_hits	115	#	#	#	#
LG_I_c01672_00599	#	#	#	#	#	#	#	#	#	#	#	-	----	----	----	----	----	common	LG_I_c01672_00599	LK_I_c02704_01337 unnamed protein product	238	238	6e-143	100	92.437	95.3782	LG_I_c01672_00599	AbisacEGm023484t18 type=protein; aalen=; clen=1043; offs=; oid=evgvelvk71Loc19929t1; organism=Abies sachalinensis;	238	242	1e-98	101.681	73.1092	81.0924	LG_I_c01672_00599	No_hits	238	#	#	#	#	#	LG_I_c01672_00599	PILA_36621 unnamed protein product	238	171	2e-21	71.8487	18.9076
LG_I_c01674_00601	XP_015064089.2 uncharacterized protein LOC107009293 isoform X1 [Solanum pennellii]	70	247	70	1	10	252	106	352	1.5e-97	365.9	uncharacterized protein LOC107009293 isoform X1	gbpln	Eukaryota	Viridiplantae	Solanum	Solanum pennellii	common	LG_I_c01674_00601	LK_T_000615_c00_g01_i01.p1 unnamed protein product	253	166	3e-86	65.6126	50.1976	50.1976	LG_I_c01674_00601	AbisacEGm054551t2 type=protein; aalen=; clen=1385; offs=; oid=evgvelvk35Loc24911t4; organism=Abies sachalinensis;	253	281	1e-162	111.067	90.9091	94.0711	LG_I_c01674_00601	AT3G50560.1 | NAD(P)-binding Rossmann-fold superfamily protein | Chr3:18761247-18763835 REVERSE LENGTH=272 | 201606	253	272	2e-106	107.51	61.2648	72.7273	LG_I_c01674_00601	PILA_25563 unnamed protein product	253	277	1e-161	109.486	90.1186
LG_I_c01681_00604	ABK23822.1 unknown [Picea sitchensis]	99.4	155	1	0	1	155	1	155	1e-80	309.3	unknown	gbpln	Eukaryota	Viridiplantae	Picea	Picea sitchensis	common	LG_I_c01681_00604	LK_I_c44186_28028 unnamed protein product	156	156	7e-114	100	100	100	LG_I_c01681_00604	AbisacEGm031022t1 type=protein; aalen=; clen=1056; offs=; oid=evgvelvk31Loc6627t7; organism=Abies sachalinensis;	156	158	5e-67	101.282	60.2564	80.1282	LG_I_c01681_00604	AT3G50845.1 | MIP18 family protein (DUF59) | Chr3:18900107-18901209 REVERSE LENGTH=154 | 201606	156	154	4e-76	98.7179	74.359	81.4103	LG_I_c01681_00604	PILA_00397 unnamed protein product	156	145	8e-77	92.9487	69.8718
LG_I_c01684_00606	XP_031473327.1 uncharacterized protein LOC116245871 [Nymphaea colorata]	36.5	200	124	3	51	250	21	217	1.2e-30	143.7	uncharacterized protein LOC116245871	gbpln	Eukaryota	Viridiplantae	Nymphaea	Nymphaea colorata	common	LG_I_c01684_00606	LK_I_c24963_46079 unnamed protein product	253	253	0.0	100	100	100	LG_I_c01684_00606	AbisacEGm021129t1 type=protein; aalen=; clen=1741; offs=; oid=evgvelvk41Loc15390t2; organism=Abies sachalinensis;	253	278	2e-115	109.881	62.4506	75.4941	LG_I_c01684_00606	AT4G26490.1 | Late embryogenesis abundant (LEA) hydroxyproline-rich glycoprotein family | Chr4:13380425-13381231 FORWARD LENGTH=268 | 201606	253	268	2e-32	105.929	25.2964	44.664	LG_I_c01684_00606	PILA_16035 unnamed protein product	253	348	8e-119	137.549	66.0079
LG_I_c01686_00608	ABK24515.1 unknown [Picea sitchensis]	85	426	64	0	1	426	1	426	2.8e-205	724.5	unknown	gbpln	Eukaryota	Viridiplantae	Picea	Picea sitchensis	common	LG_I_c01686_00608	LK_T_071888_c00_g01_i01.p1 unnamed protein product	428	428	0.0	100	100	100	LG_I_c01686_00608	AbisacEGm000620t1 type=protein; aalen=; clen=5380; offs=; oid=evgvelvk35Loc5898t129; organism=Abies sachalinensis;	428	1297	0.0	303.037	69.6262	75.4673	LG_I_c01686_00608	AT5G66330.1 | Leucine-rich repeat (LRR) family protein | Chr5:26500531-26501787 REVERSE LENGTH=418 | 201606	428	418	9e-130	97.6636	46.729	61.4486	LG_I_c01686_00608	PILA_31511 unnamed protein product	428	419	0.0	97.8972	79.6729
LG_I_c01697_00614	XP_031498857.1 alkaline ceramidase-like [Nymphaea colorata]	73.4	256	67	1	1	255	1	256	7.7e-110	406.8	alkaline ceramidase-like	gbpln	Eukaryota	Viridiplantae	Nymphaea	Nymphaea colorata	common	LG_I_c01697_00614	LK_T_010507_c00_g01_i01.p1 unnamed protein product	256	256	0.0	100	100	100	LG_I_c01697_00614	AbisacEGm022643t2 type=protein; aalen=; clen=1221; offs=; oid=evgvelvk95Loc5394t1; organism=Abies sachalinensis;	256	255	0.0	99.6094	91.7969	94.5312	LG_I_c01697_00614	AT4G22330.1 | Alkaline phytoceramidase (aPHC) | Chr4:11798483-11799549 FORWARD LENGTH=255 | 201606	256	255	1e-139	99.6094	68.75	83.2031	LG_I_c01697_00614	PILA_11838 unnamed protein product	256	256	0.0	100	92.5781
LG_I_c01700_00616	TJX35017.1 ubiquitin-conjugating enzyme E2, partial [Soehngenia saccharolytica]	100	132	0	0	1	132	1	132	1e-72	282.7	ubiquitin-conjugating enzyme E2, partial	gbbct	Bacteria	Firmicutes	Soehngenia	Soehngenia saccharolytica	common	LG_I_c01700_00616	LK_T_006618_c00_g01_i04.p1 unnamed protein product	154	152	4e-92	98.7013	81.1688	83.7662	LG_I_c01700_00616	AbisacEGm031500t1 type=protein; aalen=; clen=1072; offs=; oid=evgvelvk65Loc1432t1; organism=Abies sachalinensis;	154	154	5e-84	100	79.2208	85.7143	LG_I_c01700_00616	AT4G27960.1 | ubiquitin conjugating enzyme 9 | Chr4:13916065-13917203 REVERSE LENGTH=148 | 201606	154	148	6e-92	96.1039	81.1688	83.7662	LG_I_c01700_00616	PILA_36981 unnamed protein product	154	149	3e-96	96.7532	85.0649
LG_I_c01702_00617	ABK20984.1 unknown [Picea sitchensis]	99.2	237	2	0	1	237	1	237	1.5e-128	468.8	unknown	gbpln	Eukaryota	Viridiplantae	Picea	Picea sitchensis	common	LG_I_c01702_00617	LK_I_c02811_01410 unnamed protein product	238	249	4e-179	104.622	99.5798	100	LG_I_c01702_00617	AbisacEGm023888t1 type=protein; aalen=; clen=872; offs=; oid=evgvelvk85Loc24148t1; organism=Abies sachalinensis;	238	237	2e-175	99.5798	97.8992	97.8992	LG_I_c01702_00617	AT3G14290.1 | 20S proteasome alpha subunit E2 | Chr3:4764364-4766381 FORWARD LENGTH=237 | 201606	238	237	1e-158	99.5798	85.7143	94.958	LG_I_c01702_00617	PILA_19246 unnamed protein product	238	238	2e-178	100	98.7395
LG_I_c01703_00618	ACN40591.1 unknown [Picea sitchensis]	94.1	323	19	0	1	323	1	323	3.7e-178	634	unknown	gbpln	Eukaryota	Viridiplantae	Picea	Picea sitchensis	common	LG_I_c01703_00618	LK_I_c31314_20085 unnamed protein product	324	324	0.0	100	100	100	LG_I_c01703_00618	AbisacEGm020791t4 type=protein; aalen=; clen=845; offs=; oid=evgvelvk95Loc17824t1; organism=Abies sachalinensis;	324	281	0.0	86.7284	80.5556	82.716	LG_I_c01703_00618	AT5G58490.1 | NAD(P)-binding Rossmann-fold superfamily protein | Chr5:23643068-23644455 FORWARD LENGTH=324 | 201606	324	324	7e-151	100	60.8025	76.5432	LG_I_c01703_00618	PILA_33527 unnamed protein product	324	323	0.0	99.6914	90.1235
LG_I_c01705_00619	ABK26395.1 unknown [Picea sitchensis]	96.8	308	10	0	1	308	1	308	7e-166	593.2	unknown	gbpln	Eukaryota	Viridiplantae	Picea	Picea sitchensis	common	LG_I_c01705_00619	LK_I_c14315_08947 unnamed protein product	309	309	0.0	100	100	100	LG_I_c01705_00619	AbisacEGm019270t1 type=protein; aalen=; clen=6896; offs=; oid=evgvelvk45Loc2033t15; organism=Abies sachalinensis;	309	308	0.0	99.6764	82.5243	85.1133	LG_I_c01705_00619	AT3G55360.1 | 3-oxo-5-alpha-steroid 4-dehydrogenase family protein | Chr3:20521186-20522856 REVERSE LENGTH=310 | 201606	309	310	2e-177	100.324	74.7573	84.7896	LG_I_c01705_00619	PILA_07335 unnamed protein product	309	300	0.0	97.0874	89.644
LG_I_c01707_00620	ABK22458.1 unknown [Picea sitchensis]	86.4	118	16	0	1	118	1	118	3.6e-46	194.1	unknown	gbpln	Eukaryota	Viridiplantae	Picea	Picea sitchensis	common	LG_I_c01707_00620	LK_I_c22666_14572 unnamed protein product	119	119	1e-78	100	98.3193	98.3193	LG_I_c01707_00620	AbisacEGm065148t1 type=protein; aalen=; clen=559; offs=; oid=evgvelvk91Loc19700t1; organism=Abies sachalinensis;	119	118	6e-56	99.1597	73.1092	84.0336	LG_I_c01707_00620	AT5G59320.1 | lipid transfer protein 3 | Chr5:23929051-23929492 FORWARD LENGTH=115 | 201606	119	115	1e-25	96.6387	43.6975	56.3025	LG_I_c01707_00620	PILA_28406 unnamed protein product	119	117	6e-65	98.3193	82.3529
LG_I_c01710_00621	ABK25781.1 unknown [Picea sitchensis]	95.6	203	9	0	1	203	1	203	7.5e-108	399.8	unknown	gbpln	Eukaryota	Viridiplantae	Picea	Picea sitchensis	common	LG_I_c01710_00621	LK_T_001724_c00_g01_i16.p1 unnamed protein product	204	132	1e-94	64.7059	64.2157	64.2157	LG_I_c01710_00621	AbisacEGm026404t1 type=protein; aalen=; clen=1909; offs=; oid=evgvelvk21Loc1024t13; organism=Abies sachalinensis;	204	208	1e-145	101.961	96.0784	98.0392	LG_I_c01710_00621	AT5G52210.2 | GTP-binding protein 1 | Chr5:21205567-21206840 FORWARD LENGTH=205 | 201606	204	205	1e-108	100.49	72.549	82.8431	LG_I_c01710_00621	PILA_24793 unnamed protein product	204	204	1e-147	100	96.5686
LG_I_c01713_00623	ABK22664.1 unknown [Picea sitchensis]	68.7	278	86	1	5	282	16	292	4.9e-97	364.4	unknown	gbpln	Eukaryota	Viridiplantae	Picea	Picea sitchensis	common	LG_I_c01713_00623	LK_I_c31029_49180 unnamed protein product	286	286	0.0	100	98.951	98.951	LG_I_c01713_00623	AbisacEGm018752t1 type=protein; aalen=; clen=1520; offs=; oid=evgvelvk41Loc71605t2; organism=Abies sachalinensis;	286	317	5e-142	110.839	74.8252	84.2657	LG_I_c01713_00623	AT3G09110.1 | hypothetical protein (DUF674) | Chr3:2794850-2795963 REVERSE LENGTH=343 | 201606	286	343	2e-21	119.93	22.7273	37.0629	LG_I_c01713_00623	PILA_15307 unnamed protein product	286	282	1e-117	98.6014	63.6364
LG_I_c01714_00624	WP_071414591.1 60S ribosomal protein L22 [Acinetobacter baumannii]	96.2	131	5	0	1	131	1	131	3.1e-62	247.7	60S ribosomal protein L22	gbbct	cellular organisms	Bacteria	Acinetobacter	Acinetobacter baumannii	common	LG_I_c01714_00624	LK_I_c47447_30234 unnamed protein product	132	132	3e-93	100	100	100	LG_I_c01714_00624	AbisacEGm035004t1 type=protein; aalen=; clen=913; offs=; oid=evgvelvk65Loc520t2; organism=Abies sachalinensis;	132	131	1e-76	99.2424	93.9394	96.2121	LG_I_c01714_00624	AT3G05560.3 | Ribosomal L22e protein family | Chr3:1614641-1615204 FORWARD LENGTH=124 | 201606	132	124	2e-57	93.9394	72.7273	81.8182	LG_I_c01714_00624	PILA_06987 unnamed protein product	132	155	4e-53	117.424	71.9697
LG_I_c01717_00625	XP_011038679.1 PREDICTED: heavy metal-associated isoprenylated plant protein 26 [Populus euphratica]	63.9	144	50	2	2	145	9	150	4.2e-44	187.6	PREDICTED: heavy metal-associated isoprenylated plant protein 26	gbpln	Eukaryota	Viridiplantae	Populus	Populus euphratica	common	LG_I_c01717_00625	LK_T_042257_c00_g01_i02.p1 unnamed protein product	146	146	3e-107	100	100	100	LG_I_c01717_00625	AbisacEGm032726t1 type=protein; aalen=; clen=1077; offs=; oid=evgvelvk21Loc25306t1; organism=Abies sachalinensis;	146	145	5e-87	99.3151	81.5068	89.0411	LG_I_c01717_00625	AT1G22990.1 | Heavy metal transport/detoxification superfamily protein | Chr1:8139221-8140045 FORWARD LENGTH=152 | 201606	146	152	1e-51	104.11	50.6849	72.6027	LG_I_c01717_00625	PILA_13678 unnamed protein product	146	146	2e-84	100	80.8219
LG_I_c01719_00627	XP_021663139.1 peroxidase 12-like [Hevea brasiliensis]	52.9	293	137	1	48	339	36	328	1.6e-79	306.6	peroxidase 12-like	gbpln	Eukaryota	Viridiplantae	Hevea	Hevea brasiliensis	common	LG_I_c01719_00627	LK_T_005670_c00_g01_i06.p1 unnamed protein product	379	373	0.0	98.4169	95.5145	96.3061	LG_I_c01719_00627	AbisacEGm013002t1 type=protein; aalen=; clen=1439; offs=; oid=evgvelvk21Loc17937t1; organism=Abies sachalinensis;	379	423	0.0	111.609	86.5435	91.2929	LG_I_c01719_00627	AT1G71695.1 | Peroxidase superfamily protein | Chr1:26964359-26966557 FORWARD LENGTH=358 | 201606	379	358	8e-98	94.4591	38.5224	55.409	LG_I_c01719_00627	PILA_06819 unnamed protein product	379	352	3e-104	92.876	39.8417
LG_I_c01721_00628	ABK23311.1 unknown [Picea sitchensis]	96.4	55	2	0	1	55	87	141	1e-19	105.1	unknown	gbpln	Eukaryota	Viridiplantae	Picea	Picea sitchensis	unassigned	LG_I_c01721_00628	No_hits	56	#	#	#	#	#	LG_I_c01721_00628	No_hits	56	#	#	#	#	#	LG_I_c01721_00628	AT3G27100.1 | transcription/mRNA export factor | Chr3:9994743-9995923 REVERSE LENGTH=115 | 201606	56	115	3e-21	205.357	64.2857	80.3571	LG_I_c01721_00628	No_hits	56	#	#	#	#
LG_I_c01722_00629	ABK25005.1 unknown [Picea sitchensis]	95.9	123	5	0	1	123	1	123	8.7e-59	236.1	unknown	gbpln	Eukaryota	Viridiplantae	Picea	Picea sitchensis	common	LG_I_c01722_00629	LK_I_c38131_52969 unnamed protein product	124	124	3e-88	100	100	100	LG_I_c01722_00629	AbisacEGm065217t1 type=protein; aalen=; clen=482; offs=; oid=evgvelvk71Loc50220t1; organism=Abies sachalinensis;	124	108	4e-72	87.0968	83.0645	85.4839	LG_I_c01722_00629	AT2G18040.1 | peptidylprolyl cis/trans isomerase%2C NIMA-interacting 1 | Chr2:7842346-7843537 FORWARD LENGTH=119 | 201606	124	119	6e-60	95.9677	66.9355	83.0645	LG_I_c01722_00629	PILA_05987 unnamed protein product	124	125	1e-71	100.806	85.4839
LG_I_c01729_00632	ABK25017.1 unknown [Picea sitchensis]	90.4	436	42	0	1	436	1	436	4.6e-232	813.5	unknown	gbpln	Eukaryota	Viridiplantae	Picea	Picea sitchensis	common	LG_I_c01729_00632	LK_I_c00369_00023 unnamed protein product	437	437	0.0	100	99.5423	100	LG_I_c01729_00632	AbisacEGm011561t12 type=protein; aalen=; clen=2140; offs=; oid=evgvelvk45Loc5122t16; organism=Abies sachalinensis;	437	436	0.0	99.7712	90.6178	95.881	LG_I_c01729_00632	AT5G63180.1 | Pectin lyase-like superfamily protein | Chr5:25341106-25343113 REVERSE LENGTH=432 | 201606	437	432	0.0	98.8558	68.8787	76.659	LG_I_c01729_00632	PILA_10509 unnamed protein product	437	438	0.0	100.229	85.5835
LG_I_c01733_00634	ABK21979.1 unknown [Picea sitchensis]	81.2	240	45	0	1	240	1	240	5.9e-104	387.1	unknown	gbpln	Eukaryota	Viridiplantae	Picea	Picea sitchensis	common	LG_I_c01733_00634	LK_I_c13186_08205 unnamed protein product	241	257	1e-179	106.639	99.5851	100	LG_I_c01733_00634	AbisacEGm023304t1 type=protein; aalen=; clen=1763; offs=; oid=evgvelvk65Loc17727t2; organism=Abies sachalinensis;	241	246	1e-156	102.075	92.5311	96.6805	LG_I_c01733_00634	AT1G19310.1 | RING/U-box superfamily protein | Chr1:6676424-6677104 REVERSE LENGTH=226 | 201606	241	226	9e-75	93.7759	49.7925	59.3361	LG_I_c01733_00634	PILA_15672 unnamed protein product	241	284	1e-150	117.842	90.8714
LG_I_c01734_00635	ADE77794.1 unknown [Picea sitchensis]	85.2	176	26	0	1	176	1	176	7.5e-80	306.6	unknown	gbpln	Eukaryota	Viridiplantae	Picea	Picea sitchensis	common	LG_I_c01734_00635	LK_T_006063_c00_g01_i01.p1 unnamed protein product	177	177	5e-132	100	100	100	LG_I_c01734_00635	AbisacEGm028440t1 type=protein; aalen=; clen=948; offs=; oid=evgvelvk21Loc763t1; organism=Abies sachalinensis;	177	183	3e-115	103.39	87.0056	94.3503	LG_I_c01734_00635	AT1G63800.1 | ubiquitin-conjugating enzyme 5 | Chr1:23667888-23669003 REVERSE LENGTH=185 | 201606	177	185	1e-88	104.52	67.7966	80.791	LG_I_c01734_00635	PILA_05695 unnamed protein product	177	192	4e-103	108.475	87.5706
LG_I_c01736_00637	AFB32195.1 hypothetical protein 0_10706_01, partial [Larix decidua]	99.3	146	1	0	340	485	1	146	1.6e-74	290.4	hypothetical protein 0_10706_01, partial	gbpln	Eukaryota	Viridiplantae	Larix	Larix decidua	common	LG_I_c01736_00637	LK_I_c28109_17897 unnamed protein product	497	497	0.0	100	99.3964	99.5976	LG_I_c01736_00637	AbisacEGm008824t1 type=protein; aalen=; clen=2235; offs=; oid=evgvelvk35Loc23569t2; organism=Abies sachalinensis;	497	524	0.0	105.433	91.7505	95.7746	LG_I_c01736_00637	AT2G37035.1 | transmembrane protein | Chr2:15555374-15556780 REVERSE LENGTH=433 | 201606	497	433	3e-12	87.1227	13.2797	20.9256	LG_I_c01736_00637	PILA_36918 unnamed protein product	497	420	0.0	84.507	73.6419
LG_I_c01743_00639	XP_006833236.1 uncharacterized protein LOC18426529 [Amborella trichopoda]	63.3	49	17	1	1	49	1	48	1.9e-10	75.9	uncharacterized protein LOC18426529	gbpln	Eukaryota	Viridiplantae	Amborella	Amborella trichopoda	unassigned	LG_I_c01743_00639	LK_T_005097_c00_g01_i03.p1 unnamed protein product	153	219	8e-33	143.137	33.9869	35.2941	LG_I_c01743_00639	AbisacEGm021810t1 type=protein; aalen=; clen=1300; offs=; oid=evgvelvk25Loc33416t3; organism=Abies sachalinensis;	153	267	2e-30	174.51	32.6797	33.9869	LG_I_c01743_00639	No_hits	153	#	#	#	#	#	LG_I_c01743_00639	PILA_29300 unnamed protein product	153	205	3e-44	133.987	53.5948
LG_I_c01745_00640	XP_024372306.1 pre-mRNA-splicing factor CWC21-like [Physcomitrella patens]	65.6	163	55	1	1	163	1	162	9.3e-50	208	pre-mRNA-splicing factor CWC21-like	gbpln	Eukaryota	Viridiplantae	Physcomitrella	Physcomitrella patens	common	LG_I_c01745_00640	LK_I_c11397_07028 unnamed protein product	457	457	0.0	100	99.7812	100	LG_I_c01745_00640	AbisacEGm069410t9 type=protein; aalen=; clen=2058; offs=; oid=evgvelvk61Loc3318t1; organism=Abies sachalinensis;	457	539	0.0	117.943	84.4639	90.1532	LG_I_c01745_00640	AT3G49601.1 | pre-mRNA-splicing factor | Chr3:18387504-18389279 REVERSE LENGTH=591 | 201606	457	591	2e-47	129.322	23.1947	29.9781	LG_I_c01745_00640	PILA_31930 unnamed protein product	457	542	9e-165	118.6	79.4311
LG_I_c01750_00642	ABK24408.1 unknown [Picea sitchensis]	78.6	355	69	3	1	355	1	348	9.7e-95	357.1	unknown	gbpln	Eukaryota	Viridiplantae	Picea	Picea sitchensis	common	LG_I_c01750_00642	LK_I_c18994_11992 unnamed protein product	356	387	0.0	108.708	84.5506	85.3933	LG_I_c01750_00642	AbisacEGm016573t1 type=protein; aalen=; clen=1601; offs=; oid=evgvelvk25Loc16541t5; organism=Abies sachalinensis;	356	354	0.0	99.4382	85.1124	90.4494	LG_I_c01750_00642	AT1G56080.1 | interactor of constitutive active ROPs protein | Chr1:20974457-20976215 REVERSE LENGTH=310 | 201606	356	310	2e-84	87.0787	42.6966	57.5843	LG_I_c01750_00642	PILA_14014 unnamed protein product	356	346	0.0	97.191	80.0562
LG_I_c01751_00643	ABR17037.1 unknown [Picea sitchensis]	93.3	193	13	0	1	193	1	193	1.3e-94	355.9	unknown	gbpln	Eukaryota	Viridiplantae	Picea	Picea sitchensis	common	LG_I_c01751_00643	LK_I_c26649_17347 unnamed protein product	210	210	4e-154	100	100	100	LG_I_c01751_00643	AbisacEGm026292t1 type=protein; aalen=; clen=1410; offs=; oid=evgvelvk45Loc18045t4; organism=Abies sachalinensis;	210	209	6e-143	99.5238	92.381	95.2381	LG_I_c01751_00643	AT2G21600.1 | endoplasmatic reticulum retrieval protein 1B | Chr2:9243550-9244579 FORWARD LENGTH=195 | 201606	210	195	2e-92	92.8571	60	71.9048	LG_I_c01751_00643	PILA_05762 unnamed protein product	210	246	5e-78	117.143	53.3333
LG_I_c01757_00645	AAB01558.1 late embryogenesis abundant protein [Picea glauca]	63.5	74	26	1	1	73	1	74	8.3e-11	77	late embryogenesis abundant protein	gbpln	Eukaryota	Viridiplantae	Picea	Picea glauca	unassigned	LG_I_c01757_00645	LK_I_c14811_40327 unnamed protein product	153	161	1e-19	105.229	30.0654	33.9869	LG_I_c01757_00645	AbisacEGm027210t1 type=protein; aalen=; clen=1279; offs=; oid=evgvelvk51Loc5562t2; organism=Abies sachalinensis;	153	199	9e-16	130.065	30.0654	36.6013	LG_I_c01757_00645	No_hits	153	#	#	#	#	#	LG_I_c01757_00645	No_hits	153	#	#	#	#
LG_I_c01758_00646	RWW04535.1 hypothetical protein GW17_00032232 [Ensete ventricosum]	55.8	518	178	10	39	531	12	503	3.3e-139	505.4	hypothetical protein GW17_00032232	gbpln	Eukaryota	Viridiplantae	Ensete	Ensete ventricosum	unassigned	LG_I_c01758_00646	LK_I_c13227_08235 unnamed protein product	538	534	4e-150	99.2565	42.1933	42.3792	LG_I_c01758_00646	AbisacEGm009215t1 type=protein; aalen=; clen=2407; offs=; oid=evgvelvk61Loc7721t34; organism=Abies sachalinensis;	538	514	2e-148	95.539	39.777	41.2639	LG_I_c01758_00646	AT4G02050.2 | sugar transporter protein 7 | Chr4:898387-900095 REVERSE LENGTH=513 | 201606	538	513	1e-121	95.3532	32.5279	38.4758	LG_I_c01758_00646	PILA_19240 unnamed protein product	538	515	6e-145	95.7249	38.4758
LG_I_c01759_00647	#	#	#	#	#	#	#	#	#	#	#	-	----	----	----	----	----	unassigned	LG_I_c01759_00647	LK_I_c24876_16111 unnamed protein product	111	311	2e-45	280.18	66.6667	66.6667	LG_I_c01759_00647	AbisacEGm017941t1 type=protein; aalen=; clen=1720; offs=; oid=evgvelvk95Loc10915t1; organism=Abies sachalinensis;	111	331	6e-31	298.198	53.1532	54.955	LG_I_c01759_00647	No_hits	111	#	#	#	#	#	LG_I_c01759_00647	PILA_15920 unnamed protein product	111	313	3e-32	281.982	54.0541
LG_I_c01764_00650	O00057.1 RecName: Full=4-amino-5-hydroxymethyl-2-methylpyrimidine phosphate synthase; Short=HMP-P synthase; Short=Hydroxymethylpyrimidine phosphate synthase; AltName: Full=Planta-induced rust protein 1; AltName: Full=Thiamine biosynthesis protein 1; AltName: Full=Thiamine pyrimidine synthase AAB39877.1 PIG1 [Uromyces viciae-fabae]	90.8	338	31	0	1	338	1	338	5.9e-182	646.7	RecName: Full=4-amino-5-hydroxymethyl-2-methylpyrimidine phosphate synthase; Short=HMP-P synthase; Short=Hydroxymethylpyrimidine phosphate synthase; AltName: Full=Planta-induced rust protein 1; AltName: Full=Thiamine biosynthesis protein 1; AltName: Full=Thiamine pyrimidine synthase AAB39877.1 PIG1	gbpln	Eukaryota	Fungi	Uromyces	Uromyces viciae-fabae	common	LG_I_c01764_00650	LK_T_077981_c00_g01_i04.p1 unnamed protein product	341	351	2e-163	102.933	61.8768	75.3666	LG_I_c01764_00650	No_hits	341	#	#	#	#	#	LG_I_c01764_00650	No_hits	341	#	#	#	#	#	LG_I_c01764_00650	No_hits	341	#	#	#	#
LG_I_c01769_00652	ACN40817.1 unknown [Picea sitchensis]	65.4	315	50	6	1	274	1	297	1.2e-76	296.6	unknown	gbpln	Eukaryota	Viridiplantae	Picea	Picea sitchensis	common	LG_I_c01769_00652	LK_T_002514_c00_g01_i04.p1 unnamed protein product	282	282	0.0	100	99.6454	100	LG_I_c01769_00652	AbisacEGm068131t4 type=protein; aalen=; clen=1585; offs=; oid=evgvelvk91Loc548t1; organism=Abies sachalinensis;	282	323	2e-113	114.539	79.078	84.3972	LG_I_c01769_00652	AT1G76940.2 | RNA-binding (RRM/RBD/RNP motifs) family protein | Chr1:28902707-28904085 REVERSE LENGTH=179 | 201606	282	179	3e-37	63.4752	19.8582	28.3688	LG_I_c01769_00652	PILA_19043 unnamed protein product	282	353	4e-112	125.177	73.7589
LG_I_c01771_00654	ABR17434.1 unknown [Picea sitchensis]	93.1	275	19	0	1	275	1	275	5.7e-151	543.5	unknown	gbpln	Eukaryota	Viridiplantae	Picea	Picea sitchensis	common	LG_I_c01771_00654	LK_I_c30792_19726 unnamed protein product	276	276	0.0	100	100	100	LG_I_c01771_00654	AbisacEGm020019t1 type=protein; aalen=; clen=1392; offs=; oid=evgvelvk75Loc513t1; organism=Abies sachalinensis;	276	295	1e-131	106.884	63.4058	65.2174	LG_I_c01771_00654	AT3G27380.2 | succinate dehydrogenase 2-1 | Chr3:10131209-10132673 REVERSE LENGTH=279 | 201606	276	279	2e-145	101.087	69.9275	77.5362	LG_I_c01771_00654	PILA_27198 unnamed protein product	276	173	1e-125	62.6812	59.7826
LG_I_c01772_00655	ABK21081.1 unknown [Picea sitchensis]	72.9	48	11	2	3	48	1	48	1.2e-06	63.2	unknown	gbpln	Eukaryota	Viridiplantae	Picea	Picea sitchensis	common	LG_I_c01772_00655	LK_I_c11104_06854 unnamed protein product	151	151	7e-97	100	100	100	LG_I_c01772_00655	AbisacEGm030780t1 type=protein; aalen=; clen=808; offs=; oid=evgvelvk81Loc36362t1; organism=Abies sachalinensis;	151	160	3e-20	105.96	41.7219	43.7086	LG_I_c01772_00655	No_hits	151	#	#	#	#	#	LG_I_c01772_00655	No_hits	151	#	#	#	#
LG_I_c01775_00658	CAC81066.1 putative cyclosporin A-binding protein [Picea abies]	95.9	172	7	0	1	172	1	172	5.8e-93	350.1	putative cyclosporin A-binding protein	gbpln	Eukaryota	Viridiplantae	Picea	Picea abies	common	LG_I_c01775_00658	LK_I_c01822_00747 unnamed protein product	173	173	2e-127	100	100	100	LG_I_c01775_00658	AbisacEGm064786t2 type=protein; aalen=; clen=794; offs=; oid=evgvelvk95Loc1857t1; organism=Abies sachalinensis;	173	170	6e-118	98.2659	91.3295	93.6416	LG_I_c01775_00658	AT2G16600.1 | rotamase CYP 3 | Chr2:7200862-7201383 FORWARD LENGTH=173 | 201606	173	173	1e-106	100	81.5029	89.0173	LG_I_c01775_00658	PILA_20345 unnamed protein product	173	172	3e-108	99.422	83.815
LG_I_c01776_00659	ASU43997.1 UDP-glycosyltransferase UGT5b [Picea glauca]	78.4	476	100	1	25	497	1	476	1.7e-209	738.8	UDP-glycosyltransferase UGT5b	gbpln	Eukaryota	Viridiplantae	Picea	Picea glauca	common	LG_I_c01776_00659	LK_I_c08701_05311 unnamed protein product	503	479	0.0	95.2286	94.4334	94.4334	LG_I_c01776_00659	AbisacEGm010087t23 type=protein; aalen=; clen=2016; offs=; oid=evgvelvk51Loc2299t9; organism=Abies sachalinensis;	503	486	0.0	96.6203	71.7694	80.3181	LG_I_c01776_00659	AT4G01070.1 | UDP-Glycosyltransferase superfamily protein | Chr4:461858-463300 REVERSE LENGTH=480 | 201606	503	480	2e-134	95.4274	42.7435	57.6541	LG_I_c01776_00659	PILA_09111 unnamed protein product	503	481	0.0	95.6262	65.2087
LG_I_c01777_00660	ABK22559.1 unknown [Picea sitchensis]	89.7	194	20	0	1	194	1	194	6.5e-93	350.1	unknown	gbpln	Eukaryota	Viridiplantae	Picea	Picea sitchensis	common	LG_I_c01777_00660	LK_I_c50833_31730 unnamed protein product	195	195	5e-140	100	98.9744	98.9744	LG_I_c01777_00660	AbisacEGm027565t1 type=protein; aalen=; clen=999; offs=; oid=evgvelvk91Loc16525t1; organism=Abies sachalinensis;	195	194	1e-128	99.4872	90.2564	95.3846	LG_I_c01777_00660	AT5G16400.1 | thioredoxin F2 | Chr5:5363905-5365249 REVERSE LENGTH=185 | 201606	195	185	2e-62	94.8718	45.1282	53.8462	LG_I_c01777_00660	PILA_33760 unnamed protein product	195	195	2e-121	100	86.1538
LG_I_c01780_00662	ABK21209.1 unknown [Picea sitchensis]	77.5	80	18	0	1	80	1	80	5.1e-25	123.6	unknown	gbpln	Eukaryota	Viridiplantae	Picea	Picea sitchensis	unassigned	LG_I_c01780_00662	LK_T_012764_c00_g01_i01.p1 unnamed protein product	101	248	1e-43	245.545	68.3168	72.2772	LG_I_c01780_00662	AbisacEGm024740t1 type=protein; aalen=; clen=1711; offs=; oid=evgvelvk51Loc106t2; organism=Abies sachalinensis;	101	227	7e-41	224.752	67.3267	73.2673	LG_I_c01780_00662	AT1G30230.1 | translation elongation factor EF1B/ribosomal protein S6 family protein | Chr1:10639286-10640515 FORWARD LENGTH=231 | 201606	101	231	3e-24	228.713	39.604	48.5149	LG_I_c01780_00662	PILA_16325 unnamed protein product	101	226	2e-37	223.762	61.3861
LG_I_c01794_00670	ABK22752.1 unknown [Picea sitchensis]	90.1	213	21	0	1	213	1	213	1.5e-103	385.6	unknown	gbpln	Eukaryota	Viridiplantae	Picea	Picea sitchensis	common	LG_I_c01794_00670	LK_I_c25490_16555 unnamed protein product	214	214	6e-158	100	99.5327	100	LG_I_c01794_00670	AbisacEGm025947t1 type=protein; aalen=; clen=1417; offs=; oid=evgvelvk31Loc18661t2; organism=Abies sachalinensis;	214	213	1e-147	99.5327	91.5888	95.3271	LG_I_c01794_00670	AT1G45170.1 | outer envelope pore 24B-like protein | Chr1:17096233-17097910 REVERSE LENGTH=213 | 201606	214	213	3e-76	99.5327	50	69.6262	LG_I_c01794_00670	PILA_21009 unnamed protein product	214	214	1e-146	100	91.1215
LG_I_c01798_00672	ABR18269.1 unknown [Picea sitchensis]	96.6	203	7	0	1	203	1	203	4.8e-107	397.1	unknown	gbpln	Eukaryota	Viridiplantae	Picea	Picea sitchensis	unassigned	LG_I_c01798_00672	LK_I_c08089_04913 unnamed protein product	204	204	8e-134	100	87.2549	95.098	LG_I_c01798_00672	AbisacEGm026862t1 type=protein; aalen=; clen=1464; offs=; oid=evgvelvk45Loc24t1; organism=Abies sachalinensis;	204	203	7e-141	99.5098	93.6275	97.549	LG_I_c01798_00672	AT4G27270.1 | Quinone reductase family protein | Chr4:13661458-13663243 REVERSE LENGTH=205 | 201606	204	205	4e-126	100.49	81.3725	92.6471	LG_I_c01798_00672	PILA_21079 unnamed protein product	204	204	1e-132	100	86.7647
LG_I_c01800_00674	ABK27093.1 unknown [Picea sitchensis]	83.2	119	20	0	1	119	1	119	5.8e-53	216.9	unknown	gbpln	Eukaryota	Viridiplantae	Picea	Picea sitchensis	common	LG_I_c01800_00674	LK_T_003749_c00_g01_i11.p1 unnamed protein product	133	160	6e-82	120.301	83.4586	86.4662	LG_I_c01800_00674	AbisacEGm020118t9 type=protein; aalen=; clen=559; offs=; oid=evgvelvk85Loc2847t1; organism=Abies sachalinensis;	133	172	2e-75	129.323	75.9398	84.2105	LG_I_c01800_00674	AT1G59700.1 | glutathione S-transferase TAU 16 | Chr1:21936459-21937763 FORWARD LENGTH=234 | 201606	133	234	3e-46	175.94	50.3759	69.1729	LG_I_c01800_00674	PILA_35308 unnamed protein product	133	238	4e-71	178.947	72.1805
LG_I_c01801_00675	ABR18355.1 unknown [Picea sitchensis]	87	261	34	0	1	261	164	424	4e-138	500.7	unknown	gbpln	Eukaryota	Viridiplantae	Picea	Picea sitchensis	unassigned	LG_I_c01801_00675	LK_I_c01006_00255 unnamed protein product	262	427	0.0	162.977	98.855	100	LG_I_c01801_00675	AbisacEGm010063t3 type=protein; aalen=; clen=1290; offs=; oid=evgvelvk45Loc18258t2; organism=Abies sachalinensis;	262	297	2e-179	113.359	88.1679	95.0382	LG_I_c01801_00675	AT3G52820.1 | purple acid phosphatase 22 | Chr3:19574236-19576938 REVERSE LENGTH=434 | 201606	262	434	5e-130	165.649	64.1221	79.0076	LG_I_c01801_00675	PILA_02677 unnamed protein product	262	418	1e-159	159.542	80.5344
LG_I_c01805_00677	ABK25893.1 unknown [Picea sitchensis]	90	209	21	0	1	209	1	209	1.1e-48	203.4	unknown	gbpln	Eukaryota	Viridiplantae	Picea	Picea sitchensis	common	LG_I_c01805_00677	LK_T_009171_c00_g01_i03.p2 unnamed protein product	212	150	6e-98	70.7547	69.8113	70.283	LG_I_c01805_00677	AbisacEGm025288t1 type=protein; aalen=; clen=1413; offs=; oid=evgvelvk35Loc20094t1; organism=Abies sachalinensis;	212	220	8e-126	103.774	87.2642	91.0377	LG_I_c01805_00677	AT1G74730.1 | transmembrane protein%2C putative (DUF1118) | Chr1:28078995-28079831 FORWARD LENGTH=198 | 201606	212	198	6e-53	93.3962	45.283	57.5472	LG_I_c01805_00677	PILA_09622 unnamed protein product	212	213	5e-16	100.472	21.6981
LG_I_c01806_00678	ABK21313.1 unknown [Picea sitchensis]	98.8	165	2	0	1	165	1	165	6.8e-75	290	unknown	gbpln	Eukaryota	Viridiplantae	Picea	Picea sitchensis	common	LG_I_c01806_00678	LK_I_c20333_12941 unnamed protein product	166	166	3e-109	100	96.3855	98.1928	LG_I_c01806_00678	AbisacEGm057631t1 type=protein; aalen=; clen=680; offs=; oid=evgvelvk95Loc2360t1; organism=Abies sachalinensis;	166	165	9e-112	99.3976	98.7952	98.7952	LG_I_c01806_00678	AT1G19910.1 | ATPase%2C F0/V0 complex%2C subunit C protein | Chr1:6913317-6914322 FORWARD LENGTH=165 | 201606	166	165	2e-109	99.3976	95.7831	97.5904	LG_I_c01806_00678	PILA_03928 unnamed protein product	166	166	8e-109	100	96.3855
LG_I_c01807_00679	ABK25480.1 unknown [Picea sitchensis]	85.4	287	42	0	1	287	174	460	3.6e-140	507.7	unknown	gbpln	Eukaryota	Viridiplantae	Picea	Picea sitchensis	common	LG_I_c01807_00679	LK_I_c39305_24851 unnamed protein product	288	461	0.0	160.069	100	100	LG_I_c01807_00679	AbisacEGm065959t3 type=protein; aalen=; clen=1554; offs=; oid=evgvelvk81Loc4057t5; organism=Abies sachalinensis;	288	428	8e-167	148.611	80.5556	88.5417	LG_I_c01807_00679	AT2G03200.1 | Eukaryotic aspartyl protease family protein | Chr2:966506-967891 REVERSE LENGTH=461 | 201606	288	461	2e-93	160.069	51.7361	68.0556	LG_I_c01807_00679	PILA_26863 unnamed protein product	288	459	6e-152	159.375	79.8611
LG_I_c01812_00683	ABK25250.1 unknown [Picea sitchensis]	86.2	305	42	0	1	305	1	305	9.4e-155	556.2	unknown	gbpln	Eukaryota	Viridiplantae	Picea	Picea sitchensis	common	LG_I_c01812_00683	LK_T_004798_c00_g01_i11.p1 unnamed protein product	306	266	1e-144	86.9281	65.3595	71.5686	LG_I_c01812_00683	AbisacEGm019427t6 type=protein; aalen=; clen=1133; offs=; oid=evgvelvk61Loc43777t2; organism=Abies sachalinensis;	306	305	0.0	99.6732	83.9869	91.5033	LG_I_c01812_00683	AT2G18360.1 | alpha/beta-Hydrolases superfamily protein | Chr2:7976848-7979221 REVERSE LENGTH=313 | 201606	306	313	6e-65	102.288	33.9869	55.2288	LG_I_c01812_00683	PILA_15225 unnamed protein product	306	306	3e-179	100	76.1438
LG_I_c01813_00684	ABK24006.1 unknown [Picea sitchensis]	82.4	336	28	2	6	340	1	306	1.6e-134	489.2	unknown	gbpln	Eukaryota	Viridiplantae	Picea	Picea sitchensis	common	LG_I_c01813_00684	LK_I_c12803_07951 unnamed protein product	343	343	0.0	100	99.4169	99.4169	LG_I_c01813_00684	AbisacEGm013939t1 type=protein; aalen=; clen=1381; offs=; oid=evgvelvk25Loc43192t4; organism=Abies sachalinensis;	343	402	0.0	117.201	87.4636	90.9621	LG_I_c01813_00684	No_hits	343	#	#	#	#	#	LG_I_c01813_00684	No_hits	343	#	#	#	#
LG_I_c01818_00686	ABK22659.1 unknown [Picea sitchensis]	94	281	17	0	1	281	1	281	2.5e-154	554.7	unknown	gbpln	Eukaryota	Viridiplantae	Picea	Picea sitchensis	common	LG_I_c01818_00686	LK_I_c48639_31004 unnamed protein product	286	286	0.0	100	99.6503	100	LG_I_c01818_00686	AbisacEGm069339t1 type=protein; aalen=; clen=1403; offs=; oid=evgvelvk61Loc15486t1; organism=Abies sachalinensis;	286	282	0.0	98.6014	83.9161	89.1608	LG_I_c01818_00686	AT2G32070.1 | Polynucleotidyl transferase%2C ribonuclease H-like superfamily protein | Chr2:13640829-13641656 REVERSE LENGTH=275 | 201606	286	275	1e-154	96.1538	70.979	82.1678	LG_I_c01818_00686	PILA_21282 unnamed protein product	286	275	3e-159	96.1538	71.6783
LG_I_c01819_00687	ABR16875.1 unknown [Picea sitchensis]	99.4	171	1	0	1	171	1	171	2.9e-93	351.3	unknown	gbpln	Eukaryota	Viridiplantae	Picea	Picea sitchensis	common	LG_I_c01819_00687	LK_I_c36426_52076 unnamed protein product	194	184	9e-128	94.8454	88.1443	88.1443	LG_I_c01819_00687	AbisacEGm028465t2 type=protein; aalen=; clen=866; offs=; oid=evgvelvk55Loc28169t1; organism=Abies sachalinensis;	194	183	2e-122	94.3299	85.0515	85.567	LG_I_c01819_00687	AT4G36800.2 | RUB1 conjugating enzyme 1 | Chr4:17341237-17342148 REVERSE LENGTH=184 | 201606	194	184	1e-105	94.8454	74.2268	79.3814	LG_I_c01819_00687	PILA_23082 unnamed protein product	194	184	3e-125	94.8454	86.0825
LG_I_c01820_00688	#	#	#	#	#	#	#	#	#	#	#	-	----	----	----	----	----	unassigned	LG_I_c01820_00688	LK_I_c09921_06086 unnamed protein product	234	150	2e-46	64.1026	36.3248	42.735	LG_I_c01820_00688	No_hits	234	#	#	#	#	#	LG_I_c01820_00688	No_hits	234	#	#	#	#	#	LG_I_c01820_00688	No_hits	234	#	#	#	#
LG_I_c01830_00693	ADQ37303.1 putative spermidine synthase [Pinus sylvestris]	90.5	348	29	3	1	347	1	345	2.2e-176	628.2	putative spermidine synthase	gbpln	Eukaryota	Viridiplantae	Pinus	Pinus sylvestris	common	LG_I_c01830_00693	LK_I_c03834_02097 unnamed protein product	348	348	0.0	100	100	100	LG_I_c01830_00693	AbisacEGm017105t1 type=protein; aalen=; clen=1637; offs=; oid=evgvelvk91Loc2783t3; organism=Abies sachalinensis;	348	345	0.0	99.1379	89.6552	92.2414	LG_I_c01830_00693	AT1G23820.1 | spermidine synthase | Chr1:8420410-8422724 FORWARD LENGTH=334 | 201606	348	334	0.0	95.977	68.1034	81.6092	LG_I_c01830_00693	PILA_34585 unnamed protein product	348	346	0.0	99.4253	89.9425
LG_I_c01833_00695	ADM77615.1 ethylene-responsive element binding factor-like protein [Picea sitchensis]	74.2	213	50	2	1	210	1	211	1.2e-76	296.2	ethylene-responsive element binding factor-like protein	gbpln	Eukaryota	Viridiplantae	Picea	Picea sitchensis	unassigned	LG_I_c01833_00695	LK_T_001487_c00_g01_i02.p1 unnamed protein product	211	222	3e-100	105.213	76.7773	83.8863	LG_I_c01833_00695	AbisacEGm057454t2 type=protein; aalen=; clen=848; offs=; oid=evgvelvk45Loc23321t1; organism=Abies sachalinensis;	211	215	1e-118	101.896	81.5166	89.0995	LG_I_c01833_00695	AT1G50640.1 | ethylene responsive element binding factor 3 | Chr1:18757602-18758279 REVERSE LENGTH=225 | 201606	211	225	4e-35	106.635	27.9621	31.2796	LG_I_c01833_00695	PILA_34225 unnamed protein product	211	218	2e-74	103.318	61.6114
LG_I_c01836_00698	ABK26617.1 unknown [Picea sitchensis]	79.1	67	14	0	67	133	49	115	6.4e-23	117.1	unknown	gbpln	Eukaryota	Viridiplantae	Picea	Picea sitchensis	unassigned	LG_I_c01836_00698	LK_I_c09089_77416 unnamed protein product	135	187	6e-45	138.519	52.5926	57.7778	LG_I_c01836_00698	AbisacEGm027791t1 type=protein; aalen=; clen=1013; offs=; oid=evgvelvk25Loc9205t10; organism=Abies sachalinensis;	135	191	2e-28	141.481	40.7407	50.3704	LG_I_c01836_00698	No_hits	135	#	#	#	#	#	LG_I_c01836_00698	PILA_30217 unnamed protein product	135	224	4e-25	165.926	39.2593
LG_I_c01839_00700	ABK22828.1 unknown [Picea sitchensis]	81.5	351	61	4	1	349	1	349	4.1e-162	580.9	unknown	gbpln	Eukaryota	Viridiplantae	Picea	Picea sitchensis	common	LG_I_c01839_00700	LK_I_c29715_18978 unnamed protein product	350	350	0.0	100	99.4286	100	LG_I_c01839_00700	AbisacEGm016974t1 type=protein; aalen=; clen=1477; offs=; oid=evgvelvk61Loc4994t20; organism=Abies sachalinensis;	350	347	0.0	99.1429	83.7143	90.5714	LG_I_c01839_00700	AT1G60710.1 | NAD(P)-linked oxidoreductase superfamily protein | Chr1:22355073-22356627 REVERSE LENGTH=345 | 201606	350	345	0.0	98.5714	69.1429	82.5714	LG_I_c01839_00700	PILA_22337 unnamed protein product	350	348	0.0	99.4286	81.4286
LG_I_c01844_00701	ABR16423.1 unknown [Picea sitchensis]	89.7	436	44	1	1	435	1	436	2e-227	798.1	unknown	gbpln	Eukaryota	Viridiplantae	Picea	Picea sitchensis	common	LG_I_c01844_00701	LK_I_c45763_29089 unnamed protein product	436	455	0.0	104.358	99.7706	99.7706	LG_I_c01844_00701	AbisacEGm012459t2 type=protein; aalen=; clen=2153; offs=; oid=evgvelvk75Loc14042t1; organism=Abies sachalinensis;	436	436	0.0	100	87.844	93.578	LG_I_c01844_00701	AT4G26850.1 | GDP-L-galactose phosphorylase 1 | Chr4:13499262-13501145 REVERSE LENGTH=442 | 201606	436	442	0.0	101.376	61.6972	76.3761	LG_I_c01844_00701	PILA_36146 unnamed protein product	436	438	0.0	100.459	91.055
LG_I_c01845_00702	ABK27094.1 unknown [Picea sitchensis]	80.4	372	72	1	7	378	1	371	4.2e-173	617.5	unknown	gbpln	Eukaryota	Viridiplantae	Picea	Picea sitchensis	common	LG_I_c01845_00702	LK_T_003159_c00_g01_i10.p1 unnamed protein product	379	411	0.0	108.443	88.9182	93.1398	LG_I_c01845_00702	AbisacEGm015576t1 type=protein; aalen=; clen=1908; offs=; oid=evgvelvk41Loc64t22; organism=Abies sachalinensis;	379	371	0.0	97.8892	77.8364	85.4881	LG_I_c01845_00702	AT2G38240.1 | 2-oxoglutarate (2OG) and Fe(II)-dependent oxygenase superfamily protein | Chr2:16012723-16014666 REVERSE LENGTH=353 | 201606	379	353	3e-80	93.1398	36.9393	52.7704	LG_I_c01845_00702	PILA_23281 unnamed protein product	379	396	0.0	104.485	77.5726
LG_I_c01847_00703	ABR17105.1 unknown [Picea sitchensis]	79.7	158	31	1	1	158	172	328	1.9e-64	255.4	unknown	gbpln	Eukaryota	Viridiplantae	Picea	Picea sitchensis	common	LG_I_c01847_00703	LK_T_049398_c00_g01_i02.p1 unnamed protein product	172	209	5e-100	121.512	89.5349	93.6047	LG_I_c01847_00703	AbisacEGm062190t4 type=protein; aalen=; clen=1260; offs=; oid=evgvelvk71Loc10275t4; organism=Abies sachalinensis;	172	356	3e-85	206.977	72.093	80.814	LG_I_c01847_00703	AT1G05675.1 | UDP-Glycosyltransferase superfamily protein | Chr1:1701213-1702715 REVERSE LENGTH=453 | 201606	172	453	4e-34	263.372	38.3721	55.814	LG_I_c01847_00703	PILA_27379 unnamed protein product	172	270	6e-72	156.977	64.5349
LG_I_c01851_00705	XP_010269690.1 PREDICTED: UDP-glucose 4-epimerase GEPI48 [Nelumbo nucifera]	80.6	346	66	1	5	350	3	347	1.2e-166	595.9	PREDICTED: UDP-glucose 4-epimerase GEPI48	gbpln	Eukaryota	Viridiplantae	Nelumbo	Nelumbo nucifera	common	LG_I_c01851_00705	LK_I_c06503_03885 unnamed protein product	352	352	0.0	100	98.8636	99.1477	LG_I_c01851_00705	AbisacEGm016537t2 type=protein; aalen=; clen=1676; offs=; oid=evgvelvk91Loc3507t1; organism=Abies sachalinensis;	352	352	0.0	100	91.4773	95.1705	LG_I_c01851_00705	AT4G10960.1 | UDP-D-glucose/UDP-D-galactose 4-epimerase 5 | Chr4:6716083-6718472 REVERSE LENGTH=351 | 201606	352	351	0.0	99.7159	76.4205	84.6591	LG_I_c01851_00705	PILA_21081 unnamed protein product	352	355	0.0	100.852	90.0568
LG_I_c01852_00706	AAC32123.1 ATAF1-like protein, partial [Picea mariana]	66.7	120	40	0	1	120	48	167	8.6e-36	159.8	ATAF1-like protein, partial	gbpln	Eukaryota	Viridiplantae	Picea	Picea mariana	unassigned	LG_I_c01852_00706	LK_I_c29193_18623 unnamed protein product	134	382	1e-80	285.075	86.5672	87.3134	LG_I_c01852_00706	AbisacEGm018433t4 type=protein; aalen=; clen=1314; offs=; oid=evgvelvk65Loc6761t1; organism=Abies sachalinensis;	134	280	1e-68	208.955	74.6269	81.3433	LG_I_c01852_00706	AT1G77450.1 | NAC domain containing protein 32 | Chr1:29100029-29100981 FORWARD LENGTH=253 | 201606	134	253	6e-14	188.806	23.1343	23.1343	LG_I_c01852_00706	PILA_16080 unnamed protein product	134	385	2e-62	287.313	73.1343
LG_I_c01853_00707	ABK23285.1 unknown [Picea sitchensis]	86.4	81	11	0	35	115	41	121	4.7e-28	134	unknown	gbpln	Eukaryota	Viridiplantae	Picea	Picea sitchensis	unassigned	LG_I_c01853_00707	LK_I_c33576_21641 unnamed protein product	126	134	1e-60	106.349	72.2222	73.0159	LG_I_c01853_00707	AbisacEGm030318t1 type=protein; aalen=; clen=834; offs=; oid=evgvelvk71Loc9809t10; organism=Abies sachalinensis;	126	164	3e-24	130.159	50	54.7619	LG_I_c01853_00707	No_hits	126	#	#	#	#	#	LG_I_c01853_00707	PILA_20727 unnamed protein product	126	147	3e-36	116.667	46.8254
LG_I_c01854_00708	ABK25218.1 unknown [Picea sitchensis]	77.4	314	64	1	1	314	1	307	1.5e-128	469.2	unknown	gbpln	Eukaryota	Viridiplantae	Picea	Picea sitchensis	common	LG_I_c01854_00708	LK_I_c01908_00809 unnamed protein product	315	317	0.0	100.635	98.7302	99.0476	LG_I_c01854_00708	AbisacEGm025459t1 type=protein; aalen=; clen=1445; offs=; oid=evgvelvk65Loc3255t1; organism=Abies sachalinensis;	315	218	1e-84	69.2063	46.3492	49.5238	LG_I_c01854_00708	AT5G01260.3 | Carbohydrate-binding-like fold | Chr5:105367-106804 FORWARD LENGTH=297 | 201606	315	297	2e-28	94.2857	14.2857	21.5873	LG_I_c01854_00708	PILA_11228 unnamed protein product	315	291	1e-168	92.381	76.8254
LG_I_c01858_00709	AMB51425.1 leucoanthocyanidin reductase 3 [Picea abies]	92.6	352	26	0	1	352	1	352	2.8e-187	664.5	leucoanthocyanidin reductase 3	gbpln	Eukaryota	Viridiplantae	Picea	Picea abies	common	LG_I_c01858_00709	LK_I_c00405_00032 unnamed protein product	353	353	0.0	100	100	100	LG_I_c01858_00709	AbisacEGm016001t1 type=protein; aalen=; clen=1905; offs=; oid=evgvelvk51Loc16905t4; organism=Abies sachalinensis;	353	363	0.0	102.833	92.068	96.3173	LG_I_c01858_00709	AT1G75290.1 | NAD(P)-binding Rossmann-fold superfamily protein | Chr1:28253890-28255173 FORWARD LENGTH=318 | 201606	353	318	1e-94	90.085	38.8102	55.5241	LG_I_c01858_00709	PILA_29498 unnamed protein product	353	355	0.0	100.567	86.6856
LG_I_c01864_00712	ABR17311.1 unknown [Picea sitchensis]	89.9	238	23	1	1	238	7	243	4.5e-112	414.1	unknown	gbpln	Eukaryota	Viridiplantae	Picea	Picea sitchensis	common	LG_I_c01864_00712	LK_I_c21749_13928 unnamed protein product	241	241	9e-176	100	97.9253	97.9253	LG_I_c01864_00712	AbisacEGm020028t1 type=protein; aalen=; clen=1642; offs=; oid=evgvelvk65Loc16068t4; organism=Abies sachalinensis;	241	295	1e-134	122.407	80.4979	83.8174	LG_I_c01864_00712	AT1G14340.1 | RNA-binding (RRM/RBD/RNP motifs) family protein | Chr1:4897709-4898776 FORWARD LENGTH=244 | 201606	241	244	2e-82	101.245	51.4523	72.1992	LG_I_c01864_00712	PILA_14961 unnamed protein product	241	246	1e-154	102.075	86.722
LG_I_c01865_00713	ABK24519.1 unknown [Picea sitchensis]	100	28	0	0	1	28	87	114	2.1e-07	65.5	unknown	gbpln	Eukaryota	Viridiplantae	Picea	Picea sitchensis	common	LG_I_c01865_00713	LK_I_c08872_05421 unnamed protein product	129	215	3e-89	166.667	100	100	LG_I_c01865_00713	No_hits	129	#	#	#	#	#	LG_I_c01865_00713	No_hits	129	#	#	#	#	#	LG_I_c01865_00713	PILA_20243 unnamed protein product	129	182	3e-13	141.085	20.9302
LG_I_c01866_00714	ABK26007.1 unknown [Picea sitchensis]	84.6	253	37	1	1	253	1	251	1.5e-121	445.7	unknown	gbpln	Eukaryota	Viridiplantae	Picea	Picea sitchensis	common	LG_I_c01866_00714	LK_T_011125_c00_g01_i01.p1 unnamed protein product	254	254	0.0	100	99.2126	99.2126	LG_I_c01866_00714	AbisacEGm022785t1 type=protein; aalen=; clen=1435; offs=; oid=evgvelvk85Loc2736t2; organism=Abies sachalinensis;	254	253	2e-157	99.6063	83.4646	88.189	LG_I_c01866_00714	AT3G22850.1 | aluminum induced protein with YGL and LRDR motifs | Chr3:8089067-8090275 FORWARD LENGTH=248 | 201606	254	248	5e-82	97.6378	47.2441	65.3543	LG_I_c01866_00714	PILA_30225 unnamed protein product	254	221	7e-120	87.0079	66.9291
LG_I_c01867_00715	XP_010257112.1 PREDICTED: AT-hook motif nuclear-localized protein 15-like [Nelumbo nucifera]	58	224	82	3	85	303	179	395	1.1e-59	240.4	PREDICTED: AT-hook motif nuclear-localized protein 15-like	gbpln	Eukaryota	Viridiplantae	Nelumbo	Nelumbo nucifera	common	LG_I_c01867_00715	LK_I_c33529_21613 unnamed protein product	304	302	0.0	99.3421	98.3553	98.6842	LG_I_c01867_00715	AbisacEGm020084t1 type=protein; aalen=; clen=1511; offs=; oid=evgvelvk21Loc15035t3; organism=Abies sachalinensis;	304	294	2e-116	96.7105	65.7895	76.9737	LG_I_c01867_00715	AT4G14465.1 | AT-hook motif nuclear-localized protein 20 | Chr4:8320972-8321817 FORWARD LENGTH=281 | 201606	304	281	3e-53	92.4342	38.1579	49.3421	LG_I_c01867_00715	PILA_08686 unnamed protein product	304	639	1e-100	210.197	63.8158
LG_I_c01868_00716	ACN41021.1 unknown [Picea sitchensis]	86.4	295	31	2	1	287	1	294	2.9e-131	478.8	unknown	gbpln	Eukaryota	Viridiplantae	Picea	Picea sitchensis	common	LG_I_c01868_00716	LK_I_c02194_00995 unnamed protein product	475	475	0.0	100	98.7368	99.5789	LG_I_c01868_00716	AbisacEGm010472t1 type=protein; aalen=; clen=2313; offs=; oid=evgvelvk21Loc2712t9; organism=Abies sachalinensis;	475	485	0.0	102.105	90.5263	94.9474	LG_I_c01868_00716	AT1G64890.1 | Major facilitator superfamily protein | Chr1:24109752-24111165 FORWARD LENGTH=442 | 201606	475	442	3e-135	93.0526	45.8947	64	LG_I_c01868_00716	PILA_14333 unnamed protein product	475	482	0.0	101.474	89.4737
LG_I_c01870_00717	ADE77492.1 unknown [Picea sitchensis]	98.6	207	3	0	1	207	1	207	2.5e-111	411.4	unknown	gbpln	Eukaryota	Viridiplantae	Picea	Picea sitchensis	common	LG_I_c01870_00717	LK_I_c20183_12841 unnamed protein product	208	208	7e-154	100	99.5192	99.5192	LG_I_c01870_00717	AbisacEGm025474t1 type=protein; aalen=; clen=1877; offs=; oid=evgvelvk81Loc1586t2; organism=Abies sachalinensis;	208	218	8e-152	104.808	98.0769	98.5577	LG_I_c01870_00717	AT2G31140.1 | Peptidase S24/S26A/S26B/S26C family protein | Chr2:13270088-13271619 FORWARD LENGTH=205 | 201606	208	205	7e-90	98.5577	56.25	79.3269	LG_I_c01870_00717	PILA_36237 unnamed protein product	208	206	3e-148	99.0385	96.1538
LG_I_c01875_00720	ADE76233.1 unknown [Picea sitchensis]	90.5	116	11	0	31	146	51	166	1.1e-52	216.1	unknown	gbpln	Eukaryota	Viridiplantae	Picea	Picea sitchensis	unassigned	LG_I_c01875_00720	LK_T_011389_c00_g02_i01.p1 unnamed protein product	152	467	2e-80	307.237	74.3421	75.6579	LG_I_c01875_00720	AbisacEGm011508t1 type=protein; aalen=; clen=1748; offs=; oid=evgvelvk31Loc964t3; organism=Abies sachalinensis;	152	459	8e-68	301.974	67.1053	69.0789	LG_I_c01875_00720	No_hits	152	#	#	#	#	#	LG_I_c01875_00720	PILA_08118 unnamed protein product	152	487	2e-65	320.395	65.1316
LG_I_c01878_00722	ABK23441.1 unknown [Picea sitchensis]	93.2	88	6	0	1	88	1	88	1.7e-40	174.9	unknown	gbpln	Eukaryota	Viridiplantae	Picea	Picea sitchensis	unassigned	LG_I_c01878_00722	No_hits	89	#	#	#	#	#	LG_I_c01878_00722	No_hits	89	#	#	#	#	#	LG_I_c01878_00722	AT4G33100.1 | protein phosphatase | Chr4:15971701-15972342 FORWARD LENGTH=92 | 201606	89	92	1e-21	103.371	37.0787	59.5506	LG_I_c01878_00722	PILA_03082 unnamed protein product	89	176	6e-57	197.753	89.8876
LG_I_c01879_00723	ACN40132.1 unknown [Picea sitchensis]	88.6	316	34	1	1	314	1	316	5.3e-153	550.4	unknown	gbpln	Eukaryota	Viridiplantae	Picea	Picea sitchensis	common	LG_I_c01879_00723	LK_I_c12137_07512 unnamed protein product	315	318	0.0	100.952	100	100	LG_I_c01879_00723	AbisacEGm020031t1 type=protein; aalen=; clen=1675; offs=; oid=evgvelvk45Loc19320t3; organism=Abies sachalinensis;	315	295	2e-147	93.6508	73.6508	76.1905	LG_I_c01879_00723	AT1G22700.2 | Tetratricopeptide repeat (TPR)-like superfamily protein | Chr1:8028323-8029878 REVERSE LENGTH=296 | 201606	315	296	4e-90	93.9683	47.3016	62.8571	LG_I_c01879_00723	PILA_06846 unnamed protein product	315	317	0.0	100.635	87.3016
LG_I_c01882_00724	PTQ35619.1 hypothetical protein MARPO_0070s0081 [Marchantia polymorpha]	81.4	118	22	0	1	118	1	118	3.8e-51	210.7	hypothetical protein MARPO_0070s0081	gbpln	Eukaryota	Viridiplantae	Marchantia	Marchantia polymorpha	common	LG_I_c01882_00724	LK_T_001966_c00_g01_i01.p1 unnamed protein product	119	119	5e-85	100	100	100	LG_I_c01882_00724	AbisacEGm067792t1 type=protein; aalen=; clen=580; offs=; oid=evgvelvk91Loc13470t1; organism=Abies sachalinensis;	119	117	8e-54	98.3193	67.2269	81.5126	LG_I_c01882_00724	AT1G22050.1 | membrane-anchored ubiquitin-fold protein 6 precursor | Chr1:7771897-7772843 FORWARD LENGTH=119 | 201606	119	119	5e-54	100	66.3866	82.3529	LG_I_c01882_00724	PILA_06976 unnamed protein product	119	119	3e-82	100	96.6387
LG_I_c01885_00726	AZA06015.1 ycf2 (chloroplast) [Larix gmelinii var. olgensis]	99.4	159	1	0	12	170	32	190	3e-81	311.2	ycf2 (chloroplast)	gbpln	Eukaryota	Viridiplantae	Larix	Larix gmelinii	common	LG_I_c01885_00726	LK_I_c14259_78901 unnamed protein product	176	708	1e-56	402.273	51.1364	51.7045	LG_I_c01885_00726	No_hits	176	#	#	#	#	#	LG_I_c01885_00726	ATCG01280.1 | Chloroplast Ycf2%3BATPase%2C AAA type%2C core | ChrC:145291-152175 REVERSE LENGTH=2294 | 201606	176	2294	7e-14	1303.41	25	34.6591	LG_I_c01885_00726	PILA_12050 unnamed protein product	176	343	1e-72	194.886	60.7955
LG_I_c01889_00728	ABK21983.1 unknown [Picea sitchensis]	84.2	341	54	0	1	341	1	341	1e-165	592.8	unknown	gbpln	Eukaryota	Viridiplantae	Picea	Picea sitchensis	common	LG_I_c01889_00728	LK_T_003931_c00_g02_i01.p1 unnamed protein product	342	342	0.0	100	77.4854	89.1813	LG_I_c01889_00728	AbisacEGm017282t1 type=protein; aalen=; clen=1434; offs=; oid=evgvelvk95Loc19299t1; organism=Abies sachalinensis;	342	342	0.0	100	81.8713	89.4737	LG_I_c01889_00728	AT5G66390.1 | Peroxidase superfamily protein | Chr5:26516063-26517329 REVERSE LENGTH=336 | 201606	342	336	6e-131	98.2456	53.5088	69.5906	LG_I_c01889_00728	PILA_18607 unnamed protein product	342	480	0.0	140.351	84.5029
LG_I_c01890_00729	#	#	#	#	#	#	#	#	#	#	#	-	----	----	----	----	----	common	LG_I_c01890_00729	LK_I_c18848_11884 unnamed protein product	218	218	1e-145	100	99.5413	99.5413	LG_I_c01890_00729	AbisacEGm025568t1 type=protein; aalen=; clen=1357; offs=; oid=evgvelvk91Loc3541t1; organism=Abies sachalinensis;	218	217	2e-48	99.5413	66.5138	82.1101	LG_I_c01890_00729	No_hits	218	#	#	#	#	#	LG_I_c01890_00729	No_hits	218	#	#	#	#
LG_I_c01893_00730	ACN40571.1 unknown [Picea sitchensis]	94.6	261	13	1	1	260	1	261	5.2e-138	500.4	unknown	gbpln	Eukaryota	Viridiplantae	Picea	Picea sitchensis	common	LG_I_c01893_00730	LK_T_022379_c00_g01_i04.p1 unnamed protein product	261	240	7e-180	91.954	91.954	91.954	LG_I_c01893_00730	AbisacEGm018262t1 type=protein; aalen=; clen=2011; offs=; oid=evgvelvk25Loc23017t4; organism=Abies sachalinensis;	261	326	2e-161	124.904	83.5249	85.0575	LG_I_c01893_00730	AT3G18380.1 | DNA-BINDING TRANSCRIPTION FACTOR 2 | Chr3:6311002-6313181 REVERSE LENGTH=348 | 201606	261	348	1e-92	133.333	53.6398	68.5824	LG_I_c01893_00730	PILA_33887 unnamed protein product	261	261	0.0	100	93.1034
LG_I_c01896_00731	ABK21202.1 unknown [Picea sitchensis]	90.4	188	18	0	1	188	1	188	3.9e-103	384	unknown	gbpln	Eukaryota	Viridiplantae	Picea	Picea sitchensis	common	LG_I_c01896_00731	LK_I_c42986_54940 unnamed protein product	189	189	4e-142	100	100	100	LG_I_c01896_00731	AbisacEGm028029t1 type=protein; aalen=; clen=1107; offs=; oid=evgvelvk31Loc2218t4; organism=Abies sachalinensis;	189	188	6e-131	99.4709	89.418	96.2963	LG_I_c01896_00731	AT4G14710.2 | RmlC-like cupins superfamily protein | Chr4:8424897-8426360 REVERSE LENGTH=199 | 201606	189	199	3e-98	105.291	66.6667	82.0106	LG_I_c01896_00731	PILA_25319 unnamed protein product	189	175	2e-121	92.5926	84.6561
LG_I_c01899_00732	ABK20971.1 unknown [Picea sitchensis]	78.4	97	21	0	1	97	1	97	7.6e-27	129.8	unknown	gbpln	Eukaryota	Viridiplantae	Picea	Picea sitchensis	unassigned	LG_I_c01899_00732	LK_I_c01701_32702 unnamed protein product	107	136	3e-64	127.103	90.6542	90.6542	LG_I_c01899_00732	No_hits	107	#	#	#	#	#	LG_I_c01899_00732	No_hits	107	#	#	#	#	#	LG_I_c01899_00732	No_hits	107	#	#	#	#
LG_I_c01901_00734	ABR18434.1 unknown [Picea sitchensis]	88.9	395	44	0	1	395	1	395	3.2e-163	584.7	unknown	gbpln	Eukaryota	Viridiplantae	Picea	Picea sitchensis	common	LG_I_c01901_00734	LK_I_c00682_00110 unnamed protein product	396	396	0.0	100	100	100	LG_I_c01901_00734	AbisacEGm014269t1 type=protein; aalen=; clen=1710; offs=; oid=evgvelvk21Loc10696t5; organism=Abies sachalinensis;	396	395	0.0	99.7475	87.8788	92.4242	LG_I_c01901_00734	AT3G22190.4 | IQ-domain 5 | Chr3:7831280-7833512 REVERSE LENGTH=422 | 201606	396	422	1e-64	106.566	37.3737	46.4646	LG_I_c01901_00734	PILA_05076 unnamed protein product	396	396	0.0	100	86.3636
LG_I_c01904_00735	ABK21956.1 unknown [Picea sitchensis]	92.4	264	20	0	1	264	1	264	1.2e-137	499.2	unknown	gbpln	Eukaryota	Viridiplantae	Picea	Picea sitchensis	common	LG_I_c01904_00735	LK_T_017708_c00_g01_i02.p1 unnamed protein product	265	265	0.0	100	99.2453	100	LG_I_c01904_00735	AbisacEGm021876t4 type=protein; aalen=; clen=1008; offs=; oid=evgvelvk95Loc1624t1; organism=Abies sachalinensis;	265	263	2e-177	99.2453	93.9623	95.8491	LG_I_c01904_00735	AT3G48680.1 | gamma carbonic anhydrase-like 2 | Chr3:18035107-18036773 FORWARD LENGTH=256 | 201606	265	256	4e-109	96.6038	56.6038	65.283	LG_I_c01904_00735	PILA_13117 unnamed protein product	265	265	1e-171	100	89.0566
LG_I_c01906_00737	XP_021610856.1 glycylpeptide N-tetradecanoyltransferase 1-like [Manihot esculenta]	86.6	187	25	0	37	223	221	407	1.2e-91	346.3	glycylpeptide N-tetradecanoyltransferase 1-like	gbpln	Eukaryota	Viridiplantae	Manihot	Manihot esculenta	unassigned	LG_I_c01906_00737	LK_I_c41992_26595 unnamed protein product	245	461	1e-135	188.163	75.9184	75.9184	LG_I_c01906_00737	AbisacEGm012703t1 type=protein; aalen=; clen=2070; offs=; oid=evgvelvk61Loc22505t2; organism=Abies sachalinensis;	245	430	3e-129	175.51	71.8367	75.102	LG_I_c01906_00737	AT5G57020.1 | myristoyl-CoA:protein N-myristoyltransferase | Chr5:23075451-23076755 FORWARD LENGTH=434 | 201606	245	434	5e-110	177.143	60	69.7959	LG_I_c01906_00737	PILA_19815 unnamed protein product	245	485	3e-131	197.959	73.0612
LG_I_c01908_00739	ADE76070.1 unknown [Picea sitchensis]	94.3	314	18	0	1	314	1	314	1e-172	615.9	unknown	gbpln	Eukaryota	Viridiplantae	Picea	Picea sitchensis	common	LG_I_c01908_00739	LK_I_c16202_10020 unnamed protein product	315	326	0.0	103.492	100	100	LG_I_c01908_00739	AbisacEGm069578t1 type=protein; aalen=; clen=1554; offs=; oid=evgvelvk41Loc19003t1; organism=Abies sachalinensis;	315	313	0.0	99.3651	94.2857	96.1905	LG_I_c01908_00739	AT2G21250.1 | NAD(P)-linked oxidoreductase superfamily protein | Chr2:9103408-9105116 REVERSE LENGTH=309 | 201606	315	309	0.0	98.0952	76.1905	85.0794	LG_I_c01908_00739	PILA_29495 unnamed protein product	315	315	0.0	100	93.0159
LG_I_c01909_00740	ABK21645.1 unknown [Picea sitchensis]	69.5	95	22	1	1	95	1	88	5.7e-26	126.7	unknown	gbpln	Eukaryota	Viridiplantae	Picea	Picea sitchensis	unassigned	LG_I_c01909_00740	LK_I_c43145_55013 unnamed protein product	96	122	3e-52	127.083	91.6667	96.875	LG_I_c01909_00740	AbisacEGm036826t1 type=protein; aalen=; clen=367; offs=; oid=evgvelvk75Loc20746t1; organism=Abies sachalinensis;	96	122	7e-35	127.083	72.9167	82.2917	LG_I_c01909_00740	No_hits	96	#	#	#	#	#	LG_I_c01909_00740	No_hits	96	#	#	#	#
LG_I_c01910_00741	ABK22759.1 unknown [Picea sitchensis]	83.6	55	9	0	1	55	1	55	1.1e-16	95.5	unknown	gbpln	Eukaryota	Viridiplantae	Picea	Picea sitchensis	unassigned	LG_I_c01910_00741	LK_T_010110_c00_g01_i02.p2 unnamed protein product	77	130	5e-32	168.831	66.2338	70.1299	LG_I_c01910_00741	AbisacEGm029398t1 type=protein; aalen=; clen=1252; offs=; oid=evgvelvk75Loc247t1; organism=Abies sachalinensis;	77	173	1e-26	224.675	57.1429	64.9351	LG_I_c01910_00741	No_hits	77	#	#	#	#	#	LG_I_c01910_00741	PILA_07868 unnamed protein product	77	174	4e-27	225.974	57.1429
LG_I_c01912_00742	XP_031493837.1 E3 ubiquitin-protein ligase APD2-like isoform X1 [Nymphaea colorata]	42	383	215	3	28	408	16	393	2.2e-87	332.8	E3 ubiquitin-protein ligase APD2-like isoform X1	gbpln	Eukaryota	Viridiplantae	Nymphaea	Nymphaea colorata	common	LG_I_c01912_00742	LK_I_c18333_11534 unnamed protein product	409	409	0.0	100	99.7555	99.7555	LG_I_c01912_00742	AbisacEGm013517t1 type=protein; aalen=; clen=1812; offs=; oid=evgvelvk31Loc13723t8; organism=Abies sachalinensis;	409	412	0.0	100.733	87.0416	92.9095	LG_I_c01912_00742	AT5G01450.1 | RING/U-box superfamily protein | Chr5:183693-186244 REVERSE LENGTH=444 | 201606	409	444	1e-60	108.557	33.7408	49.8778	LG_I_c01912_00742	PILA_08925 unnamed protein product	409	411	0.0	100.489	87.5306
LG_I_c01915_00743	ABK24490.1 unknown [Picea sitchensis]	87.4	214	27	0	1	214	1	214	1.6e-100	375.6	unknown	gbpln	Eukaryota	Viridiplantae	Picea	Picea sitchensis	common	LG_I_c01915_00743	LK_I_c21443_44005 unnamed protein product	216	216	7e-162	100	99.537	100	LG_I_c01915_00743	AbisacEGm025770t2 type=protein; aalen=; clen=899; offs=; oid=evgvelvk95Loc14156t1; organism=Abies sachalinensis;	216	215	8e-154	99.537	93.5185	97.6852	LG_I_c01915_00743	AT5G60860.1 | RAB GTPase homolog A1F | Chr5:24484750-24485565 FORWARD LENGTH=217 | 201606	216	217	6e-127	100.463	79.6296	90.2778	LG_I_c01915_00743	PILA_19074 unnamed protein product	216	216	3e-157	100	96.2963
LG_I_c01918_00745	ABK23784.1 unknown [Picea sitchensis]	87	215	28	0	1	215	1	215	6.9e-104	386.7	unknown	gbpln	Eukaryota	Viridiplantae	Picea	Picea sitchensis	common	LG_I_c01918_00745	LK_I_c27958_17796 unnamed protein product	216	216	5e-160	100	98.6111	99.0741	LG_I_c01918_00745	AbisacEGm022568t1 type=protein; aalen=; clen=1291; offs=; oid=evgvelvk51Loc2351t3; organism=Abies sachalinensis;	216	256	7e-132	118.519	82.4074	88.4259	LG_I_c01918_00745	AT5G04600.1 | RNA-binding (RRM/RBD/RNP motifs) family protein | Chr5:1323700-1325486 FORWARD LENGTH=222 | 201606	216	222	1e-68	102.778	46.2963	64.8148	LG_I_c01918_00745	PILA_31560 unnamed protein product	216	216	7e-134	100	83.3333
LG_I_c01921_00747	ABK21917.1 unknown [Picea sitchensis]	95.7	139	6	0	17	155	1	139	4e-69	271.2	unknown	gbpln	Eukaryota	Viridiplantae	Picea	Picea sitchensis	unassigned	LG_I_c01921_00747	LK_I_c35799_23150 unnamed protein product	206	309	4e-110	150	73.301	74.2718	LG_I_c01921_00747	AbisacEGm067065t1 type=protein; aalen=; clen=1369; offs=; oid=evgvelvk81Loc17530t1; organism=Abies sachalinensis;	206	292	5e-90	141.748	60.6796	63.5922	LG_I_c01921_00747	AT4G35000.1 | ascorbate peroxidase 3 | Chr4:16665007-16667541 REVERSE LENGTH=287 | 201606	206	287	7e-75	139.32	52.4272	57.767	LG_I_c01921_00747	PILA_35954 unnamed protein product	206	372	3e-98	180.583	67.9612
LG_I_c01927_00750	ABR16491.1 unknown [Picea sitchensis]	88.3	384	45	0	56	439	17	400	4.3e-193	684.1	unknown	gbpln	Eukaryota	Viridiplantae	Picea	Picea sitchensis	common	LG_I_c01927_00750	LK_T_020572_c00_g01_i02.p1 unnamed protein product	440	321	0.0	72.9545	70.6818	70.6818	LG_I_c01927_00750	AbisacEGm065202t2 type=protein; aalen=; clen=1908; offs=; oid=evgvelvk85Loc19002t6; organism=Abies sachalinensis;	440	394	0.0	89.5455	72.2727	78.8636	LG_I_c01927_00750	AT3G13540.1 | myb domain protein 5 | Chr3:4420239-4421443 FORWARD LENGTH=249 | 201606	440	249	2e-54	56.5909	21.3636	25.6818	LG_I_c01927_00750	PILA_31355 unnamed protein product	440	401	0.0	91.1364	74.5455
LG_I_c01930_00751	ABK22003.1 unknown [Picea sitchensis]	73.7	236	52	2	1	234	10	237	1.3e-71	279.6	unknown	gbpln	Eukaryota	Viridiplantae	Picea	Picea sitchensis	common	LG_I_c01930_00751	LK_T_023090_c00_g01_i01.p1 unnamed protein product	235	235	9e-172	100	98.2979	99.5745	LG_I_c01930_00751	AbisacEGm024615t1 type=protein; aalen=; clen=901; offs=; oid=evgvelvk91Loc25527t1; organism=Abies sachalinensis;	235	228	8e-104	97.0213	68.5106	77.4468	LG_I_c01930_00751	AT2G26110.1 | bromodomain protein (DUF761) | Chr2:11120869-11121798 FORWARD LENGTH=309 | 201606	235	309	4e-25	131.489	39.1489	58.7234	LG_I_c01930_00751	PILA_12859 unnamed protein product	235	324	6e-61	137.872	45.1064
LG_I_c01933_00752	XP_004504022.1 uncharacterized protein LOC101490185 [Cicer arietinum]	79.5	288	59	0	48	335	49	336	1.3e-125	459.5	uncharacterized protein LOC101490185	gbpln	Eukaryota	Viridiplantae	Cicer	Cicer arietinum	common	LG_I_c01933_00752	LK_T_011103_c00_g01_i02.p1 unnamed protein product	337	333	0.0	98.8131	98.5163	98.5163	LG_I_c01933_00752	AbisacEGm059873t5 type=protein; aalen=; clen=993; offs=; oid=evgvelvk91Loc24530t1; organism=Abies sachalinensis;	337	331	0.0	98.2196	90.2077	92.5816	LG_I_c01933_00752	AT2G21960.1 | transmembrane protein | Chr2:9354990-9356958 FORWARD LENGTH=332 | 201606	337	332	2e-152	98.5163	62.6113	72.997	LG_I_c01933_00752	PILA_30938 unnamed protein product	337	284	0.0	84.273	78.0415
LG_I_c01936_00753	PSS20997.1 Heparanase-like protein [Actinidia chinensis var. chinensis]	60.3	526	203	4	32	554	24	546	7.6e-187	663.7	Heparanase-like protein	gbpln	Eukaryota	Viridiplantae	Actinidia	Actinidia chinensis	common	LG_I_c01936_00753	LK_I_c00475_00050 unnamed protein product	556	556	0.0	100	99.8201	100	LG_I_c01936_00753	AbisacEGm005765t4 type=protein; aalen=; clen=2353; offs=; oid=evgvelvk41Loc9000t9; organism=Abies sachalinensis;	556	594	0.0	106.835	86.6906	92.6259	LG_I_c01936_00753	AT5G34940.2 | glucuronidase 3 | Chr5:13235912-13238718 REVERSE LENGTH=536 | 201606	556	536	0.0	96.4029	50.1799	63.8489	LG_I_c01936_00753	PILA_35647 unnamed protein product	556	674	0.0	121.223	82.1942
LG_I_c01943_00755	ABK23082.1 unknown [Picea sitchensis]	89.5	181	19	0	1	181	1	181	8.7e-92	346.3	unknown	gbpln	Eukaryota	Viridiplantae	Picea	Picea sitchensis	common	LG_I_c01943_00755	LK_I_c28166_47934 unnamed protein product	182	182	1e-138	100	100	100	LG_I_c01943_00755	AbisacEGm028629t2 type=protein; aalen=; clen=879; offs=; oid=evgvelvk91Loc4138t2; organism=Abies sachalinensis;	182	181	7e-123	99.4505	86.2637	93.956	LG_I_c01943_00755	AT5G07470.1 | peptidemethionine sulfoxide reductase 3 | Chr5:2362760-2364286 REVERSE LENGTH=202 | 201606	182	202	3e-98	110.989	70.8791	83.5165	LG_I_c01943_00755	PILA_27097 unnamed protein product	182	279	1e-99	153.297	73.0769
LG_I_c01950_00756	ABK26309.1 unknown [Picea sitchensis]	93.9	114	7	0	1	114	1	114	7.1e-39	169.9	unknown	gbpln	Eukaryota	Viridiplantae	Picea	Picea sitchensis	common	LG_I_c01950_00756	LK_I_c10731_06612 unnamed protein product	115	115	4e-78	100	100	100	LG_I_c01950_00756	AbisacEGm035350t1 type=protein; aalen=; clen=541; offs=; oid=evgvelvk71Loc16475t1; organism=Abies sachalinensis;	115	129	1e-25	112.174	52.1739	53.913	LG_I_c01950_00756	AT1G26355.1 | SPIRAL1-like1 | Chr1:9117950-9118611 REVERSE LENGTH=113 | 201606	115	113	2e-38	98.2609	58.2609	68.6957	LG_I_c01950_00756	PILA_23723 unnamed protein product	115	105	5e-21	91.3043	46.9565
LG_I_c01956_00759	ADE76256.1 unknown [Picea sitchensis]	86.6	149	19	1	1	149	1	148	4e-66	260.8	unknown	gbpln	Eukaryota	Viridiplantae	Picea	Picea sitchensis	common	LG_I_c01956_00759	LK_I_c26434_17193 unnamed protein product	150	150	3e-110	100	99.3333	99.3333	LG_I_c01956_00759	AbisacEGm057132t1 type=protein; aalen=; clen=728; offs=; oid=evgvelvk31Loc11253t7; organism=Abies sachalinensis;	150	148	2e-88	98.6667	83.3333	86.6667	LG_I_c01956_00759	AT1G80920.1 | Chaperone DnaJ-domain superfamily protein | Chr1:30403863-30404549 REVERSE LENGTH=163 | 201606	150	163	1e-35	108.667	38	52	LG_I_c01956_00759	PILA_35688 unnamed protein product	150	149	6e-92	99.3333	86
LG_I_c01957_00760	ABK21017.1 unknown [Picea sitchensis]	82	244	44	0	1	244	1	244	3.7e-93	351.3	unknown	gbpln	Eukaryota	Viridiplantae	Picea	Picea sitchensis	common	LG_I_c01957_00760	LK_T_012438_c00_g01_i01.p1 unnamed protein product	245	245	0.0	100	99.5918	100	LG_I_c01957_00760	AbisacEGm023426t1 type=protein; aalen=; clen=1129; offs=; oid=evgvelvk95Loc7310t1; organism=Abies sachalinensis;	245	244	8e-151	99.5918	86.5306	93.8776	LG_I_c01957_00760	AT1G17620.1 | Late embryogenesis abundant (LEA) hydroxyproline-rich glycoprotein family | Chr1:6062313-6063107 FORWARD LENGTH=264 | 201606	245	264	6e-31	107.755	37.1429	57.551	LG_I_c01957_00760	PILA_24971 unnamed protein product	245	243	8e-141	99.1837	82.0408
LG_I_c01961_00762	ABK24718.1 unknown [Picea sitchensis]	86.1	36	5	0	116	151	53	88	9e-06	60.5	unknown	gbpln	Eukaryota	Viridiplantae	Picea	Picea sitchensis	common	LG_I_c01961_00762	LK_I_c28552_18195 unnamed protein product	170	464	7e-44	272.941	44.7059	45.2941	LG_I_c01961_00762	AbisacEGm066704t2 type=protein; aalen=; clen=1760; offs=; oid=evgvelvk85Loc456t9; organism=Abies sachalinensis;	170	450	2e-22	264.706	31.1765	33.5294	LG_I_c01961_00762	No_hits	170	#	#	#	#	#	LG_I_c01961_00762	PILA_33253 unnamed protein product	170	432	2e-23	254.118	32.9412
LG_I_c01964_00763	ABK22641.1 unknown [Picea sitchensis]	67.7	124	37	1	26	146	14	137	4e-26	127.9	unknown	gbpln	Eukaryota	Viridiplantae	Picea	Picea sitchensis	common	LG_I_c01964_00763	LK_I_c20700_43547 unnamed protein product	149	149	3e-108	100	100	100	LG_I_c01964_00763	No_hits	149	#	#	#	#	#	LG_I_c01964_00763	No_hits	149	#	#	#	#	#	LG_I_c01964_00763	No_hits	149	#	#	#	#
LG_I_c01965_00764	ABK22249.1 unknown [Picea sitchensis]	97.9	195	4	0	32	226	1	195	1.4e-107	399.1	unknown	gbpln	Eukaryota	Viridiplantae	Picea	Picea sitchensis	unassigned	LG_I_c01965_00764	LK_I_c33065_21288 unnamed protein product	227	196	8e-130	86.3436	74.8899	80.6167	LG_I_c01965_00764	AbisacEGm027389t1 type=protein; aalen=; clen=881; offs=; oid=evgvelvk65Loc26877t1; organism=Abies sachalinensis;	227	196	2e-142	86.3436	82.8194	84.5815	LG_I_c01965_00764	AT5G17060.2 | ADP-ribosylation factor B1B | Chr5:5611056-5612639 FORWARD LENGTH=192 | 201606	227	192	1e-122	84.5815	71.3656	78.8546	LG_I_c01965_00764	PILA_24128 unnamed protein product	227	180	1e-86	79.2952	48.8987
LG_I_c01969_00766	ABK22340.1 unknown [Picea sitchensis]	79.9	159	32	0	3	161	7	165	7.6e-55	223.4	unknown	gbpln	Eukaryota	Viridiplantae	Picea	Picea sitchensis	common	LG_I_c01969_00766	LK_T_005515_c00_g01_i04.p1 unnamed protein product	162	160	7e-108	98.7654	96.2963	96.2963	LG_I_c01969_00766	AbisacEGm062491t4 type=protein; aalen=; clen=746; offs=; oid=evgvelvk95Loc19894t1; organism=Abies sachalinensis;	162	170	3e-78	104.938	80.8642	90.1235	LG_I_c01969_00766	No_hits	162	#	#	#	#	#	LG_I_c01969_00766	No_hits	162	#	#	#	#
LG_I_c01971_00767	ABR17903.1 unknown [Picea sitchensis]	65.4	153	51	1	1	153	1	151	4.3e-16	94.7	unknown	gbpln	Eukaryota	Viridiplantae	Picea	Picea sitchensis	common	LG_I_c01971_00767	LK_I_c01673_57863 unnamed protein product	169	124	5e-83	73.3728	67.4556	67.4556	LG_I_c01971_00767	AbisacEGm022522t1 type=protein; aalen=; clen=1859; offs=; oid=evgvelvk31Loc6814t14; organism=Abies sachalinensis;	169	257	5e-58	152.071	71.0059	73.3728	LG_I_c01971_00767	No_hits	169	#	#	#	#	#	LG_I_c01971_00767	PILA_10190 unnamed protein product	169	262	6e-59	155.03	68.0473
LG_I_c01974_00769	ABK26012.1 unknown [Picea sitchensis]	79.7	369	64	2	11	368	1	369	2.4e-165	591.7	unknown	gbpln	Eukaryota	Viridiplantae	Picea	Picea sitchensis	common	LG_I_c01974_00769	LK_T_008551_c00_g02_i01.p1 unnamed protein product	372	239	2e-141	64.2473	50.8065	55.1075	LG_I_c01974_00769	AbisacEGm015552t1 type=protein; aalen=; clen=1397; offs=; oid=evgvelvk91Loc21445t1; organism=Abies sachalinensis;	372	371	0.0	99.7312	83.0645	89.5161	LG_I_c01974_00769	AT4G09670.1 | Oxidoreductase family protein | Chr4:6107382-6109049 REVERSE LENGTH=362 | 201606	372	362	6e-158	97.3118	52.957	73.3871	LG_I_c01974_00769	PILA_23051 unnamed protein product	372	359	0.0	96.5054	81.4516
LG_I_c01976_00770	ADE76189.1 unknown [Picea sitchensis]	92.8	237	17	0	1	237	1	237	3.1e-129	471.1	unknown	gbpln	Eukaryota	Viridiplantae	Picea	Picea sitchensis	common	LG_I_c01976_00770	LK_I_c00668_00103 unnamed protein product	238	238	5e-179	100	99.5798	100	LG_I_c01976_00770	AbisacEGm021840t1 type=protein; aalen=; clen=1957; offs=; oid=evgvelvk41Loc6800t2; organism=Abies sachalinensis;	238	267	9e-166	112.185	92.437	96.2185	LG_I_c01976_00770	AT2G26070.1 | protein REVERSION-TO-ETHYLENE SENSITIVITY-like protein (DUF778) | Chr2:11105741-11106607 REVERSE LENGTH=250 | 201606	238	250	1e-106	105.042	55.8824	77.7311	LG_I_c01976_00770	PILA_10064 unnamed protein product	238	233	2e-117	97.8992	66.3866
LG_I_c01977_00771	ABK24434.1 unknown [Picea sitchensis]	86	450	58	3	25	473	1	446	5.4e-234	820.1	unknown	gbpln	Eukaryota	Viridiplantae	Picea	Picea sitchensis	common	LG_I_c01977_00771	LK_I_c40172_25428 unnamed protein product	477	477	0.0	100	99.3711	99.5807	LG_I_c01977_00771	AbisacEGm008829t7 type=protein; aalen=; clen=1484; offs=; oid=evgvelvk81Loc1019t16; organism=Abies sachalinensis;	477	455	0.0	95.3878	83.4382	88.6792	LG_I_c01977_00771	AT4G25000.1 | alpha-amylase-like protein | Chr4:12852109-12853825 REVERSE LENGTH=423 | 201606	477	423	2e-168	88.6792	50.3145	61.8449	LG_I_c01977_00771	PILA_35345 unnamed protein product	477	454	0.0	95.1782	80.5031
LG_I_c01981_00774	ABR18217.1 unknown [Picea sitchensis]	90.2	112	8	2	84	192	1	112	6.7e-42	181	unknown	gbpln	Eukaryota	Viridiplantae	Picea	Picea sitchensis	common	LG_I_c01981_00774	LK_I_c14125_08823 unnamed protein product	249	390	2e-124	156.627	76.3052	76.3052	LG_I_c01981_00774	AbisacEGm014494t3 type=protein; aalen=; clen=1336; offs=; oid=evgvelvk35Loc14706t1; organism=Abies sachalinensis;	249	283	1e-95	113.655	71.4859	73.8956	LG_I_c01981_00774	AT4G22150.1 | UBA/UBX domain protein | Chr4:11731272-11732605 REVERSE LENGTH=302 | 201606	249	302	9e-39	121.285	32.1285	36.5462	LG_I_c01981_00774	PILA_00859 unnamed protein product	249	391	2e-91	157.028	67.4699
LG_I_c01984_00775	ADE77538.1 unknown [Picea sitchensis]	81.3	268	50	0	45	312	1	268	3.9e-124	454.5	unknown	gbpln	Eukaryota	Viridiplantae	Picea	Picea sitchensis	unassigned	LG_I_c01984_00775	LK_T_005659_c00_g01_i03.p1 unnamed protein product	313	276	5e-110	88.1789	49.5208	57.1885	LG_I_c01984_00775	AbisacEGm019674t1 type=protein; aalen=; clen=1444; offs=; oid=evgvelvk45Loc9247t7; organism=Abies sachalinensis;	313	301	5e-165	96.1661	73.8019	81.7891	LG_I_c01984_00775	AT5G51260.1 | HAD superfamily%2C subfamily IIIB acid phosphatase | Chr5:20832222-20833466 REVERSE LENGTH=257 | 201606	313	257	2e-79	82.1086	36.1022	50.4792	LG_I_c01984_00775	PILA_26181 unnamed protein product	313	298	7e-135	95.2077	65.1757
LG_I_c01991_00779	PKA64566.1 hypothetical protein AXF42_Ash007312 [Apostasia shenzhenica]	60.7	178	45	4	1	178	1	153	4.7e-45	191	hypothetical protein AXF42_Ash007312	gbpln	Eukaryota	Viridiplantae	Apostasia	Apostasia shenzhenica	common	LG_I_c01991_00779	LK_I_c21360_13648 unnamed protein product	182	182	4e-118	100	98.3516	98.9011	LG_I_c01991_00779	AbisacEGm023279t1 type=protein; aalen=; clen=1225; offs=; oid=evgvelvk51Loc25880t1; organism=Abies sachalinensis;	182	246	9e-80	135.165	85.1648	89.5604	LG_I_c01991_00779	AT3G15680.2 | Ran BP2/NZF zinc finger-like superfamily protein | Chr3:5315437-5316048 FORWARD LENGTH=164 | 201606	182	164	3e-53	90.1099	53.2967	62.6374	LG_I_c01991_00779	PILA_34311 unnamed protein product	182	133	9e-52	73.0769	45.0549
LG_I_c01998_00781	ABK25180.1 unknown [Picea sitchensis]	94.1	153	9	0	1	153	1	153	8.5e-72	279.6	unknown	gbpln	Eukaryota	Viridiplantae	Picea	Picea sitchensis	common	LG_I_c01998_00781	LK_I_c44316_28117 unnamed protein product	154	154	5e-112	100	100	100	LG_I_c01998_00781	AbisacEGm028470t1 type=protein; aalen=; clen=1218; offs=; oid=evgvelvk65Loc16362t4; organism=Abies sachalinensis;	154	183	2e-101	118.831	91.5584	95.4545	LG_I_c01998_00781	AT1G17880.1 | basic transcription factor 3 | Chr1:6152572-6153425 REVERSE LENGTH=165 | 201606	154	165	6e-78	107.143	74.026	83.7662	LG_I_c01998_00781	PILA_27178 unnamed protein product	154	228	1e-93	148.052	94.1558
LG_I_c02006_00785	XP_013258117.1 hypothetical protein A1O9_08277 [Exophiala aquamarina CBS 119918]	55	269	99	11	6	265	1	256	6.7e-56	227.6	hypothetical protein A1O9_08277	gbpln	Eukaryota	Fungi	Exophiala	Exophiala aquamarina	unassigned	LG_I_c02006_00785	LK_I_c32980_21231 unnamed protein product	267	286	1e-41	107.116	44.5693	60.2996	LG_I_c02006_00785	No_hits	267	#	#	#	#	#	LG_I_c02006_00785	No_hits	267	#	#	#	#	#	LG_I_c02006_00785	No_hits	267	#	#	#	#
LG_I_c02009_00787	ABK25837.1 unknown [Picea sitchensis]	93.1	389	27	0	1	389	8	396	6.2e-204	719.9	unknown	gbpln	Eukaryota	Viridiplantae	Picea	Picea sitchensis	common	LG_I_c02009_00787	LK_I_c01741_00695 unnamed protein product	390	390	0.0	100	100	100	LG_I_c02009_00787	AbisacEGm014587t1 type=protein; aalen=; clen=1542; offs=; oid=evgvelvk65Loc36193t1; organism=Abies sachalinensis;	390	389	0.0	99.7436	91.2821	94.8718	LG_I_c02009_00787	AT1G74640.1 | alpha/beta-Hydrolases superfamily protein | Chr1:28032849-28034659 FORWARD LENGTH=370 | 201606	390	370	5e-156	94.8718	55.3846	69.4872	LG_I_c02009_00787	PILA_10453 unnamed protein product	390	334	0.0	85.641	80
LG_I_c02014_00788	ABK26383.1 unknown [Picea sitchensis]	79.4	180	29	1	19	198	1	172	9e-74	286.6	unknown	gbpln	Eukaryota	Viridiplantae	Picea	Picea sitchensis	common	LG_I_c02014_00788	LK_I_c37539_24340 unnamed protein product	199	199	3e-143	100	97.4874	97.9899	LG_I_c02014_00788	AbisacEGm027213t1 type=protein; aalen=; clen=1334; offs=; oid=evgvelvk45Loc13434t1; organism=Abies sachalinensis;	199	199	1e-103	100	75.3769	84.4221	LG_I_c02014_00788	AT1G61930.1 | senescence regulator (Protein of unknown function%2C DUF584) | Chr1:22893218-22893829 FORWARD LENGTH=203 | 201606	199	203	6e-18	102.01	38.6935	50.7538	LG_I_c02014_00788	PILA_14784 unnamed protein product	199	163	3e-58	81.9095	58.794
LG_I_c02016_00790	ADE76569.1 unknown [Picea sitchensis]	95.8	48	2	0	77	124	1	48	3.1e-19	104.8	unknown	gbpln	Eukaryota	Viridiplantae	Picea	Picea sitchensis	unassigned	LG_I_c02016_00790	LK_T_030581_c00_g02_i06.p1 unnamed protein product	126	165	9e-56	130.952	69.0476	69.8413	LG_I_c02016_00790	AbisacEGm055884t1 type=protein; aalen=; clen=704; offs=; oid=evgvelvk25Loc1739t2; organism=Abies sachalinensis;	126	149	3e-30	118.254	40.4762	42.8571	LG_I_c02016_00790	No_hits	126	#	#	#	#	#	LG_I_c02016_00790	PILA_31105 unnamed protein product	126	244	2e-29	193.651	38.8889
LG_I_c02021_00792	ABK25751.1 unknown [Picea sitchensis]	96.2	106	3	1	1	105	1	106	1.5e-22	115.5	unknown	gbpln	Eukaryota	Viridiplantae	Picea	Picea sitchensis	unassigned	LG_I_c02021_00792	No_hits	107	#	#	#	#	#	LG_I_c02021_00792	AbisacEGm036163t1 type=protein; aalen=; clen=426; offs=; oid=evgvelvk21Loc47365t1; organism=Abies sachalinensis;	107	125	5e-15	116.822	39.2523	49.5327	LG_I_c02021_00792	AT5G60460.2 | Preprotein translocase Sec%2C Sec61-beta subunit protein | Chr5:24317590-24317919 REVERSE LENGTH=109 | 201606	107	109	5e-33	101.869	60.7477	66.3551	LG_I_c02021_00792	PILA_10068 unnamed protein product	107	443	6e-32	414.019	58.8785
LG_I_c02022_00793	XP_006836954.1 cinnamoyl-CoA reductase 2 isoform X1 [Amborella trichopoda]	63.5	326	114	2	4	324	11	336	1.1e-121	446.4	cinnamoyl-CoA reductase 2 isoform X1	gbpln	Eukaryota	Viridiplantae	Amborella	Amborella trichopoda	common	LG_I_c02022_00793	LK_T_011073_c00_g01_i03.p1 unnamed protein product	330	330	0.0	100	98.4848	99.3939	LG_I_c02022_00793	AbisacEGm016612t1 type=protein; aalen=; clen=1325; offs=; oid=evgvelvk21Loc13202t3; organism=Abies sachalinensis;	330	353	0.0	106.97	92.1212	96.3636	LG_I_c02022_00793	AT2G02400.1 | NAD(P)-binding Rossmann-fold superfamily protein | Chr2:631413-632449 REVERSE LENGTH=318 | 201606	330	318	3e-147	96.3636	56.6667	77.8788	LG_I_c02022_00793	PILA_32397 unnamed protein product	330	342	0.0	103.636	91.2121
LG_I_c02034_00799	ABK24720.1 unknown [Picea sitchensis]	93.7	189	12	0	1	189	1	189	1.7e-74	288.9	unknown	gbpln	Eukaryota	Viridiplantae	Picea	Picea sitchensis	common	LG_I_c02034_00799	LK_T_004212_c00_g01_i05.p1 unnamed protein product	190	190	1e-139	100	98.9474	98.9474	LG_I_c02034_00799	No_hits	190	#	#	#	#	#	LG_I_c02034_00799	AT5G19910.1 | SOH1 family protein | Chr5:6731484-6732821 REVERSE LENGTH=196 | 201606	190	196	6e-83	103.158	68.9474	78.9474	LG_I_c02034_00799	PILA_07227 unnamed protein product	190	155	9e-93	81.5789	65.7895
LG_I_c02038_00803	ABK26046.1 unknown [Picea sitchensis]	93.5	231	15	0	34	264	1	231	2.6e-97	365.2	unknown	gbpln	Eukaryota	Viridiplantae	Picea	Picea sitchensis	common	LG_I_c02038_00803	LK_I_c26788_47131 unnamed protein product	265	232	5e-169	87.5472	87.5472	87.5472	LG_I_c02038_00803	AbisacEGm024398t1 type=protein; aalen=; clen=1421; offs=; oid=evgvelvk71Loc1126t1; organism=Abies sachalinensis;	265	231	4e-151	87.1698	78.1132	83.0189	LG_I_c02038_00803	AT1G74050.1 | Ribosomal protein L6 family protein | Chr1:27847256-27848680 REVERSE LENGTH=233 | 201606	265	233	4e-103	87.9245	61.5094	71.6981	LG_I_c02038_00803	PILA_29229 unnamed protein product	265	232	2e-134	87.5472	75.4717
LG_I_c02044_00807	ABK21227.1 unknown [Picea sitchensis]	97.2	250	7	0	1	250	1	250	1.6e-131	478.8	unknown	gbpln	Eukaryota	Viridiplantae	Picea	Picea sitchensis	common	LG_I_c02044_00807	LK_I_c09659_77578 unnamed protein product	251	251	0.0	100	99.6016	99.6016	LG_I_c02044_00807	AbisacEGm023015t2 type=protein; aalen=; clen=1133; offs=; oid=evgvelvk95Loc3885t1; organism=Abies sachalinensis;	251	250	0.0	99.6016	98.8048	99.2032	LG_I_c02044_00807	AT3G22110.1 | 20S proteasome alpha subunit C1 | Chr3:7792819-7793571 REVERSE LENGTH=250 | 201606	251	250	2e-156	99.6016	79.6813	91.6335	LG_I_c02044_00807	PILA_09214 unnamed protein product	251	251	0.0	100	98.8048
LG_I_c02048_00808	ADE77658.1 unknown [Picea sitchensis]	77.3	343	77	1	1	342	1	343	8.4e-144	520	unknown	gbpln	Eukaryota	Viridiplantae	Picea	Picea sitchensis	unassigned	LG_I_c02048_00808	LK_I_c23889_15436 unnamed protein product	345	368	0.0	106.667	74.7826	83.7681	LG_I_c02048_00808	AbisacEGm067381t16 type=protein; aalen=; clen=1330; offs=; oid=evgvelvk51Loc47762t7; organism=Abies sachalinensis;	345	344	0.0	99.7101	76.8116	87.2464	LG_I_c02048_00808	AT5G42800.1 | dihydroflavonol 4-reductase | Chr5:17164296-17165864 REVERSE LENGTH=382 | 201606	345	382	2e-105	110.725	46.9565	64.9275	LG_I_c02048_00808	PILA_01553 unnamed protein product	345	343	0.0	99.4203	71.5942
LG_I_c02050_00809	ABK26201.1 unknown [Picea sitchensis]	84	187	30	0	1	187	1	187	3.4e-83	317.8	unknown	gbpln	Eukaryota	Viridiplantae	Picea	Picea sitchensis	unassigned	LG_I_c02050_00809	LK_T_000619_c00_g01_i08.p2 unnamed protein product	188	152	2e-89	80.8511	65.4255	65.9574	LG_I_c02050_00809	AbisacEGm028104t1 type=protein; aalen=; clen=977; offs=; oid=evgvelvk65Loc4190t2; organism=Abies sachalinensis;	188	187	1e-116	99.4681	85.6383	89.8936	LG_I_c02050_00809	AT3G51510.1 | transmembrane protein | Chr3:19109118-19109842 FORWARD LENGTH=181 | 201606	188	181	1e-54	96.2766	48.9362	62.234	LG_I_c02050_00809	PILA_37906 unnamed protein product	188	261	8e-120	138.83	86.1702
LG_I_c02053_00810	ABK25353.1 unknown [Picea sitchensis]	93.8	400	25	0	1	400	1	400	8.4e-204	719.5	unknown	gbpln	Eukaryota	Viridiplantae	Picea	Picea sitchensis	common	LG_I_c02053_00810	LK_I_c09806_06011 unnamed protein product	401	401	0.0	100	99.5012	99.5012	LG_I_c02053_00810	AbisacEGm014087t1 type=protein; aalen=; clen=1850; offs=; oid=evgvelvk51Loc27065t1; organism=Abies sachalinensis;	401	399	0.0	99.5012	92.02	94.5137	LG_I_c02053_00810	AT3G09350.1 | Fes1A | Chr3:2871216-2873109 FORWARD LENGTH=363 | 201606	401	363	0.0	90.5237	61.8454	75.5611	LG_I_c02053_00810	PILA_00522 unnamed protein product	401	405	1e-17	100.998	18.4539
LG_I_c02055_00812	ABK25914.1 unknown [Picea sitchensis]	81.1	159	30	0	1	159	1	159	2.8e-65	258.1	unknown	gbpln	Eukaryota	Viridiplantae	Picea	Picea sitchensis	unassigned	LG_I_c02055_00812	LK_I_c44510_55672 unnamed protein product	163	216	9e-99	132.515	84.6626	90.7975	LG_I_c02055_00812	AbisacEGm058548t15 type=protein; aalen=; clen=950; offs=; oid=evgvelvk55Loc2996t13; organism=Abies sachalinensis;	163	220	1e-104	134.969	87.7301	92.638	LG_I_c02055_00812	AT1G14340.1 | RNA-binding (RRM/RBD/RNP motifs) family protein | Chr1:4897709-4898776 FORWARD LENGTH=244 | 201606	163	244	1e-33	149.693	39.2638	56.4417	LG_I_c02055_00812	PILA_18133 unnamed protein product	163	219	4e-102	134.356	85.8896
LG_I_c02056_00813	ABR16909.1 unknown [Picea sitchensis]	87.2	288	36	1	1	288	1	287	9.2e-136	493	unknown	gbpln	Eukaryota	Viridiplantae	Picea	Picea sitchensis	common	LG_I_c02056_00813	LK_I_c48404_30865 unnamed protein product	289	289	0.0	100	99.654	99.654	LG_I_c02056_00813	AbisacEGm021070t1 type=protein; aalen=; clen=1693; offs=; oid=evgvelvk95Loc1876t1; organism=Abies sachalinensis;	289	279	4e-168	96.5398	87.1972	89.2734	LG_I_c02056_00813	AT2G02960.6 | RING/FYVE/PHD zinc finger superfamily protein | Chr2:862346-863980 REVERSE LENGTH=271 | 201606	289	271	5e-95	93.7716	51.5571	60.5536	LG_I_c02056_00813	PILA_37895 unnamed protein product	289	287	0.0	99.308	92.3875
LG_I_c02057_00814	ADE75995.1 unknown [Picea sitchensis]	91.1	247	22	0	41	287	1	247	9.2e-128	466.5	unknown	gbpln	Eukaryota	Viridiplantae	Picea	Picea sitchensis	common	LG_I_c02057_00814	LK_T_009323_c00_g01_i04.p1 unnamed protein product	288	288	0.0	100	97.5694	98.9583	LG_I_c02057_00814	AbisacEGm023760t1 type=protein; aalen=; clen=999; offs=; oid=evgvelvk91Loc6095t1; organism=Abies sachalinensis;	288	239	3e-156	82.9861	73.9583	78.4722	LG_I_c02057_00814	AT5G02240.1 | NAD(P)-binding Rossmann-fold superfamily protein | Chr5:451502-452984 FORWARD LENGTH=253 | 201606	288	253	2e-22	87.8472	28.4722	41.6667	LG_I_c02057_00814	PILA_02301 unnamed protein product	288	248	2e-172	86.1111	79.1667
LG_I_c02059_00817	ABK21348.1 unknown [Picea sitchensis]	100	110	0	0	9	118	1	110	4.1e-50	207.2	unknown	gbpln	Eukaryota	Viridiplantae	Picea	Picea sitchensis	common	LG_I_c02059_00817	LK_I_c45152_56018 unnamed protein product	119	135	7e-76	113.445	95.7983	97.479	LG_I_c02059_00817	AbisacEGm059914t2 type=protein; aalen=; clen=541; offs=; oid=evgvelvk51Loc1911t1; organism=Abies sachalinensis;	119	123	2e-73	103.361	91.5966	92.437	LG_I_c02059_00817	AT3G53740.4 | Ribosomal protein L36e family protein | Chr3:19913921-19914813 REVERSE LENGTH=112 | 201606	119	112	2e-54	94.1176	72.2689	82.3529	LG_I_c02059_00817	PILA_32780 unnamed protein product	119	111	1e-74	93.2773	93.2773
LG_I_c02061_00818	ABK25849.1 unknown [Picea sitchensis]	89.6	154	16	0	1	154	1	154	2.2e-59	238.4	unknown	gbpln	Eukaryota	Viridiplantae	Picea	Picea sitchensis	common	LG_I_c02061_00818	LK_I_c04191_34219 unnamed protein product	155	184	2e-112	118.71	100	100	LG_I_c02061_00818	AbisacEGm026838t1 type=protein; aalen=; clen=1021; offs=; oid=evgvelvk65Loc16158t1; organism=Abies sachalinensis;	155	203	2e-104	130.968	92.2581	95.4839	LG_I_c02061_00818	AT1G17880.1 | basic transcription factor 3 | Chr1:6152572-6153425 REVERSE LENGTH=165 | 201606	155	165	1e-77	106.452	73.5484	83.871	LG_I_c02061_00818	PILA_15666 unnamed protein product	155	155	2e-104	100	91.6129
LG_I_c02062_00819	#	#	#	#	#	#	#	#	#	#	#	-	----	----	----	----	----	common	LG_I_c02062_00819	LK_I_c23343_15049 unnamed protein product	137	161	1e-34	117.518	84.6715	89.0511	LG_I_c02062_00819	No_hits	137	#	#	#	#	#	LG_I_c02062_00819	No_hits	137	#	#	#	#	#	LG_I_c02062_00819	No_hits	137	#	#	#	#
LG_I_c02064_00820	XP_024535416.1 probable aldo-keto reductase 1 [Selaginella moellendorffii]	76	334	79	1	6	339	5	337	4.8e-144	520.8	probable aldo-keto reductase 1	gbpln	Eukaryota	Viridiplantae	Selaginella	Selaginella moellendorffii	common	LG_I_c02064_00820	LK_I_c23275_15009 unnamed protein product	340	340	0.0	100	97.3529	97.9412	LG_I_c02064_00820	AbisacEGm017134t7 type=protein; aalen=; clen=1371; offs=; oid=evgvelvk61Loc10950t4; organism=Abies sachalinensis;	340	339	0.0	99.7059	92.9412	96.4706	LG_I_c02064_00820	AT1G60690.1 | NAD(P)-linked oxidoreductase superfamily protein | Chr1:22349892-22351668 REVERSE LENGTH=345 | 201606	340	345	2e-154	101.471	63.5294	76.4706	LG_I_c02064_00820	PILA_01419 unnamed protein product	340	340	0.0	100	88.5294
LG_I_c02068_00822	ABK23990.1 unknown [Picea sitchensis]	81.2	48	9	0	2	49	42	89	6e-12	79.3	unknown	gbpln	Eukaryota	Viridiplantae	Picea	Picea sitchensis	unassigned	LG_I_c02068_00822	LK_I_c02939_33496 unnamed protein product	55	160	9e-23	290.909	74.5455	76.3636	LG_I_c02068_00822	AbisacEGm031677t1 type=protein; aalen=; clen=554; offs=; oid=evgvelvk71Loc26030t1; organism=Abies sachalinensis;	55	152	5e-21	276.364	70.9091	76.3636	LG_I_c02068_00822	No_hits	55	#	#	#	#	#	LG_I_c02068_00822	PILA_37372 unnamed protein product	55	153	1e-19	278.182	65.4545
LG_I_c02070_00824	ABK25903.1 unknown [Picea sitchensis]	93.8	161	10	0	1	161	1	161	3.3e-82	314.3	unknown	gbpln	Eukaryota	Viridiplantae	Picea	Picea sitchensis	common	LG_I_c02070_00824	LK_I_c28272_47995 unnamed protein product	162	162	1e-109	100	91.358	95.679	LG_I_c02070_00824	AbisacEGm026651t1 type=protein; aalen=; clen=945; offs=; oid=evgvelvk71Loc42622t1; organism=Abies sachalinensis;	162	205	9e-103	126.543	85.8025	91.9753	LG_I_c02070_00824	AT1G24020.2 | MLP-like protein 423 | Chr1:8500653-8501458 REVERSE LENGTH=155 | 201606	162	155	4e-12	95.679	26.5432	46.9136	LG_I_c02070_00824	PILA_28103 unnamed protein product	162	161	7e-102	99.3827	83.3333
LG_I_c02075_00827	ACN40798.1 unknown [Picea sitchensis]	90.8	196	18	0	1	196	87	282	1.8e-98	368.6	unknown	gbpln	Eukaryota	Viridiplantae	Picea	Picea sitchensis	unassigned	LG_I_c02075_00827	LK_I_c16825_10475 unnamed protein product	197	282	1e-146	143.147	100	100	LG_I_c02075_00827	AbisacEGm020589t1 type=protein; aalen=; clen=1480; offs=; oid=evgvelvk35Loc7443t1; organism=Abies sachalinensis;	197	286	4e-125	145.178	91.3706	93.9086	LG_I_c02075_00827	AT3G19950.1 | RING/U-box superfamily protein | Chr3:6942853-6943839 FORWARD LENGTH=328 | 201606	197	328	2e-47	166.497	34.5178	42.6396	LG_I_c02075_00827	PILA_27462 unnamed protein product	197	283	9e-124	143.655	89.8477
LG_I_c02076_00828	ABK21318.1 unknown [Picea sitchensis]	91.8	268	19	1	26	293	1	265	5.5e-128	467.2	unknown	gbpln	Eukaryota	Viridiplantae	Picea	Picea sitchensis	common	LG_I_c02076_00828	LK_I_c48387_30851 unnamed protein product	294	283	0.0	96.2585	95.9184	96.2585	LG_I_c02076_00828	AbisacEGm021758t1 type=protein; aalen=; clen=1465; offs=; oid=evgvelvk51Loc19489t4; organism=Abies sachalinensis;	294	268	3e-172	91.1565	85.034	88.0952	LG_I_c02076_00828	AT1G32580.1 | plastid developmental protein DAG | Chr1:11784108-11785430 FORWARD LENGTH=229 | 201606	294	229	2e-90	77.8912	47.619	57.8231	LG_I_c02076_00828	PILA_29601 unnamed protein product	294	279	3e-58	94.898	33.3333
LG_I_c02083_00831	ABK24622.1 unknown [Picea sitchensis]	92.4	277	20	1	1	276	1	277	1.2e-137	499.2	unknown	gbpln	Eukaryota	Viridiplantae	Picea	Picea sitchensis	common	LG_I_c02083_00831	LK_I_c24896_16124 unnamed protein product	277	277	0.0	100	100	100	LG_I_c02083_00831	AbisacEGm021200t1 type=protein; aalen=; clen=2051; offs=; oid=evgvelvk51Loc2618t1; organism=Abies sachalinensis;	277	277	0.0	100	90.2527	94.2238	LG_I_c02083_00831	AT3G13440.3 | S-adenosyl-L-methionine-dependent methyltransferases superfamily protein | Chr3:4378607-4379347 FORWARD LENGTH=246 | 201606	277	246	6e-107	88.8087	54.5126	65.343	LG_I_c02083_00831	PILA_11305 unnamed protein product	277	193	6e-105	69.6751	55.5957
LG_I_c02084_00832	ABR16107.1 unknown [Picea sitchensis]	73.9	180	47	0	42	221	1	180	1.9e-56	229.2	unknown	gbpln	Eukaryota	Viridiplantae	Picea	Picea sitchensis	unassigned	LG_I_c02084_00832	LK_I_c31871_20474 unnamed protein product	226	367	2e-155	162.389	92.9204	93.8053	LG_I_c02084_00832	AbisacEGm014301t6 type=protein; aalen=; clen=1369; offs=; oid=evgvelvk25Loc9819t14; organism=Abies sachalinensis;	226	352	1e-109	155.752	66.3717	73.8938	LG_I_c02084_00832	AT5G40490.1 | RNA-binding (RRM/RBD/RNP motifs) family protein | Chr5:16225483-16227423 FORWARD LENGTH=423 | 201606	226	423	4e-61	187.168	42.9204	53.9823	LG_I_c02084_00832	PILA_25080 unnamed protein product	226	376	3e-77	166.372	52.6549
LG_I_c02085_00833	ABK21709.1 unknown [Picea sitchensis]	85.6	333	47	1	10	341	1	333	5.4e-159	570.5	unknown	gbpln	Eukaryota	Viridiplantae	Picea	Picea sitchensis	common	LG_I_c02085_00833	LK_T_002196_c00_g01_i08.p1 unnamed protein product	343	335	0.0	97.6676	90.6706	93.586	LG_I_c02085_00833	AbisacEGm058992t8 type=protein; aalen=; clen=1225; offs=; oid=evgvelvk75Loc7081t3; organism=Abies sachalinensis;	343	337	0.0	98.2507	83.965	88.0466	LG_I_c02085_00833	AT2G30020.1 | Protein phosphatase 2C family protein | Chr2:12814437-12815904 FORWARD LENGTH=396 | 201606	343	396	2e-112	115.452	53.3528	65.8892	LG_I_c02085_00833	PILA_08332 unnamed protein product	343	422	0.0	123.032	80.4665
LG_I_c02088_00835	ABR17678.1 unknown [Picea sitchensis]	91.7	337	28	0	1	337	1	337	3.7e-136	494.6	unknown	gbpln	Eukaryota	Viridiplantae	Picea	Picea sitchensis	common	LG_I_c02088_00835	LK_I_c16116_79335 unnamed protein product	338	369	0.0	109.172	100	100	LG_I_c02088_00835	AbisacEGm017589t1 type=protein; aalen=; clen=1934; offs=; oid=evgvelvk31Loc11248t7; organism=Abies sachalinensis;	338	337	0.0	99.7041	93.787	95.2663	LG_I_c02088_00835	AT1G33970.5 | P-loop containing nucleoside triphosphate hydrolases superfamily protein | Chr1:12349614-12350960 REVERSE LENGTH=342 | 201606	338	342	2e-106	101.183	54.142	70.1183	LG_I_c02088_00835	PILA_23713 unnamed protein product	338	338	0.0	100	91.4201
LG_I_c02095_00838	AFG65883.1 hypothetical protein 2_8751_01, partial [Pinus taeda]	98.5	134	2	0	1	134	1	134	7.4e-66	260.4	hypothetical protein 2_8751_01, partial	gbpln	Eukaryota	Viridiplantae	Pinus	Pinus taeda	common	LG_I_c02095_00838	LK_T_003102_c00_g02_i03.p1 unnamed protein product	213	213	6e-160	100	100	100	LG_I_c02095_00838	AbisacEGm026029t1 type=protein; aalen=; clen=1507; offs=; oid=evgvelvk81Loc37785t1; organism=Abies sachalinensis;	213	212	9e-156	99.5305	97.1831	99.061	LG_I_c02095_00838	AT1G07090.1 | LIGHT-DEPENDENT SHORT HYPOCOTYLS-like protein (DUF640) | Chr1:2174202-2174792 REVERSE LENGTH=196 | 201606	213	196	4e-86	92.0188	54.9296	59.1549	LG_I_c02095_00838	PILA_25334 unnamed protein product	213	228	2e-81	107.042	62.9108
LG_I_c02096_00839	ABK22081.1 unknown [Picea sitchensis]	98.3	343	6	0	1	343	1	343	3.4e-185	657.5	unknown	gbpln	Eukaryota	Viridiplantae	Picea	Picea sitchensis	common	LG_I_c02096_00839	LK_I_c01895_00798 unnamed protein product	344	344	0.0	100	99.7093	100	LG_I_c02096_00839	AbisacEGm069252t1 type=protein; aalen=; clen=1696; offs=; oid=evgvelvk91Loc1873t1; organism=Abies sachalinensis;	344	343	0.0	99.7093	96.5116	98.2558	LG_I_c02096_00839	AT2G40290.1 | Eukaryotic translation initiation factor 2 subunit 1 | Chr2:16829030-16830889 REVERSE LENGTH=344 | 201606	344	344	0.0	100	81.9767	92.4419	LG_I_c02096_00839	PILA_01346 unnamed protein product	344	344	0.0	100	96.8023
LG_I_c02098_00840	ADE77271.1 unknown [Picea sitchensis]	91.2	159	14	0	15	173	50	208	1.4e-78	302.4	unknown	gbpln	Eukaryota	Viridiplantae	Picea	Picea sitchensis	common	LG_I_c02098_00840	LK_T_010442_c00_g01_i01.p1 unnamed protein product	174	174	4e-125	100	100	100	LG_I_c02098_00840	AbisacEGm029396t2 type=protein; aalen=; clen=841; offs=; oid=evgvelvk91Loc9168t1; organism=Abies sachalinensis;	174	173	3e-102	99.4253	87.3563	93.6782	LG_I_c02098_00840	AT1G71780.1 | WD repeat protein | Chr1:26995406-26996638 REVERSE LENGTH=197 | 201606	174	197	4e-51	113.218	42.5287	66.092	LG_I_c02098_00840	PILA_24066 unnamed protein product	174	149	1e-81	85.6322	71.8391
LG_I_c02099_00841	ABK24943.1 unknown [Picea sitchensis]	91.7	60	5	0	1	60	1	60	2e-21	111.3	unknown	gbpln	Eukaryota	Viridiplantae	Picea	Picea sitchensis	unassigned	LG_I_c02099_00841	LK_I_c06846_60811 unnamed protein product	77	93	5e-39	120.779	77.9221	77.9221	LG_I_c02099_00841	AbisacEGm057468t1 type=protein; aalen=; clen=546; offs=; oid=evgvelvk61Loc2204t1; organism=Abies sachalinensis;	77	136	1e-22	176.623	50.6494	63.6364	LG_I_c02099_00841	AT1G23750.1 | Nucleic acid-binding%2C OB-fold-like protein | Chr1:8400638-8401171 FORWARD LENGTH=137 | 201606	77	137	9e-25	177.922	50.6494	62.3377	LG_I_c02099_00841	PILA_32271 unnamed protein product	77	141	8e-24	183.117	53.2468
LG_I_c02100_00842	ABR18136.1 unknown [Picea sitchensis]	80.8	255	23	2	111	339	119	373	4.9e-104	387.9	unknown	gbpln	Eukaryota	Viridiplantae	Picea	Picea sitchensis	common	LG_I_c02100_00842	LK_I_c01521_00561 unnamed protein product	340	340	0.0	100	94.7059	95	LG_I_c02100_00842	AbisacEGm068584t2 type=protein; aalen=; clen=1281; offs=; oid=evgvelvk95Loc1934t1; organism=Abies sachalinensis;	340	341	1e-169	100.294	81.1765	85	LG_I_c02100_00842	AT2G45380.3 | myeloid leukemia factor | Chr2:18699588-18700867 REVERSE LENGTH=275 | 201606	340	275	4e-23	80.8824	22.0588	35.2941	LG_I_c02100_00842	PILA_03174 unnamed protein product	340	345	2e-162	101.471	77.0588
LG_I_c02101_00843	XP_011088148.2 probable xyloglucan endotransglucosylase/hydrolase protein 10 [Sesamum indicum]	56.3	284	115	2	10	284	5	288	4.6e-95	357.8	probable xyloglucan endotransglucosylase/hydrolase protein 10	gbpln	Eukaryota	Viridiplantae	Sesamum	Sesamum indicum	common	LG_I_c02101_00843	LK_T_475528_c00_g01_i01.p1 unnamed protein product	289	289	0.0	100	99.654	100	LG_I_c02101_00843	AbisacEGm020433t1 type=protein; aalen=; clen=1125; offs=; oid=evgvelvk91Loc17043t1; organism=Abies sachalinensis;	289	288	0.0	99.654	86.5052	92.0415	LG_I_c02101_00843	AT2G14620.1 | xyloglucan endotransglucosylase/hydrolase 10 | Chr2:6244889-6246010 FORWARD LENGTH=299 | 201606	289	299	9e-106	103.46	48.7889	67.474	LG_I_c02101_00843	PILA_28007 unnamed protein product	289	331	3e-97	114.533	44.2907
LG_I_c02107_00846	ABR16431.1 unknown [Picea sitchensis]	92.7	261	18	1	1	261	1	260	4.1e-127	464.2	unknown	gbpln	Eukaryota	Viridiplantae	Picea	Picea sitchensis	common	LG_I_c02107_00846	LK_I_c17788_11148 unnamed protein product	262	262	0.0	100	98.855	99.6183	LG_I_c02107_00846	AbisacEGm022385t1 type=protein; aalen=; clen=1855; offs=; oid=evgvelvk61Loc5510t6; organism=Abies sachalinensis;	262	259	3e-175	98.855	90.458	95.0382	LG_I_c02107_00846	AT1G10800.2 | voltage-gated hydrogen channel-like protein | Chr1:3598158-3598868 REVERSE LENGTH=236 | 201606	262	236	1e-28	90.0763	28.626	47.7099	LG_I_c02107_00846	No_hits	262	#	#	#	#
LG_I_c02108_00847	ABK23677.1 unknown [Picea sitchensis]	93	301	20	1	55	354	2	302	1.1e-146	529.6	unknown	gbpln	Eukaryota	Viridiplantae	Picea	Picea sitchensis	common	LG_I_c02108_00847	LK_I_c20804_13266 unnamed protein product	355	355	0.0	100	100	100	LG_I_c02108_00847	AbisacEGm019842t1 type=protein; aalen=; clen=1387; offs=; oid=evgvelvk51Loc16442t2; organism=Abies sachalinensis;	355	298	0.0	83.9437	78.3099	81.4085	LG_I_c02108_00847	AT5G36290.2 | Uncharacterized protein family (UPF0016) | Chr5:14302977-14304972 FORWARD LENGTH=293 | 201606	355	293	9e-124	82.5352	55.7746	66.7606	LG_I_c02108_00847	PILA_13144 unnamed protein product	355	471	0.0	132.676	86.4789
LG_I_c02112_00849	A9NQL1.1 RecName: Full=CASP-like protein 1 ABK22922.1 unknown [Picea sitchensis]	84	150	21	1	1	147	1	150	7.9e-59	236.5	RecName: Full=CASP-like protein 1 ABK22922.1 unknown	gbpln	Eukaryota	Viridiplantae	Picea	Picea sitchensis	common	LG_I_c02112_00849	LK_I_c22328_14349 unnamed protein product	148	148	3e-104	100	100	100	LG_I_c02112_00849	AbisacEGm030094t2 type=protein; aalen=; clen=721; offs=; oid=evgvelvk95Loc16674t1; organism=Abies sachalinensis;	148	166	3e-75	112.162	84.4595	89.8649	LG_I_c02112_00849	AT1G14160.1 | Uncharacterized protein family (UPF0497) | Chr1:4840798-4841660 REVERSE LENGTH=209 | 201606	148	209	2e-11	141.216	31.7568	44.5946	LG_I_c02112_00849	PILA_35528 unnamed protein product	148	152	6e-86	102.703	84.4595
LG_I_c02113_00850	XP_031489649.1 uncharacterized protein LOC116257176 [Nymphaea colorata]	63	387	127	4	28	408	33	409	1e-143	520	uncharacterized protein LOC116257176	gbpln	Eukaryota	Viridiplantae	Nymphaea	Nymphaea colorata	common	LG_I_c02113_00850	LK_I_c31705_20367 unnamed protein product	416	446	0.0	107.212	99.5192	99.7596	LG_I_c02113_00850	AbisacEGm013139t1 type=protein; aalen=; clen=1591; offs=; oid=evgvelvk31Loc2351t10; organism=Abies sachalinensis;	416	420	0.0	100.962	88.7019	93.75	LG_I_c02113_00850	AT5G61820.2 | stress up-regulated Nod 19 protein | Chr5:24834505-24836223 REVERSE LENGTH=475 | 201606	416	475	1e-143	114.183	49.0385	63.7019	LG_I_c02113_00850	PILA_07416 unnamed protein product	416	421	0.0	101.202	85.0962
LG_I_c02116_00851	ABK24736.1 unknown [Picea sitchensis]	90.7	54	5	0	1	54	120	173	6e-18	99.8	unknown	gbpln	Eukaryota	Viridiplantae	Picea	Picea sitchensis	unassigned	LG_I_c02116_00851	LK_I_c24464_15839 unnamed protein product	77	362	3e-28	470.13	64.9351	64.9351	LG_I_c02116_00851	AbisacEGm016880t2 type=protein; aalen=; clen=1372; offs=; oid=evgvelvk95Loc2041t1; organism=Abies sachalinensis;	77	349	4e-26	453.247	61.039	62.3377	LG_I_c02116_00851	No_hits	77	#	#	#	#	#	LG_I_c02116_00851	PILA_04711 unnamed protein product	77	350	7e-28	454.545	63.6364
LG_I_c02117_00852	OVA00470.1 Asp/Glu/hydantoin racemase [Macleaya cordata]	58.5	289	110	2	55	334	38	325	1.7e-85	326.2	Asp/Glu/hydantoin racemase	gbpln	Eukaryota	Viridiplantae	Macleaya	Macleaya cordata	common	LG_I_c02117_00852	LK_I_c28393_18079 unnamed protein product	338	338	0.0	100	100	100	LG_I_c02117_00852	AbisacEGm017602t3 type=protein; aalen=; clen=1606; offs=; oid=evgvelvk91Loc4905t1; organism=Abies sachalinensis;	338	337	0.0	99.7041	89.0533	90.8284	LG_I_c02117_00852	AT1G15410.2 | aspartate-glutamate racemase family | Chr1:5299577-5300681 FORWARD LENGTH=330 | 201606	338	330	3e-92	97.6331	40.5325	58.284	LG_I_c02117_00852	PILA_27310 unnamed protein product	338	371	0.0	109.763	83.7278
LG_I_c02118_00853	ABK23771.1 unknown [Picea sitchensis]	95	258	13	0	1	258	1	258	7.7e-142	513.1	unknown	gbpln	Eukaryota	Viridiplantae	Picea	Picea sitchensis	common	LG_I_c02118_00853	LK_T_014623_c00_g02_i02.p1 unnamed protein product	259	259	0.0	100	99.6139	100	LG_I_c02118_00853	AbisacEGm022426t1 type=protein; aalen=; clen=1293; offs=; oid=evgvelvk21Loc12644t2; organism=Abies sachalinensis;	259	258	0.0	99.6139	92.6641	95.3668	LG_I_c02118_00853	AT3G10850.1 | Metallo-hydrolase/oxidoreductase superfamily protein | Chr3:3397756-3399522 REVERSE LENGTH=258 | 201606	259	258	2e-135	99.6139	65.6371	83.7838	LG_I_c02118_00853	PILA_29543 unnamed protein product	259	259	0.0	100	94.2085
LG_I_c02120_00854	ABK24199.1 unknown [Picea sitchensis]	91.4	232	20	0	1	232	1	232	1.5e-112	415.6	unknown	gbpln	Eukaryota	Viridiplantae	Picea	Picea sitchensis	common	LG_I_c02120_00854	LK_I_c14693_40247 unnamed protein product	234	234	4e-170	100	100	100	LG_I_c02120_00854	AbisacEGm031436t1 type=protein; aalen=; clen=465; offs=; oid=evgvelvk85Loc17399t1; organism=Abies sachalinensis;	234	154	4e-74	65.812	51.2821	53.4188	LG_I_c02120_00854	AT1G68650.1 | Uncharacterized protein family (UPF0016) | Chr1:25775825-25777683 FORWARD LENGTH=228 | 201606	234	228	2e-108	97.4359	67.5214	81.6239	LG_I_c02120_00854	PILA_06809 unnamed protein product	234	234	1e-152	100	88.8889
LG_I_c02124_00856	ABK25938.1 unknown [Picea sitchensis]	97.9	187	4	0	1	187	1	187	6e-104	386.7	unknown	gbpln	Eukaryota	Viridiplantae	Picea	Picea sitchensis	common	LG_I_c02124_00856	LK_I_c20113_79672 unnamed protein product	188	193	2e-140	102.66	99.4681	99.4681	LG_I_c02124_00856	AbisacEGm028116t2 type=protein; aalen=; clen=844; offs=; oid=evgvelvk95Loc12945t1; organism=Abies sachalinensis;	188	187	9e-139	99.4681	97.3404	98.9362	LG_I_c02124_00856	AT1G66080.1 | hikeshi-like protein | Chr1:24600356-24601027 REVERSE LENGTH=190 | 201606	188	190	3e-103	101.064	75	87.766	LG_I_c02124_00856	PILA_14669 unnamed protein product	188	188	2e-136	100	95.7447
LG_I_c02129_00859	ADE77561.1 unknown [Picea sitchensis]	84.3	414	22	2	1	414	1	371	5.7e-171	610.5	unknown	gbpln	Eukaryota	Viridiplantae	Picea	Picea sitchensis	common	LG_I_c02129_00859	LK_I_c06418_03822 unnamed protein product	415	415	0.0	100	100	100	LG_I_c02129_00859	AbisacEGm063961t3 type=protein; aalen=; clen=1514; offs=; oid=evgvelvk91Loc7286t1; organism=Abies sachalinensis;	415	414	0.0	99.759	94.9398	96.8675	LG_I_c02129_00859	AT3G07300.2 | NagB/RpiA/CoA transferase-like superfamily protein | Chr3:2324967-2327380 REVERSE LENGTH=407 | 201606	415	407	0.0	98.0723	69.6386	81.9277	LG_I_c02129_00859	PILA_07108 unnamed protein product	415	501	0.0	120.723	88.6747
LG_I_c02130_00860	ABR18356.1 unknown [Picea sitchensis]	74.6	347	83	2	1	346	1	343	1.3e-153	552.7	unknown	gbpln	Eukaryota	Viridiplantae	Picea	Picea sitchensis	common	LG_I_c02130_00860	LK_I_c19124_12079 unnamed protein product	377	357	0.0	94.695	91.7772	91.7772	LG_I_c02130_00860	AbisacEGm016446t1 type=protein; aalen=; clen=1615; offs=; oid=evgvelvk31Loc1945t1; organism=Abies sachalinensis;	377	356	0.0	94.4297	75.5968	81.9629	LG_I_c02130_00860	AT1G80440.1 | Galactose oxidase/kelch repeat superfamily protein | Chr1:30241763-30242827 FORWARD LENGTH=354 | 201606	377	354	2e-71	93.8992	36.87	51.1936	LG_I_c02130_00860	PILA_06448 unnamed protein product	377	352	0.0	93.3687	71.3528
LG_I_c02136_00864	ADE76303.1 unknown [Picea sitchensis]	76.4	72	16	1	1	72	1	71	1.2e-21	112.8	unknown	gbpln	Eukaryota	Viridiplantae	Picea	Picea sitchensis	common	LG_I_c02136_00864	LK_T_017830_c01_g01_i01.p1 unnamed protein product	136	107	9e-36	78.6765	51.4706	54.4118	LG_I_c02136_00864	AbisacEGm034009t3 type=protein; aalen=; clen=575; offs=; oid=evgvelvk21Loc23653t2; organism=Abies sachalinensis;	136	119	3e-22	87.5	37.5	47.0588	LG_I_c02136_00864	No_hits	136	#	#	#	#	#	LG_I_c02136_00864	PILA_22243 unnamed protein product	136	123	1e-25	90.4412	38.9706
LG_I_c02141_00867	ABK25582.1 unknown [Picea sitchensis]	90.3	413	40	0	1	413	1	413	1.3e-204	722.2	unknown	gbpln	Eukaryota	Viridiplantae	Picea	Picea sitchensis	common	LG_I_c02141_00867	LK_T_006293_c00_g01_i01.p1 unnamed protein product	414	414	0.0	100	98.5507	99.2754	LG_I_c02141_00867	AbisacEGm013424t1 type=protein; aalen=; clen=1886; offs=; oid=evgvelvk21Loc30575t1; organism=Abies sachalinensis;	414	414	0.0	100	89.372	94.2029	LG_I_c02141_00867	AT3G19380.1 | plant U-box 25 | Chr3:6714602-6715867 REVERSE LENGTH=421 | 201606	414	421	9e-28	101.691	24.3961	37.6812	LG_I_c02141_00867	PILA_30747 unnamed protein product	414	353	0.0	85.2657	72.2222
LG_I_c02145_00869	ABK26963.1 unknown [Picea sitchensis]	72.2	349	86	3	1	343	1	344	4.9e-128	467.6	unknown	gbpln	Eukaryota	Viridiplantae	Picea	Picea sitchensis	common	LG_I_c02145_00869	LK_I_c23213_14961 unnamed protein product	344	344	0.0	100	83.1395	88.6628	LG_I_c02145_00869	AbisacEGm017633t1 type=protein; aalen=; clen=1456; offs=; oid=evgvelvk81Loc29243t1; organism=Abies sachalinensis;	344	336	0.0	97.6744	77.3256	84.8837	LG_I_c02145_00869	AT4G19950.1 | polyadenylate-binding protein 1-B-binding protein | Chr4:10809977-10810942 FORWARD LENGTH=321 | 201606	344	321	1e-77	93.314	43.314	58.7209	LG_I_c02145_00869	PILA_09712 unnamed protein product	344	340	0.0	98.8372	77.907
LG_I_c02147_00870	ADE76809.1 unknown [Picea sitchensis]	88.1	310	37	0	9	318	1	310	3.2e-150	541.2	unknown	gbpln	Eukaryota	Viridiplantae	Picea	Picea sitchensis	common	LG_I_c02147_00870	LK_T_041340_c00_g01_i03.p1 unnamed protein product	319	326	0.0	102.194	96.2382	97.1787	LG_I_c02147_00870	AbisacEGm016448t1 type=protein; aalen=; clen=1631; offs=; oid=evgvelvk25Loc393t13; organism=Abies sachalinensis;	319	356	0.0	111.599	84.326	88.4013	LG_I_c02147_00870	AT1G18640.2 | 3-phosphoserine phosphatase | Chr1:6416524-6418245 REVERSE LENGTH=295 | 201606	319	295	6e-116	92.4765	49.2163	57.0533	LG_I_c02147_00870	PILA_13451 unnamed protein product	319	311	0.0	97.4922	84.6395
LG_I_c02148_00871	ACN40491.1 unknown [Picea sitchensis]	91.8	342	28	0	1	342	1	342	2.8e-179	637.9	unknown	gbpln	Eukaryota	Viridiplantae	Picea	Picea sitchensis	common	LG_I_c02148_00871	LK_I_c00989_00248 unnamed protein product	350	350	0.0	100	99.4286	99.4286	LG_I_c02148_00871	AbisacEGm015404t3 type=protein; aalen=; clen=1386; offs=; oid=evgvelvk91Loc569t2; organism=Abies sachalinensis;	350	363	0.0	103.714	91.4286	94.8571	LG_I_c02148_00871	AT3G63250.3 | homocysteine methyltransferase 2 | Chr3:23370575-23372587 REVERSE LENGTH=333 | 201606	350	333	6e-174	95.1429	65.4286	79.1429	LG_I_c02148_00871	PILA_09110 unnamed protein product	350	426	0.0	121.714	81.1429
LG_I_c02153_00872	ABK24695.1 unknown [Picea sitchensis]	92.8	486	34	1	1	486	1	485	6.7e-240	839.7	unknown	gbpln	Eukaryota	Viridiplantae	Picea	Picea sitchensis	common	LG_I_c02153_00872	LK_T_002703_c00_g01_i08.p1 unnamed protein product	487	490	0.0	100.616	97.5359	97.9466	LG_I_c02153_00872	AbisacEGm008898t1 type=protein; aalen=; clen=2541; offs=; oid=evgvelvk75Loc3110t6; organism=Abies sachalinensis;	487	522	0.0	107.187	88.7064	91.9918	LG_I_c02153_00872	AT5G24318.1 | O-Glycosyl hydrolases family 17 protein | Chr5:8282285-8283956 REVERSE LENGTH=458 | 201606	487	458	0.0	94.0452	52.3614	68.3778	LG_I_c02153_00872	PILA_27959 unnamed protein product	487	473	0.0	97.1253	86.037
LG_I_c02155_00874	ADE76562.1 unknown [Picea sitchensis]	90.5	147	13	1	1	146	1	147	4.9e-61	243.8	unknown	gbpln	Eukaryota	Viridiplantae	Picea	Picea sitchensis	common	LG_I_c02155_00874	LK_I_c42103_54510 unnamed protein product	147	147	3e-103	100	100	100	LG_I_c02155_00874	AbisacEGm031706t1 type=protein; aalen=; clen=722; offs=; oid=evgvelvk51Loc21320t1; organism=Abies sachalinensis;	147	152	5e-50	103.401	60.5442	70.7483	LG_I_c02155_00874	AT5G51940.1 | RNA polymerase Rpb6 | Chr5:21104679-21105796 FORWARD LENGTH=144 | 201606	147	144	3e-64	97.9592	73.4694	81.6327	LG_I_c02155_00874	PILA_26143 unnamed protein product	147	148	2e-80	100.68	95.2381
LG_I_c02158_00875	ABK22584.1 unknown [Picea sitchensis]	94.9	234	12	0	42	275	1	234	4e-119	438	unknown	gbpln	Eukaryota	Viridiplantae	Picea	Picea sitchensis	common	LG_I_c02158_00875	LK_T_012397_c00_g01_i02.p1 unnamed protein product	331	290	0.0	87.6133	86.1027	86.1027	LG_I_c02158_00875	AbisacEGm016793t1 type=protein; aalen=; clen=1328; offs=; oid=evgvelvk75Loc14944t1; organism=Abies sachalinensis;	331	350	2e-171	105.74	77.0393	79.1541	LG_I_c02158_00875	AT3G17170.1 | Translation elongation factor EF1B/ribosomal protein S6 family protein | Chr3:5853186-5854853 REVERSE LENGTH=314 | 201606	331	314	5e-62	94.864	30.2115	41.0876	LG_I_c02158_00875	PILA_26678 unnamed protein product	331	294	1e-164	88.8218	76.7372
LG_I_c02160_00877	#	#	#	#	#	#	#	#	#	#	#	-	----	----	----	----	----	unassigned	LG_I_c02160_00877	No_hits	122	#	#	#	#	#	LG_I_c02160_00877	No_hits	122	#	#	#	#	#	LG_I_c02160_00877	No_hits	122	#	#	#	#	#	LG_I_c02160_00877	No_hits	122	#	#	#	#
LG_I_c02162_00878	ABK21078.1 unknown [Picea sitchensis]	80.9	215	38	2	1	212	1	215	1.4e-88	335.9	unknown	gbpln	Eukaryota	Viridiplantae	Picea	Picea sitchensis	unassigned	LG_I_c02162_00878	LK_T_002880_c00_g08_i01.p1 unnamed protein product	213	217	5e-94	101.878	69.4836	78.8732	LG_I_c02162_00878	AbisacEGm068740t3 type=protein; aalen=; clen=1271; offs=; oid=evgvelvk31Loc46202t1; organism=Abies sachalinensis;	213	205	5e-99	96.2441	72.77	80.2817	LG_I_c02162_00878	No_hits	213	#	#	#	#	#	LG_I_c02162_00878	PILA_13804 unnamed protein product	213	332	1e-60	155.869	56.8075
LG_I_c02164_00879	ADE77566.1 unknown [Picea sitchensis]	95.3	386	18	0	1	386	1	386	4.3e-189	670.6	unknown	gbpln	Eukaryota	Viridiplantae	Picea	Picea sitchensis	common	LG_I_c02164_00879	LK_I_c08886_05429 unnamed protein product	387	387	0.0	100	100	100	LG_I_c02164_00879	AbisacEGm068294t1 type=protein; aalen=; clen=1757; offs=; oid=evgvelvk75Loc4007t1; organism=Abies sachalinensis;	387	386	0.0	99.7416	93.5401	96.3824	LG_I_c02164_00879	AT4G12710.1 | ARM repeat superfamily protein | Chr4:7485040-7486733 REVERSE LENGTH=402 | 201606	387	402	9e-116	103.876	50.646	65.8915	LG_I_c02164_00879	PILA_36606 unnamed protein product	387	279	4e-162	72.093	65.6331
LG_I_c02165_00880	RHN39336.1 Ubiquitin-40S ribosomal protein S27a [Medicago truncatula]	100	308	0	0	1	308	229	536	1.1e-166	595.9	Ubiquitin-40S ribosomal protein S27a	gbpln	Eukaryota	Viridiplantae	Medicago	Medicago truncatula	common	LG_I_c02165_00880	LK_I_c12186_63308 unnamed protein product	309	928	0.0	300.324	99.0291	99.3528	LG_I_c02165_00880	AbisacEGm007731t1 type=protein; aalen=; clen=1755; offs=; oid=evgvelvk91Loc1830t1; organism=Abies sachalinensis;	309	555	0.0	179.612	99.3528	99.3528	LG_I_c02165_00880	AT4G05320.6 | polyubiquitin 10 | Chr4:2718559-2719932 FORWARD LENGTH=381 | 201606	309	381	0.0	123.301	99.6764	99.6764	LG_I_c02165_00880	PILA_31510 unnamed protein product	309	382	0.0	123.625	100
LG_I_c02175_00884	AAD34358.1 Rop4 small GTP binding protein [Zea mays]	100	55	0	0	1	55	22	76	3.1e-23	117.1	Rop4 small GTP binding protein	gbpln	cellular organisms	Eukaryota	Zea	Zea mays	common	LG_I_c02175_00884	LK_I_c21873_44257 unnamed protein product	66	104	1e-38	157.576	87.8788	89.3939	LG_I_c02175_00884	AbisacEGm027027t1 type=protein; aalen=; clen=1269; offs=; oid=evgvelvk41Loc19530t2; organism=Abies sachalinensis;	66	201	2e-35	304.545	83.3333	83.3333	LG_I_c02175_00884	AT5G45970.1 | RAC-like 2 | Chr5:18643761-18645758 FORWARD LENGTH=201 | 201606	66	201	2e-36	304.545	83.3333	83.3333	LG_I_c02175_00884	PILA_15552 unnamed protein product	66	199	8e-36	301.515	81.8182
LG_I_c02178_00886	ABK21909.1 unknown [Picea sitchensis]	96.6	178	6	0	1	178	1	178	5.2e-89	337	unknown	gbpln	Eukaryota	Viridiplantae	Picea	Picea sitchensis	common	LG_I_c02178_00886	LK_T_001556_c00_g01_i01.p1 unnamed protein product	179	179	3e-129	100	100	100	LG_I_c02178_00886	AbisacEGm069364t1 type=protein; aalen=; clen=1214; offs=; oid=evgvelvk35Loc7945t5; organism=Abies sachalinensis;	179	178	4e-121	99.4413	93.2961	97.7654	LG_I_c02178_00886	AT4G08520.1 | SNARE-like superfamily protein | Chr4:5417887-5420295 FORWARD LENGTH=181 | 201606	179	181	2e-94	101.117	73.1844	86.5922	LG_I_c02178_00886	PILA_11462 unnamed protein product	179	121	4e-80	67.5978	64.2458
LG_I_c02187_00888	ABK24336.1 unknown [Picea sitchensis]	84.7	288	43	1	1	288	1	287	7.1e-131	476.9	unknown	gbpln	Eukaryota	Viridiplantae	Picea	Picea sitchensis	common	LG_I_c02187_00888	LK_I_c46233_29423 unnamed protein product	301	301	0.0	100	98.0066	98.3389	LG_I_c02187_00888	AbisacEGm020248t1 type=protein; aalen=; clen=976; offs=; oid=evgvelvk95Loc16475t1; organism=Abies sachalinensis;	301	291	5e-175	96.6777	78.4053	86.0465	LG_I_c02187_00888	AT3G51680.1 | NAD(P)-binding Rossmann-fold superfamily protein | Chr3:19173622-19174667 REVERSE LENGTH=303 | 201606	301	303	9e-102	100.664	52.8239	67.4419	LG_I_c02187_00888	PILA_32320 unnamed protein product	301	292	6e-176	97.01	79.402
LG_I_c02194_00892	ABR16373.1 unknown [Picea sitchensis]	96.5	113	4	0	97	209	99	211	1.6e-53	220.3	unknown	gbpln	Eukaryota	Viridiplantae	Picea	Picea sitchensis	common	LG_I_c02194_00892	LK_T_011355_c00_g02_i06.p1 unnamed protein product	403	403	0.0	100	99.2556	99.2556	LG_I_c02194_00892	AbisacEGm013652t1 type=protein; aalen=; clen=1871; offs=; oid=evgvelvk61Loc31671t1; organism=Abies sachalinensis;	403	409	6e-140	101.489	75.4342	77.4194	LG_I_c02194_00892	AT1G16610.7 | arginine/serine-rich 45 | Chr1:5676278-5678686 REVERSE LENGTH=388 | 201606	403	388	2e-51	96.2779	27.5434	33.7469	LG_I_c02194_00892	PILA_20139 unnamed protein product	403	404	3e-137	100.248	87.3449
LG_I_c02195_00893	ABK25089.1 unknown [Picea sitchensis]	87.9	397	48	0	1	397	1	397	2.6e-205	724.5	unknown	gbpln	Eukaryota	Viridiplantae	Picea	Picea sitchensis	unassigned	LG_I_c02195_00893	LK_I_c29551_18869 unnamed protein product	399	467	0.0	117.043	75.188	83.4586	LG_I_c02195_00893	AbisacEGm006867t3 type=protein; aalen=; clen=1704; offs=; oid=evgvelvk91Loc3808t4; organism=Abies sachalinensis;	399	429	0.0	107.519	72.9323	85.213	LG_I_c02195_00893	AT1G60420.1 | DC1 domain-containing protein | Chr1:22261978-22264243 FORWARD LENGTH=578 | 201606	399	578	3e-126	144.862	47.1178	63.6591	LG_I_c02195_00893	PILA_33112 unnamed protein product	399	520	0.0	130.326	66.9173
LG_I_c02198_00896	#	#	#	#	#	#	#	#	#	#	#	-	----	----	----	----	----	common	LG_I_c02198_00896	LK_T_014842_c00_g01_i01.p1 unnamed protein product	345	337	0.0	97.6812	95.942	96.2319	LG_I_c02198_00896	AbisacEGm015034t3 type=protein; aalen=; clen=1337; offs=; oid=evgvelvk25Loc15387t4; organism=Abies sachalinensis;	345	313	9e-159	90.7246	69.2754	74.4928	LG_I_c02198_00896	No_hits	345	#	#	#	#	#	LG_I_c02198_00896	No_hits	345	#	#	#	#
LG_I_c02201_00897	ABK22234.1 unknown [Picea sitchensis]	94.2	240	14	0	1	240	1	240	4.4e-115	424.1	unknown	gbpln	Eukaryota	Viridiplantae	Picea	Picea sitchensis	common	LG_I_c02201_00897	LK_I_c12915_39230 unnamed protein product	241	241	3e-174	100	99.5851	100	LG_I_c02201_00897	AbisacEGm021076t1 type=protein; aalen=; clen=1825; offs=; oid=evgvelvk41Loc867t1; organism=Abies sachalinensis;	241	279	9e-165	115.768	93.7759	97.9253	LG_I_c02201_00897	AT2G21870.1 | MALE GAMETOPHYTE DEFECTIVE 1 | Chr2:9320456-9322618 REVERSE LENGTH=240 | 201606	241	240	5e-84	99.5851	55.6017	72.1992	LG_I_c02201_00897	PILA_28857 unnamed protein product	241	241	4e-161	100	92.1162
LG_I_c02202_00898	ABK23811.1 unknown [Picea sitchensis]	94.5	145	8	0	23	167	1	145	4.2e-72	280.8	unknown	gbpln	Eukaryota	Viridiplantae	Picea	Picea sitchensis	common	LG_I_c02202_00898	LK_I_c04513_02565 unnamed protein product	168	146	1e-104	86.9048	86.9048	86.9048	LG_I_c02202_00898	AbisacEGm032703t3 type=protein; aalen=; clen=688; offs=; oid=evgvelvk91Loc2754t1; organism=Abies sachalinensis;	168	145	3e-102	86.3095	83.3333	85.7143	LG_I_c02202_00898	AT1G70600.1 | Ribosomal protein L18e/L15 superfamily protein | Chr1:26621168-26621608 REVERSE LENGTH=146 | 201606	168	146	1e-88	86.9048	73.8095	80.9524	LG_I_c02202_00898	PILA_26029 unnamed protein product	168	146	6e-101	86.9048	82.7381
LG_I_c02208_00900	ABR17412.1 unknown [Picea sitchensis]	62.3	265	81	4	1	264	1	247	3e-64	255.4	unknown	gbpln	Eukaryota	Viridiplantae	Picea	Picea sitchensis	common	LG_I_c02208_00900	LK_I_c21815_13975 unnamed protein product	265	265	0.0	100	97.3585	98.4906	LG_I_c02208_00900	AbisacEGm017992t18 type=protein; aalen=; clen=1519; offs=; oid=evgvelvk25Loc2319t10; organism=Abies sachalinensis;	265	261	7e-134	98.4906	76.6038	82.6415	LG_I_c02208_00900	AT2G27830.1 | hypothetical protein | Chr2:11860734-11861306 FORWARD LENGTH=190 | 201606	265	190	4e-21	71.6981	18.8679	28.3019	LG_I_c02208_00900	PILA_32361 unnamed protein product	265	254	2e-130	95.8491	74.717
LG_I_c02209_00901	KUM48111.1 hypothetical protein ABT39_MTgene5107 (mitochondrion) [Picea glauca]	53.4	73	34	0	14	86	2	74	3.3e-14	87.8	hypothetical protein ABT39_MTgene5107 (mitochondrion)	gbpln	Eukaryota	Viridiplantae	Picea	Picea glauca	common	LG_I_c02209_00901	LK_T_002543_c00_g01_i04.p1 unnamed protein product	108	108	2e-72	100	93.5185	96.2963	LG_I_c02209_00901	AbisacEGm023735t1 type=protein; aalen=; clen=719; offs=; oid=evgvelvk65Loc57547t1; organism=Abies sachalinensis;	108	239	2e-34	221.296	54.6296	62.963	LG_I_c02209_00901	No_hits	108	#	#	#	#	#	LG_I_c02209_00901	PILA_10431 unnamed protein product	108	169	7e-30	156.481	42.5926
LG_I_c02214_00902	ABK26244.1 unknown [Picea sitchensis]	93	213	15	0	1	213	1	213	3.2e-109	404.4	unknown	gbpln	Eukaryota	Viridiplantae	Picea	Picea sitchensis	common	LG_I_c02214_00902	LK_I_c39796_25162 unnamed protein product	214	237	2e-152	110.748	99.0654	99.5327	LG_I_c02214_00902	AbisacEGm024245t1 type=protein; aalen=; clen=1245; offs=; oid=evgvelvk51Loc3346t6; organism=Abies sachalinensis;	214	233	7e-136	108.879	88.3178	94.3925	LG_I_c02214_00902	AT4G25570.2 | Cytochrome b561/ferric reductase transmembrane protein family | Chr4:13053887-13055641 REVERSE LENGTH=280 | 201606	214	280	1e-81	130.841	55.6075	70.0935	LG_I_c02214_00902	PILA_28868 unnamed protein product	214	315	3e-142	147.196	90.6542
LG_I_c02215_00903	ABU89747.1 dehydrin-like protein [Picea abies]	87.8	41	5	0	128	168	194	234	1.6e-10	76.3	dehydrin-like protein	gbpln	Eukaryota	Viridiplantae	Picea	Picea abies	common	LG_I_c02215_00903	LK_T_001162_c00_g01_i02.p1 unnamed protein product	169	180	3e-115	106.509	98.8166	98.8166	LG_I_c02215_00903	AbisacEGm028919t1 type=protein; aalen=; clen=1037; offs=; oid=evgvelvk61Loc5810t7; organism=Abies sachalinensis;	169	178	3e-40	105.325	52.6627	66.2722	LG_I_c02215_00903	No_hits	169	#	#	#	#	#	LG_I_c02215_00903	No_hits	169	#	#	#	#
LG_I_c02219_00906	XP_006828030.1 lysM domain-containing GPI-anchored protein 1 isoform X1 [Amborella trichopoda]	63.9	363	126	2	63	420	30	392	2.6e-129	472.2	lysM domain-containing GPI-anchored protein 1 isoform X1	gbpln	Eukaryota	Viridiplantae	Amborella	Amborella trichopoda	common	LG_I_c02219_00906	LK_I_c34641_22349 unnamed protein product	451	416	0.0	92.2395	91.3525	91.3525	LG_I_c02219_00906	AbisacEGm012422t4 type=protein; aalen=; clen=1525; offs=; oid=evgvelvk95Loc6796t1; organism=Abies sachalinensis;	451	418	0.0	92.6829	84.7007	88.2483	LG_I_c02219_00906	AT1G21880.2 | lysm domain GPI-anchored protein 1 precursor | Chr1:7680689-7682526 FORWARD LENGTH=416 | 201606	451	416	3e-147	92.2395	47.8936	62.306	LG_I_c02219_00906	PILA_01385 unnamed protein product	451	418	0.0	92.6829	79.6009
LG_I_c02221_00908	ADE77166.1 unknown [Picea sitchensis]	65.2	184	42	1	24	185	1	184	8.2e-56	226.9	unknown	gbpln	Eukaryota	Viridiplantae	Picea	Picea sitchensis	unassigned	LG_I_c02221_00908	LK_I_c43904_27851 unnamed protein product	194	378	2e-127	194.845	95.3608	95.3608	LG_I_c02221_00908	AbisacEGm012931t14 type=protein; aalen=; clen=1895; offs=; oid=evgvelvk51Loc837t4; organism=Abies sachalinensis;	194	380	9e-79	195.876	70.1031	73.7113	LG_I_c02221_00908	No_hits	194	#	#	#	#	#	LG_I_c02221_00908	PILA_07100 unnamed protein product	194	335	4e-56	172.68	56.1856
LG_I_c02226_00912	ABR18289.1 unknown [Picea sitchensis]	48.5	169	78	4	38	206	213	372	1.6e-26	130.2	unknown	gbpln	Eukaryota	Viridiplantae	Picea	Picea sitchensis	common	LG_I_c02226_00912	LK_I_c06373_03786 unnamed protein product	291	408	0.0	140.206	100	100	LG_I_c02226_00912	AbisacEGm063022t1 type=protein; aalen=; clen=2115; offs=; oid=evgvelvk91Loc23058t1; organism=Abies sachalinensis;	291	472	1e-145	162.199	70.4467	75.945	LG_I_c02226_00912	No_hits	291	#	#	#	#	#	LG_I_c02226_00912	PILA_30001 unnamed protein product	291	452	3e-157	155.326	72.1649
LG_I_c02228_00914	B8LPG7.1 RecName: Full=Anamorsin homolog 2; AltName: Full=Fe-S cluster assembly protein DRE2 homolog 2 ABR17547.1 unknown [Picea sitchensis]	87.9	280	31	2	1	280	1	277	2e-135	491.9	RecName: Full=Anamorsin homolog 2; AltName: Full=Fe-S cluster assembly protein DRE2 homolog 2 ABR17547.1 unknown	gbpln	Eukaryota	Viridiplantae	Picea	Picea sitchensis	common	LG_I_c02228_00914	LK_I_c03604_01945 unnamed protein product	281	281	0.0	100	98.5765	98.9324	LG_I_c02228_00914	AbisacEGm020509t1 type=protein; aalen=; clen=1372; offs=; oid=evgvelvk71Loc23266t1; organism=Abies sachalinensis;	281	287	4e-160	102.135	85.4093	90.3915	LG_I_c02228_00914	AT5G18400.1 | Cytokine-induced anti-apoptosis inhibitor 1%2C Fe-S biogenesi | Chr5:6092955-6094566 REVERSE LENGTH=269 | 201606	281	269	3e-60	95.7295	46.2633	63.7011	LG_I_c02228_00914	PILA_02090 unnamed protein product	281	278	2e-166	98.9324	87.5445
LG_I_c02233_00917	XP_020244736.1 ras-related protein RABB1c isoform X1 [Asparagus officinalis]	93.9	212	11	1	1	212	1	210	1e-107	399.4	ras-related protein RABB1c isoform X1	gbpln	Eukaryota	Viridiplantae	Asparagus	Asparagus officinalis	common	LG_I_c02233_00917	LK_I_c31071_19931 unnamed protein product	214	214	4e-161	100	100	100	LG_I_c02233_00917	AbisacEGm025952t3 type=protein; aalen=; clen=915; offs=; oid=evgvelvk65Loc4320t3; organism=Abies sachalinensis;	214	213	2e-156	99.5327	96.729	98.5981	LG_I_c02233_00917	AT4G17170.1 | RAB GTPase homolog B1C | Chr4:9644908-9646220 REVERSE LENGTH=211 | 201606	214	211	3e-149	98.5981	92.5234	95.7944	LG_I_c02233_00917	PILA_12645 unnamed protein product	214	214	2e-133	100	85.9813
LG_I_c02234_00918	ABK23918.1 unknown [Picea sitchensis]	65.5	87	28	1	15	101	22	106	9e-21	110.5	unknown	gbpln	Eukaryota	Viridiplantae	Picea	Picea sitchensis	unassigned	LG_I_c02234_00918	LK_T_081901_c00_g01_i03.p1 unnamed protein product	202	246	6e-72	121.782	60.396	65.3465	LG_I_c02234_00918	AbisacEGm023202t1 type=protein; aalen=; clen=967; offs=; oid=evgvelvk45Loc41007t2; organism=Abies sachalinensis;	202	247	3e-29	122.277	43.0693	52.4752	LG_I_c02234_00918	No_hits	202	#	#	#	#	#	LG_I_c02234_00918	PILA_08035 unnamed protein product	202	247	3e-45	122.277	44.5545
LG_I_c02237_00920	ABR17759.1 unknown [Picea sitchensis]	80.9	288	55	0	1	288	1	288	6.1e-71	277.7	unknown	gbpln	Eukaryota	Viridiplantae	Picea	Picea sitchensis	common	LG_I_c02237_00920	LK_I_c40848_25855 unnamed protein product	289	289	0.0	100	100	100	LG_I_c02237_00920	AbisacEGm017869t1 type=protein; aalen=; clen=1598; offs=; oid=evgvelvk75Loc15626t2; organism=Abies sachalinensis;	289	332	0.0	114.879	90.3114	95.5017	LG_I_c02237_00920	AT1G55170.1 | DNA double-strand break repair protein | Chr1:20580578-20581706 FORWARD LENGTH=283 | 201606	289	283	7e-56	97.9239	39.7924	55.7093	LG_I_c02237_00920	PILA_14396 unnamed protein product	289	296	7e-170	102.422	80.6228
LG_I_c02240_00921	ABR16193.1 unknown [Picea sitchensis]	82.4	335	59	0	6	340	1	335	3.3e-154	554.7	unknown	gbpln	Eukaryota	Viridiplantae	Picea	Picea sitchensis	unassigned	LG_I_c02240_00921	LK_I_c25364_16472 unnamed protein product	366	359	0.0	98.0874	83.0601	84.6995	LG_I_c02240_00921	AbisacEGm016184t7 type=protein; aalen=; clen=1380; offs=; oid=evgvelvk81Loc1093t9; organism=Abies sachalinensis;	366	360	0.0	98.3607	73.7705	81.694	LG_I_c02240_00921	AT5G16970.1 | alkenal reductase | Chr5:5576291-5578001 REVERSE LENGTH=345 | 201606	366	345	1e-83	94.2623	40.7104	56.5574	LG_I_c02240_00921	PILA_14300 unnamed protein product	366	351	0.0	95.9016	70.2186
LG_I_c02242_00922	ABR17800.1 unknown [Picea sitchensis]	85.7	377	52	1	3	379	1	375	6.8e-195	689.9	unknown	gbpln	Eukaryota	Viridiplantae	Picea	Picea sitchensis	common	LG_I_c02242_00922	LK_I_c19396_12285 unnamed protein product	381	379	0.0	99.4751	98.1627	98.6877	LG_I_c02242_00922	AbisacEGm014671t1 type=protein; aalen=; clen=1320; offs=; oid=evgvelvk95Loc108t1; organism=Abies sachalinensis;	381	387	0.0	101.575	87.1391	91.601	LG_I_c02242_00922	No_hits	381	#	#	#	#	#	LG_I_c02242_00922	PILA_18308 unnamed protein product	381	243	2e-117	63.7795	42.5197
LG_I_c02243_00923	QFI56874.1 beta-1,3-glucanase [Picea asperata]	73.1	342	90	2	8	349	5	344	2.1e-140	508.8	beta-1,3-glucanase	gbpln	Eukaryota	Viridiplantae	Picea	Picea asperata	common	LG_I_c02243_00923	LK_T_002660_c00_g01_i07.p1 unnamed protein product	370	344	0.0	92.973	71.6216	81.0811	LG_I_c02243_00923	AbisacEGm017418t1 type=protein; aalen=; clen=1406; offs=; oid=evgvelvk41Loc3024t6; organism=Abies sachalinensis;	370	340	0.0	91.8919	76.2162	81.6216	LG_I_c02243_00923	AT4G16260.1 | Glycosyl hydrolase superfamily protein | Chr4:9200180-9201441 REVERSE LENGTH=344 | 201606	370	344	2e-95	92.973	40.8108	60	LG_I_c02243_00923	PILA_25767 unnamed protein product	370	391	3e-164	105.676	62.973
LG_I_c02246_00924	ABK25798.1 unknown [Picea sitchensis]	49.5	91	36	4	1	82	30	119	1.7e-09	72.4	unknown	gbpln	Eukaryota	Viridiplantae	Picea	Picea sitchensis	unassigned	LG_I_c02246_00924	No_hits	129	#	#	#	#	#	LG_I_c02246_00924	AbisacEGm031911t1 type=protein; aalen=; clen=1167; offs=; oid=evgvelvk41Loc12293t1; organism=Abies sachalinensis;	129	151	2e-16	117.054	30.2326	36.4341	LG_I_c02246_00924	No_hits	129	#	#	#	#	#	LG_I_c02246_00924	PILA_18069 unnamed protein product	129	123	8e-17	95.3488	31.0078
LG_I_c02248_00925	CAA63571.1 low molecular weight heat-shock protein [Pseudotsuga menziesii]	88.2	161	19	0	1	161	1	161	2.5e-74	288.1	low molecular weight heat-shock protein	gbpln	Eukaryota	Viridiplantae	Pseudotsuga	Pseudotsuga menziesii	common	LG_I_c02248_00925	LK_I_c15529_09539 unnamed protein product	162	162	3e-114	100	99.3827	99.3827	LG_I_c02248_00925	AbisacEGm026062t11 type=protein; aalen=; clen=715; offs=; oid=evgvelvk61Loc5134t5; organism=Abies sachalinensis;	162	161	4e-103	99.3827	89.5062	93.2099	LG_I_c02248_00925	AT1G53540.1 | HSP20-like chaperones superfamily protein | Chr1:19980510-19980983 FORWARD LENGTH=157 | 201606	162	157	7e-69	96.9136	64.8148	78.3951	LG_I_c02248_00925	PILA_28559 unnamed protein product	162	158	4e-98	97.5309	88.2716
LG_I_c02250_00927	ABK22893.1 unknown [Picea sitchensis]	94.7	304	16	0	1	304	1	304	2.6e-176	627.9	unknown	gbpln	Eukaryota	Viridiplantae	Picea	Picea sitchensis	common	LG_I_c02250_00927	LK_I_c21347_13637 unnamed protein product	309	309	0.0	100	99.6764	100	LG_I_c02250_00927	AbisacEGm068866t4 type=protein; aalen=; clen=1389; offs=; oid=evgvelvk95Loc43t1; organism=Abies sachalinensis;	309	308	0.0	99.6764	96.1165	98.0583	LG_I_c02250_00927	AT2G30050.1 | transducin family protein / WD-40 repeat family protein | Chr2:12825540-12826448 FORWARD LENGTH=302 | 201606	309	302	3e-161	97.7346	68.932	82.2006	LG_I_c02250_00927	PILA_05392 unnamed protein product	309	601	0.0	194.498	95.4693
LG_I_c02251_00928	ADE75903.1 unknown [Picea sitchensis]	91.7	277	14	1	1	277	1	268	8.1e-143	516.5	unknown	gbpln	Eukaryota	Viridiplantae	Picea	Picea sitchensis	common	LG_I_c02251_00928	LK_T_009252_c00_g01_i06.p1 unnamed protein product	303	303	0.0	100	99.0099	99.3399	LG_I_c02251_00928	AbisacEGm019456t1 type=protein; aalen=; clen=2167; offs=; oid=evgvelvk35Loc1746t3; organism=Abies sachalinensis;	303	305	0.0	100.66	92.4092	96.3696	LG_I_c02251_00928	AT1G71190.1 | senescence associated gene 18 | Chr1:26833597-26834982 REVERSE LENGTH=281 | 201606	303	281	5e-135	92.7393	63.6964	75.2475	LG_I_c02251_00928	PILA_31371 unnamed protein product	303	368	6e-134	121.452	58.0858
LG_I_c02252_00929	ABK25834.1 unknown [Picea sitchensis]	82.9	375	58	3	1	370	1	374	5.3e-152	547.4	unknown	gbpln	Eukaryota	Viridiplantae	Picea	Picea sitchensis	common	LG_I_c02252_00929	LK_I_c29901_19116 unnamed protein product	371	371	0.0	100	99.1914	99.1914	LG_I_c02252_00929	AbisacEGm015851t1 type=protein; aalen=; clen=2037; offs=; oid=evgvelvk35Loc22401t1; organism=Abies sachalinensis;	371	366	0.0	98.6523	84.6361	90.027	LG_I_c02252_00929	AT3G62630.1 | stress response NST1-like protein (DUF1645) | Chr3:23163937-23165079 REVERSE LENGTH=380 | 201606	371	380	6e-65	102.426	43.1267	58.7601	LG_I_c02252_00929	PILA_04104 unnamed protein product	371	272	6e-88	73.3154	37.7358
LG_I_c02261_00932	ABR16646.1 unknown [Picea sitchensis]	90.2	133	13	0	59	191	26	158	3.8e-53	218	unknown	gbpln	Eukaryota	Viridiplantae	Picea	Picea sitchensis	unassigned	LG_I_c02261_00932	LK_I_c08075_04904 unnamed protein product	194	594	6e-89	306.186	68.5567	68.5567	LG_I_c02261_00932	AbisacEGm067293t1 type=protein; aalen=; clen=2565; offs=; oid=evgvelvk41Loc43353t2; organism=Abies sachalinensis;	194	593	2e-59	305.67	64.433	66.4948	LG_I_c02261_00932	No_hits	194	#	#	#	#	#	LG_I_c02261_00932	PILA_16645 unnamed protein product	194	594	5e-51	306.186	59.7938
LG_I_c02263_00934	ABK24581.1 unknown [Picea sitchensis]	72.1	190	43	3	1	185	393	577	1.9e-66	262.3	unknown	gbpln	Eukaryota	Viridiplantae	Picea	Picea sitchensis	unassigned	LG_I_c02263_00934	LK_I_c17941_11257 unnamed protein product	208	352	1e-97	169.231	72.5962	77.8846	LG_I_c02263_00934	AbisacEGm005828t19 type=protein; aalen=; clen=994; offs=; oid=evgvelvk81Loc19120t1; organism=Abies sachalinensis;	208	309	1e-83	148.558	64.4231	68.2692	LG_I_c02263_00934	AT3G53810.1 | Concanavalin A-like lectin protein kinase family protein | Chr3:19933153-19935186 REVERSE LENGTH=677 | 201606	208	677	6e-57	325.481	47.1154	59.1346	LG_I_c02263_00934	PILA_35081 unnamed protein product	208	702	1e-84	337.5	66.3462
LG_I_c02265_00935	ABK24098.1 unknown [Picea sitchensis]	91.8	207	17	0	1	207	1	207	6.2e-102	380.2	unknown	gbpln	Eukaryota	Viridiplantae	Picea	Picea sitchensis	common	LG_I_c02265_00935	LK_I_c37299_24178 unnamed protein product	208	250	3e-152	120.192	99.5192	100	LG_I_c02265_00935	AbisacEGm026492t1 type=protein; aalen=; clen=1533; offs=; oid=evgvelvk55Loc25124t1; organism=Abies sachalinensis;	208	207	5e-135	99.5192	89.4231	93.2692	LG_I_c02265_00935	AT2G25310.1 | ER membrane protein complex subunit-like protein (DUF2012) | Chr2:10777436-10779123 REVERSE LENGTH=210 | 201606	208	210	1e-69	100.962	56.7308	70.6731	LG_I_c02265_00935	PILA_22257 unnamed protein product	208	208	2e-139	100	89.4231
LG_I_c02266_00936	ERN14259.1 hypothetical protein AMTR_s00033p00153180 [Amborella trichopoda]	52.8	108	43	1	1	108	131	230	2.3e-24	121.7	hypothetical protein AMTR_s00033p00153180	gbpln	Eukaryota	Viridiplantae	Amborella	Amborella trichopoda	unassigned	LG_I_c02266_00936	LK_T_023585_c00_g01_i01.p1 unnamed protein product	121	566	9e-49	467.769	61.9835	61.9835	LG_I_c02266_00936	AbisacEGm066179t3 type=protein; aalen=; clen=2513; offs=; oid=evgvelvk31Loc18546t4; organism=Abies sachalinensis;	121	265	2e-49	219.008	63.6364	69.4215	LG_I_c02266_00936	AT2G26000.1 | zinc finger (C3HC4-type RING finger) family protein | Chr2:11082403-11085137 FORWARD LENGTH=461 | 201606	121	461	2e-23	380.992	35.5372	42.1488	LG_I_c02266_00936	No_hits	121	#	#	#	#
LG_I_c02271_00940	ACN41007.1 unknown [Picea sitchensis]	74.2	229	53	2	1	224	3	230	2.8e-87	331.6	unknown	gbpln	Eukaryota	Viridiplantae	Picea	Picea sitchensis	unassigned	LG_I_c02271_00940	LK_T_004104_c00_g01_i06.p1 unnamed protein product	225	228	9e-128	101.333	80	87.1111	LG_I_c02271_00940	AbisacEGm024396t1 type=protein; aalen=; clen=1348; offs=; oid=evgvelvk41Loc16654t5; organism=Abies sachalinensis;	225	231	4e-122	102.667	77.3333	84.8889	LG_I_c02271_00940	No_hits	225	#	#	#	#	#	LG_I_c02271_00940	PILA_24069 unnamed protein product	225	213	2e-81	94.6667	52.8889
LG_I_c02275_00944	ABK21461.1 unknown [Picea sitchensis]	73	256	66	2	8	260	3	258	1.8e-99	372.5	unknown	gbpln	Eukaryota	Viridiplantae	Picea	Picea sitchensis	common	LG_I_c02275_00944	LK_I_c13037_08099 unnamed protein product	283	366	4e-134	129.329	65.371	73.4982	LG_I_c02275_00944	AbisacEGm013504t14 type=protein; aalen=; clen=1640; offs=; oid=evgvelvk51Loc3125t43; organism=Abies sachalinensis;	283	365	2e-134	128.975	66.4311	74.5583	LG_I_c02275_00944	AT4G22880.3 | leucoanthocyanidin dioxygenase | Chr4:12004905-12006059 REVERSE LENGTH=356 | 201606	283	356	1e-50	125.795	34.9823	50.53	LG_I_c02275_00944	PILA_14759 unnamed protein product	283	303	4e-128	107.067	65.371
LG_I_c02276_00945	XP_031268713.1 nifU-like protein 4, mitochondrial [Pistacia vera]	85.4	212	31	0	62	273	67	278	9.1e-101	376.7	nifU-like protein 4, mitochondrial	gbpln	Eukaryota	Viridiplantae	Pistacia	Pistacia vera	common	LG_I_c02276_00945	LK_T_025883_c00_g01_i01.p1 unnamed protein product	274	274	0.0	100	99.635	100	LG_I_c02276_00945	AbisacEGm021491t4 type=protein; aalen=; clen=1049; offs=; oid=evgvelvk51Loc13698t2; organism=Abies sachalinensis;	274	272	0.0	99.2701	89.781	93.4307	LG_I_c02276_00945	AT3G20970.1 | NFU domain protein 4 | Chr3:7348277-7350069 FORWARD LENGTH=283 | 201606	274	283	2e-132	103.285	64.5985	70.438	LG_I_c02276_00945	PILA_16530 unnamed protein product	274	277	1e-177	101.095	90.8759
LG_I_c02280_00947	ABK22434.1 unknown [Picea sitchensis]	88.3	111	13	0	1	111	1	111	5.8e-54	219.9	unknown	gbpln	Eukaryota	Viridiplantae	Picea	Picea sitchensis	common	LG_I_c02280_00947	LK_I_c35150_51390 unnamed protein product	112	112	2e-77	100	99.1071	100	LG_I_c02280_00947	AbisacEGm039301t1 type=protein; aalen=; clen=766; offs=; oid=evgvelvk25Loc8574t19; organism=Abies sachalinensis;	112	113	1e-23	100.893	40.1786	54.4643	LG_I_c02280_00947	AT2G14900.1 | Gibberellin-regulated family protein | Chr2:6404210-6405043 FORWARD LENGTH=108 | 201606	112	108	1e-22	96.4286	40.1786	43.75	LG_I_c02280_00947	PILA_00795 unnamed protein product	112	112	8e-70	100	87.5
LG_I_c02281_00948	ABK24445.1 unknown [Picea sitchensis]	72.9	277	71	2	1	277	1	273	1.3e-107	399.4	unknown	gbpln	Eukaryota	Viridiplantae	Picea	Picea sitchensis	unassigned	LG_I_c02281_00948	LK_I_c01147_57519 unnamed protein product	278	279	8e-152	100.36	74.8201	83.0935	LG_I_c02281_00948	AbisacEGm020986t2 type=protein; aalen=; clen=1174; offs=; oid=evgvelvk95Loc14938t1; organism=Abies sachalinensis;	278	278	6e-148	100	73.741	83.0935	LG_I_c02281_00948	AT5G43280.1 | delta(3%2C5)%2Cdelta(2%2C4)-dienoyl-CoA isomerase 1 | Chr5:17367947-17369113 FORWARD LENGTH=278 | 201606	278	278	3e-100	100	53.2374	66.1871	LG_I_c02281_00948	PILA_04823 unnamed protein product	278	278	6e-145	100	71.223
LG_I_c02282_00949	ABK21928.1 unknown [Picea sitchensis]	97	132	4	0	1	132	1	132	2.1e-71	278.1	unknown	gbpln	Eukaryota	Viridiplantae	Picea	Picea sitchensis	common	LG_I_c02282_00949	LK_I_c04749_34547 unnamed protein product	133	133	5e-98	100	100	100	LG_I_c02282_00949	AbisacEGm034865t2 type=protein; aalen=; clen=495; offs=; oid=evgvelvk41Loc26715t1; organism=Abies sachalinensis;	133	126	1e-28	94.7368	43.609	58.6466	LG_I_c02282_00949	AT5G56600.1 | profilin | Chr5:22909882-22910710 REVERSE LENGTH=131 | 201606	133	131	5e-67	98.4962	69.9248	82.7068	LG_I_c02282_00949	PILA_05965 unnamed protein product	133	133	1e-92	100	93.2331
LG_I_c02283_00950	CAA65250.1 3-hydroxy-3-methylglutaryl-CoA-synthase [Pinus sylvestris]	94.7	469	25	0	1	469	1	469	1.8e-258	901.4	3-hydroxy-3-methylglutaryl-CoA-synthase	gbpln	Eukaryota	Viridiplantae	Pinus	Pinus sylvestris	common	LG_I_c02283_00950	LK_I_c46537_29631 unnamed protein product	472	475	0.0	100.636	95.339	95.7627	LG_I_c02283_00950	AbisacEGm011016t3 type=protein; aalen=; clen=1871; offs=; oid=evgvelvk81Loc1971t26; organism=Abies sachalinensis;	472	471	0.0	99.7881	94.2797	97.4576	LG_I_c02283_00950	AT4G11820.2 | hydroxymethylglutaryl-CoA synthase / HMG-CoA synthase / 3-hydroxy-3-methylglutaryl coenzyme A synthase | Chr4:7109124-7111901 REVERSE LENGTH=461 | 201606	472	461	0.0	97.6695	70.339	82.4153	LG_I_c02283_00950	PILA_05265 unnamed protein product	472	248	2e-163	52.5424	47.2458
LG_I_c02284_00951	ABK22771.1 unknown [Picea sitchensis]	97.9	192	4	0	1	192	1	192	1.7e-98	368.6	unknown	gbpln	Eukaryota	Viridiplantae	Picea	Picea sitchensis	common	LG_I_c02284_00951	LK_I_c48400_57088 unnamed protein product	193	193	3e-141	100	100	100	LG_I_c02284_00951	AbisacEGm024877t2 type=protein; aalen=; clen=679; offs=; oid=evgvelvk81Loc25453t1; organism=Abies sachalinensis;	193	192	1e-138	99.4819	97.4093	99.4819	LG_I_c02284_00951	AT1G48830.2 | Ribosomal protein S7e family protein | Chr1:18059854-18060935 REVERSE LENGTH=191 | 201606	193	191	5e-109	98.9637	75.1295	89.6373	LG_I_c02284_00951	PILA_06355 unnamed protein product	193	193	3e-140	100	98.4456
LG_I_c02285_00952	XP_022763843.1 AP-1 complex subunit sigma-2 [Durio zibethinus]	93.8	161	10	0	1	161	1	161	3.1e-80	307.8	AP-1 complex subunit sigma-2	gbpln	Eukaryota	Viridiplantae	Durio	Durio zibethinus	common	LG_I_c02285_00952	LK_I_c11024_06801 unnamed protein product	162	162	1e-115	100	98.7654	98.7654	LG_I_c02285_00952	AbisacEGm029457t2 type=protein; aalen=; clen=643; offs=; oid=evgvelvk85Loc4185t1; organism=Abies sachalinensis;	162	161	2e-117	99.3827	99.3827	99.3827	LG_I_c02285_00952	AT2G17380.1 | associated protein 19 | Chr2:7553122-7554887 FORWARD LENGTH=161 | 201606	162	161	2e-110	99.3827	90.7407	96.2963	LG_I_c02285_00952	PILA_22722 unnamed protein product	162	245	3e-105	151.235	90.1235
LG_I_c02286_00953	ABK22438.1 unknown [Picea sitchensis]	84.1	126	19	1	1	126	1	125	2.8e-52	214.5	unknown	gbpln	Eukaryota	Viridiplantae	Picea	Picea sitchensis	common	LG_I_c02286_00953	LK_I_c18801_11851 unnamed protein product	128	128	5e-88	100	98.4375	99.2188	LG_I_c02286_00953	AbisacEGm032496t2 type=protein; aalen=; clen=593; offs=; oid=evgvelvk95Loc8628t1; organism=Abies sachalinensis;	128	127	5e-76	99.2188	85.9375	92.9688	LG_I_c02286_00953	AT5G59310.1 | lipid transfer protein 4 | Chr5:23925296-23925772 REVERSE LENGTH=112 | 201606	128	112	2e-25	87.5	37.5	52.3438	LG_I_c02286_00953	PILA_22027 unnamed protein product	128	110	9e-53	85.9375	63.2812
LG_I_c02288_00955	ABK25761.1 unknown [Picea sitchensis]	84.4	211	30	3	1	210	1	209	1.3e-83	319.3	unknown	gbpln	Eukaryota	Viridiplantae	Picea	Picea sitchensis	common	LG_I_c02288_00955	LK_I_c23143_14913 unnamed protein product	212	211	9e-150	99.5283	97.6415	97.6415	LG_I_c02288_00955	AbisacEGm022215t10 type=protein; aalen=; clen=875; offs=; oid=evgvelvk71Loc2119t3; organism=Abies sachalinensis;	212	258	3e-116	121.698	82.5472	86.3208	LG_I_c02288_00955	AT5G05280.1 | RING/U-box superfamily protein | Chr5:1565509-1566039 REVERSE LENGTH=176 | 201606	212	176	1e-53	83.0189	41.0377	54.717	LG_I_c02288_00955	PILA_00891 unnamed protein product	212	246	2e-49	116.038	38.2075
LG_I_c02293_00957	ADE77883.1 unknown [Picea sitchensis]	89.4	218	23	0	7	224	1	218	9.7e-109	402.9	unknown	gbpln	Eukaryota	Viridiplantae	Picea	Picea sitchensis	common	LG_I_c02293_00957	LK_I_c31372_20123 unnamed protein product	225	225	2e-168	100	99.5556	100	LG_I_c02293_00957	AbisacEGm025446t1 type=protein; aalen=; clen=1261; offs=; oid=evgvelvk61Loc31704t1; organism=Abies sachalinensis;	225	218	1e-144	96.8889	85.7778	90.2222	LG_I_c02293_00957	AT5G60190.1 | Cysteine proteinases superfamily protein | Chr5:24235319-24235999 FORWARD LENGTH=226 | 201606	225	226	2e-62	100.444	46.2222	63.5556	LG_I_c02293_00957	PILA_19053 unnamed protein product	225	238	7e-60	105.778	40.4444
LG_I_c02294_00958	OVA14755.1 Aldehyde-lyase domain [Macleaya cordata]	60.7	300	112	2	16	309	45	344	3.4e-97	365.2	Aldehyde-lyase domain	gbpln	Eukaryota	Viridiplantae	Macleaya	Macleaya cordata	common	LG_I_c02294_00958	LK_I_c30493_19539 unnamed protein product	339	339	0.0	100	99.41	99.41	LG_I_c02294_00958	AbisacEGm015788t1 type=protein; aalen=; clen=1728; offs=; oid=evgvelvk71Loc23122t1; organism=Abies sachalinensis;	339	367	0.0	108.26	89.0855	92.3304	LG_I_c02294_00958	AT4G10750.1 | Phosphoenolpyruvate carboxylase family protein | Chr4:6618724-6619800 FORWARD LENGTH=358 | 201606	339	358	7e-113	105.605	46.6077	61.3569	LG_I_c02294_00958	PILA_38113 unnamed protein product	339	230	3e-79	67.8466	34.8083
LG_I_c02297_00960	OVA19308.1 START domain [Macleaya cordata]	49.5	410	173	10	13	417	14	394	1.1e-95	360.5	START domain	gbpln	Eukaryota	Viridiplantae	Macleaya	Macleaya cordata	common	LG_I_c02297_00960	LK_I_c48683_31033 unnamed protein product	440	432	0.0	98.1818	97.0455	97.2727	LG_I_c02297_00960	AbisacEGm012659t1 type=protein; aalen=; clen=1907; offs=; oid=evgvelvk25Loc4842t6; organism=Abies sachalinensis;	440	431	0.0	97.9545	81.1364	87.2727	LG_I_c02297_00960	AT1G55960.1 | Polyketide cyclase/dehydrase and lipid transport superfamily protein | Chr1:20927962-20929825 REVERSE LENGTH=403 | 201606	440	403	9e-117	91.5909	41.5909	53.4091	LG_I_c02297_00960	PILA_25480 unnamed protein product	440	437	0.0	99.3182	79.3182
LG_I_c02298_00961	ABK21864.1 unknown [Picea sitchensis]	92.2	141	10	1	1	141	1	140	3.9e-63	250.8	unknown	gbpln	Eukaryota	Viridiplantae	Picea	Picea sitchensis	common	LG_I_c02298_00961	LK_I_c20388_43370 unnamed protein product	142	142	2e-98	100	100	100	LG_I_c02298_00961	AbisacEGm063515t3 type=protein; aalen=; clen=841; offs=; oid=evgvelvk95Loc20090t1; organism=Abies sachalinensis;	142	204	6e-85	143.662	88.0282	93.662	LG_I_c02298_00961	AT1G30380.1 | photosystem I subunit K | Chr1:10722325-10723013 FORWARD LENGTH=130 | 201606	142	130	1e-50	91.5493	57.0423	70.4225	LG_I_c02298_00961	PILA_03914 unnamed protein product	142	141	1e-88	99.2958	90.1408
LG_I_c02302_00964	O65084.1 RecName: Full=Proteasome subunit beta type-3; AltName: Full=20S proteasome alpha subunit C; AltName: Full=20S proteasome subunit beta-3 AAC32146.1 probable proteasome subunit [Picea mariana]	99	204	2	0	1	204	1	204	2.9e-112	414.5	RecName: Full=Proteasome subunit beta type-3; AltName: Full=20S proteasome alpha subunit C; AltName: Full=20S proteasome subunit beta-3 AAC32146.1 probable proteasome subunit	gbpln	Eukaryota	Viridiplantae	Picea	Picea mariana	common	LG_I_c02302_00964	LK_I_c02083_00919 unnamed protein product	205	205	2e-154	100	100	100	LG_I_c02302_00964	AbisacEGm023627t1 type=protein; aalen=; clen=1330; offs=; oid=evgvelvk51Loc2197t5; organism=Abies sachalinensis;	205	241	8e-138	117.561	89.7561	91.2195	LG_I_c02302_00964	AT1G21720.1 | proteasome beta subunit C1 | Chr1:7626394-7628070 FORWARD LENGTH=204 | 201606	205	204	9e-139	99.5122	86.8293	95.122	LG_I_c02302_00964	PILA_36402 unnamed protein product	205	192	3e-141	93.6585	91.2195
LG_I_c02304_00965	XP_013733479.1 40S ribosomal protein S14-2-like [Brassica napus]	86.4	59	8	0	1	59	59	117	7.1e-20	105.9	40S ribosomal protein S14-2-like	gbpln	Eukaryota	Viridiplantae	Brassica	Brassica napus	common	LG_I_c02304_00965	LK_I_c33274_50394 unnamed protein product	65	117	4e-42	180	100	100	LG_I_c02304_00965	AbisacEGm031870t1 type=protein; aalen=; clen=837; offs=; oid=evgvelvk71Loc12950t1; organism=Abies sachalinensis;	65	151	1e-31	232.308	78.4615	78.4615	LG_I_c02304_00965	AT3G11510.1 | Ribosomal protein S11 family protein | Chr3:3623757-3624866 REVERSE LENGTH=150 | 201606	65	150	1e-31	230.769	75.3846	78.4615	LG_I_c02304_00965	PILA_09470 unnamed protein product	65	100	9e-33	153.846	78.4615
LG_I_c02307_00966	#	#	#	#	#	#	#	#	#	#	#	-	----	----	----	----	----	unassigned	LG_I_c02307_00966	No_hits	73	#	#	#	#	#	LG_I_c02307_00966	No_hits	73	#	#	#	#	#	LG_I_c02307_00966	No_hits	73	#	#	#	#	#	LG_I_c02307_00966	No_hits	73	#	#	#	#
LG_I_c02308_00967	XP_019448991.1 PREDICTED: protein ULTRAPETALA 1-like [Lupinus angustifolius]	57.9	235	94	5	4	236	2	233	2e-59	239.2	PREDICTED: protein ULTRAPETALA 1-like	gbpln	Eukaryota	Viridiplantae	Lupinus	Lupinus angustifolius	common	LG_I_c02308_00967	LK_T_022076_c00_g01_i01.p1 unnamed protein product	237	237	3e-174	100	99.5781	99.5781	LG_I_c02308_00967	AbisacEGm022901t1 type=protein; aalen=; clen=825; offs=; oid=evgvelvk95Loc4308t1; organism=Abies sachalinensis;	237	251	2e-142	105.907	94.9367	96.6245	LG_I_c02308_00967	AT4G28190.1 | Developmental regulator%2C ULTRAPETALA | Chr4:13985753-13987050 FORWARD LENGTH=237 | 201606	237	237	2e-80	100	51.4768	67.0886	LG_I_c02308_00967	PILA_33347 unnamed protein product	237	260	5e-88	109.705	55.2743
LG_I_c02312_00970	ABK22650.1 unknown [Picea sitchensis]	98.2	228	4	0	34	261	1	228	4.9e-128	467.2	unknown	gbpln	Eukaryota	Viridiplantae	Picea	Picea sitchensis	common	LG_I_c02312_00970	LK_I_c06210_03672 unnamed protein product	262	229	2e-158	87.4046	81.2977	83.2061	LG_I_c02312_00970	AbisacEGm024636t1 type=protein; aalen=; clen=1289; offs=; oid=evgvelvk71Loc1387t1; organism=Abies sachalinensis;	262	228	3e-169	87.0229	85.8779	86.2595	LG_I_c02312_00970	AT1G26910.1 | Ribosomal protein L16p/L10e family protein | Chr1:9321709-9322813 FORWARD LENGTH=221 | 201606	262	221	1e-139	84.3511	70.9924	74.4275	LG_I_c02312_00970	PILA_33677 unnamed protein product	262	139	6e-93	53.0534	51.5267
LG_I_c02316_00972	ABK25908.1 unknown [Picea sitchensis]	95.9	121	5	0	34	154	1	121	1.4e-62	249.2	unknown	gbpln	Eukaryota	Viridiplantae	Picea	Picea sitchensis	unassigned	LG_I_c02316_00972	LK_I_c01672_00650 unnamed protein product	169	477	9e-102	282.249	84.0237	84.0237	LG_I_c02316_00972	AbisacEGm011683t4 type=protein; aalen=; clen=1720; offs=; oid=evgvelvk21Loc1587t89; organism=Abies sachalinensis;	169	361	5e-84	213.609	68.6391	70.4142	LG_I_c02316_00972	AT3G19990.1 | E3 ubiquitin-protein ligase | Chr3:6965671-6967102 FORWARD LENGTH=425 | 201606	169	425	5e-54	251.479	44.3787	54.4379	LG_I_c02316_00972	PILA_10599 unnamed protein product	169	430	2e-57	254.438	53.2544
LG_I_c02320_00975	XP_031493858.1 tyrosine--tRNA ligase 1, cytoplasmic [Nymphaea colorata]	87	200	26	0	26	225	185	384	1.2e-98	369.4	tyrosine--tRNA ligase 1, cytoplasmic	gbpln	Eukaryota	Viridiplantae	Nymphaea	Nymphaea colorata	unassigned	LG_I_c02320_00975	LK_I_c26665_47051 unnamed protein product	226	421	6e-145	186.283	86.7257	88.4956	LG_I_c02320_00975	AbisacEGm014649t1 type=protein; aalen=; clen=1870; offs=; oid=evgvelvk85Loc10073t1; organism=Abies sachalinensis;	226	388	1e-140	171.681	82.7434	86.7257	LG_I_c02320_00975	AT2G33840.1 | Tyrosyl-tRNA synthetase%2C class Ib%2C bacterial/mitochondrial | Chr2:14315011-14317329 FORWARD LENGTH=385 | 201606	226	385	6e-113	170.354	66.3717	76.9912	LG_I_c02320_00975	PILA_27832 unnamed protein product	226	389	8e-145	172.124	85.8407
LG_I_c02322_00977	ABK24929.1 unknown [Picea sitchensis]	94.6	261	14	0	29	289	1	261	9.3e-120	439.9	unknown	gbpln	Eukaryota	Viridiplantae	Picea	Picea sitchensis	common	LG_I_c02322_00977	LK_T_005613_c00_g01_i03.p1 unnamed protein product	290	262	0.0	90.3448	89.6552	89.6552	LG_I_c02322_00977	AbisacEGm022265t1 type=protein; aalen=; clen=1740; offs=; oid=evgvelvk21Loc15439t4; organism=Abies sachalinensis;	290	261	1e-174	90	84.8276	87.5862	LG_I_c02322_00977	AT1G74410.1 | RING/U-box superfamily protein | Chr1:27965723-27967681 FORWARD LENGTH=223 | 201606	290	223	7e-80	76.8966	43.1034	53.7931	LG_I_c02322_00977	PILA_09754 unnamed protein product	290	262	1e-174	90.3448	85.1724
LG_I_c02324_00978	ABR17162.1 unknown [Picea sitchensis]	97.5	197	5	0	1	197	1	197	2.2e-96	361.7	unknown	gbpln	Eukaryota	Viridiplantae	Picea	Picea sitchensis	common	LG_I_c02324_00978	LK_I_c16148_40949 unnamed protein product	198	215	8e-131	108.586	92.4242	93.4343	LG_I_c02324_00978	AbisacEGm064644t1 type=protein; aalen=; clen=779; offs=; oid=evgvelvk91Loc556t1; organism=Abies sachalinensis;	198	197	1e-142	99.4949	97.9798	98.9899	LG_I_c02324_00978	AT5G39850.1 | Ribosomal protein S4 | Chr5:15950053-15951171 FORWARD LENGTH=197 | 201606	198	197	5e-125	99.4949	86.3636	91.4141	LG_I_c02324_00978	PILA_29534 unnamed protein product	198	325	4e-144	164.141	99.4949
LG_I_c02326_00979	CAA10492.1 Thaumatin-like protein [Pseudotsuga menziesii]	88.5	234	27	0	1	234	1	234	3e-121	444.5	Thaumatin-like protein	gbpln	Eukaryota	Viridiplantae	Pseudotsuga	Pseudotsuga menziesii	common	LG_I_c02326_00979	LK_I_c35929_51805 unnamed protein product	235	235	1e-168	100	97.0213	98.7234	LG_I_c02326_00979	AbisacEGm023996t1 type=protein; aalen=; clen=1181; offs=; oid=evgvelvk35Loc7240t1; organism=Abies sachalinensis;	235	236	2e-125	100.426	74.0426	82.9787	LG_I_c02326_00979	AT4G11650.1 | osmotin 34 | Chr4:7025127-7026113 REVERSE LENGTH=244 | 201606	235	244	1e-79	103.83	48.9362	59.5745	LG_I_c02326_00979	PILA_36206 unnamed protein product	235	507	4e-141	215.745	83.8298
LG_I_c02328_00980	#	#	#	#	#	#	#	#	#	#	#	-	----	----	----	----	----	common	LG_I_c02328_00980	LK_I_c45473_28904 unnamed protein product	103	78	7e-35	75.7282	54.3689	56.3107	LG_I_c02328_00980	No_hits	103	#	#	#	#	#	LG_I_c02328_00980	No_hits	103	#	#	#	#	#	LG_I_c02328_00980	No_hits	103	#	#	#	#
LG_I_c02330_00981	ABK26901.1 unknown [Picea sitchensis]	88.1	294	35	0	1	294	1	294	7.9e-143	516.5	unknown	gbpln	Eukaryota	Viridiplantae	Picea	Picea sitchensis	common	LG_I_c02330_00981	LK_T_001003_c01_g02_i01.p1 unnamed protein product	295	295	0.0	100	99.661	99.661	LG_I_c02330_00981	AbisacEGm019900t1 type=protein; aalen=; clen=1437; offs=; oid=evgvelvk35Loc21974t1; organism=Abies sachalinensis;	295	297	9e-176	100.678	85.7627	92.5424	LG_I_c02330_00981	AT5G13890.3 | plant viral-response family protein (DUF716) | Chr5:4479940-4480872 REVERSE LENGTH=310 | 201606	295	310	8e-58	105.085	42.3729	63.0508	LG_I_c02330_00981	PILA_28235 unnamed protein product	295	325	4e-24	110.169	27.1186
LG_I_c02336_00984	ABK25382.1 unknown [Picea sitchensis]	86.9	327	40	2	1	326	1	325	4.7e-152	547.4	unknown	gbpln	Eukaryota	Viridiplantae	Picea	Picea sitchensis	common	LG_I_c02336_00984	LK_I_c01553_00580 unnamed protein product	328	323	0.0	98.4756	97.8659	98.1707	LG_I_c02336_00984	AbisacEGm017603t1 type=protein; aalen=; clen=3256; offs=; oid=evgvelvk41Loc2651t30; organism=Abies sachalinensis;	328	337	0.0	102.744	83.5366	89.6341	LG_I_c02336_00984	AT4G25700.1 | beta-hydroxylase 1 | Chr4:13094142-13095866 REVERSE LENGTH=310 | 201606	328	310	8e-132	94.5122	57.9268	69.2073	LG_I_c02336_00984	PILA_18734 unnamed protein product	328	332	0.0	101.22	86.8902
LG_I_c02338_00985	XP_024387869.1 mitogen-activated protein kinase kinase kinase 1-like isoform X1 [Physcomitrella patens]	59.5	264	91	8	71	320	47	308	2.3e-79	305.8	mitogen-activated protein kinase kinase kinase 1-like isoform X1	gbpln	Eukaryota	Viridiplantae	Physcomitrella	Physcomitrella patens	common	LG_I_c02338_00985	LK_T_010626_c00_g01_i01.p1 unnamed protein product	324	315	0.0	97.2222	96.2963	96.9136	LG_I_c02338_00985	AbisacEGm018494t1 type=protein; aalen=; clen=1151; offs=; oid=evgvelvk95Loc2545t1; organism=Abies sachalinensis;	324	321	0.0	99.0741	84.8765	88.5802	LG_I_c02338_00985	AT5G11620.2 | SWIM zinc finger family protein / mitogen-activated protein kinase kinase kinase (MAPKKK)-like protein | Chr5:3739076-3740127 REVERSE LENGTH=273 | 201606	324	273	4e-32	84.2593	26.8519	37.6543	LG_I_c02338_00985	PILA_08510 unnamed protein product	324	318	3e-171	98.1481	78.3951
LG_I_c02339_00986	D5A8I3.1 RecName: Full=Antifungal protein ginkbilobin-like protein 2; Flags: Precursor ADE75852.1 unknown [Picea sitchensis]	79.4	102	21	0	46	147	30	131	6.8e-42	180.3	RecName: Full=Antifungal protein ginkbilobin-like protein 2; Flags: Precursor ADE75852.1 unknown	gbpln	Eukaryota	Viridiplantae	Picea	Picea sitchensis	common	LG_I_c02339_00986	LK_I_c23322_15033 unnamed protein product	148	148	2e-107	100	99.3243	100	LG_I_c02339_00986	AbisacEGm033677t1 type=protein; aalen=; clen=428; offs=; oid=evgvelvk21Loc5466t3; organism=Abies sachalinensis;	148	138	2e-59	93.2432	55.4054	64.8649	LG_I_c02339_00986	No_hits	148	#	#	#	#	#	LG_I_c02339_00986	PILA_19131 unnamed protein product	148	131	4e-47	88.5135	47.2973
LG_I_c02342_00988	ACN41133.1 unknown [Picea sitchensis]	95	544	27	0	1	544	1	544	0	1095.5	unknown	gbpln	Eukaryota	Viridiplantae	Picea	Picea sitchensis	common	LG_I_c02342_00988	LK_I_c39952_25274 unnamed protein product	545	545	0.0	100	99.633	99.8165	LG_I_c02342_00988	AbisacEGm008078t1 type=protein; aalen=; clen=2166; offs=; oid=evgvelvk55Loc2638t8; organism=Abies sachalinensis;	545	544	0.0	99.8165	91.9266	96.3303	LG_I_c02342_00988	AT3G44880.1 | Pheophorbide a oxygenase family protein with Rieske 2Fe-2S domain-containing protein | Chr3:16383858-16386204 FORWARD LENGTH=537 | 201606	545	537	0.0	98.5321	63.3028	75.0459	LG_I_c02342_00988	PILA_02945 unnamed protein product	545	543	0.0	99.633	92.1101
LG_I_c02345_00991	ABK21181.1 unknown [Picea sitchensis]	93.8	305	17	1	1	305	1	303	2.4e-150	541.6	unknown	gbpln	Eukaryota	Viridiplantae	Picea	Picea sitchensis	common	LG_I_c02345_00991	LK_I_c00771_32143 unnamed protein product	306	306	0.0	100	100	100	LG_I_c02345_00991	AbisacEGm020802t1 type=protein; aalen=; clen=1496; offs=; oid=evgvelvk81Loc33092t3; organism=Abies sachalinensis;	306	283	4e-177	92.4837	86.2745	89.2157	LG_I_c02345_00991	AT4G10340.1 | light harvesting complex of photosystem II 5 | Chr4:6408200-6409496 FORWARD LENGTH=280 | 201606	306	280	4e-138	91.5033	69.9346	78.4314	LG_I_c02345_00991	PILA_31323 unnamed protein product	306	303	5e-180	99.0196	89.8693
LG_I_c02346_00992	ADE77387.1 unknown [Picea sitchensis]	82	111	20	0	24	134	1	111	1.5e-35	159.1	unknown	gbpln	Eukaryota	Viridiplantae	Picea	Picea sitchensis	common	LG_I_c02346_00992	LK_I_c23855_45430 unnamed protein product	135	136	2e-88	100.741	94.8148	95.5556	LG_I_c02346_00992	AbisacEGm026916t3 type=protein; aalen=; clen=869; offs=; oid=evgvelvk31Loc3300t6; organism=Abies sachalinensis;	135	200	9e-55	148.148	74.0741	78.5185	LG_I_c02346_00992	No_hits	135	#	#	#	#	#	LG_I_c02346_00992	PILA_30295 unnamed protein product	135	163	5e-51	120.741	57.037
LG_I_c02349_00994	ABR16914.1 unknown [Picea sitchensis]	95.8	549	21	1	1	547	1	549	6.6e-284	986.1	unknown	gbpln	Eukaryota	Viridiplantae	Picea	Picea sitchensis	common	LG_I_c02349_00994	LK_I_c29695_48456 unnamed protein product	548	554	0.0	101.095	100	100	LG_I_c02349_00994	AbisacEGm007966t2 type=protein; aalen=; clen=1980; offs=; oid=evgvelvk71Loc580t1; organism=Abies sachalinensis;	548	548	0.0	100	95.438	97.9927	LG_I_c02349_00994	AT5G16150.3 | plastidic GLC translocator | Chr5:5272904-5275678 FORWARD LENGTH=546 | 201606	548	546	0.0	99.635	68.9781	77.5547	LG_I_c02349_00994	PILA_18287 unnamed protein product	548	556	0.0	101.46	86.6788
LG_I_c02350_00995	ABK24025.1 unknown [Picea sitchensis]	96.2	209	6	1	1	207	1	209	1e-104	389.4	unknown	gbpln	Eukaryota	Viridiplantae	Picea	Picea sitchensis	common	LG_I_c02350_00995	LK_I_c42671_27053 unnamed protein product	208	208	5e-150	100	97.5962	99.0385	LG_I_c02350_00995	AbisacEGm069359t1 type=protein; aalen=; clen=960; offs=; oid=evgvelvk55Loc8709t2; organism=Abies sachalinensis;	208	207	5e-149	99.5192	97.1154	98.5577	LG_I_c02350_00995	AT3G49010.7 | breast basic conserved 1 | Chr3:18166971-18168047 REVERSE LENGTH=206 | 201606	208	206	2e-119	99.0385	75.4808	85.0962	LG_I_c02350_00995	PILA_05984 unnamed protein product	208	208	8e-148	100	96.6346
[truncated: 38,080 more rows]
[truncated: 17 more columns]
