# Supplementary material for: Comprehensive collection of genes and comparative analysis of full-length transcriptome sequences from Japanese larch (Larix kaempferi) and Kuril larch (Larix gmelinii var. japonica)
Source: BMC Plant Biol. 2022 Oct 4;22:470. doi: 10.1186/s12870-022-03862-9 (PMC9531402; doi:10.1186/s12870-022-03862-9)
Supplement: Supplementary file 10 — Additional file 10. List of samples collected in this study. [file 12870_2022_3862_MOESM10_ESM.xlsx]

## Sheet: Sheet1
Additional File 10 List of samples collected in this study.
	Tree age (years)			Organ	January	February	March	April	May	June	July	August	September	October	December	November
Long-read Sequencing (PacBio RS II)
Larix kaempferi: GFE02900	56	Plus-tree		Cambium		◯		◯	◯	◯	◯		◯		◯	◯
				Needle				◯	◯	◯	◯		◯
				Branch				◯		◯	◯	◯
Larix gmelinii var. japonica: GFF03190	57	Plus-tree		Cambium	◯		◯	◯	◯	◯	◯	◯		◯	◯
				Needle					◯	◯	◯	◯		◯
				Branch	◯		◯	◯							◯
Short-read Sequencing (Illimina HiSeq2500)
Larix kaempferi: GFE32200	30	Genetic Resource		Branch						◯	◯	◯
Larix kaempferi:GFE32203	30	Genetic Resource		Branch				◯		◯	◯	◯
Larix kaempferi: GFE02901	56	Plus-tree		Cambium		◯		◯	◯	◯	◯		◯		◯	◯
				Needle				◯	◯	◯	◯		◯
Larix kaempferi: GFE02910	56	Plus-tree		Cambium		◯		◯	◯	◯	◯		◯		◯	◯
				Needle				◯	◯	◯	◯
Larix kaempferi: GFE02911	56	Plus-tree		Cambium		◯		◯	◯	◯	◯		◯		◯	◯
				Needle				◯	◯	◯	◯		◯
Larix kaempferi: GFE33389	12	Plustree clone		Needle					◯	◯	◯	◯	◯
				Branch			◯		◯	◯	◯	◯	◯
Larix kaempferi: GFE02991	12	Plustree clone		Needle					◯	◯	◯	◯	◯
				Branch			◯		◯	◯	◯	◯	◯
Larix gmelinii var. japonica: GFF08127	3	Genetic Resource		Needle							◯	◯	◯
				Branch							◯	◯	◯
Larix gmelinii var. japonica: GFF03199	12	Plustree clone		Needle					◯	◯	◯	◯	◯
				Branch			◯		◯	◯	◯	◯	◯
Larix gmelinii var. japonica: GFF03187	12	Plustree clone		Needle					◯	◯	◯	◯	◯
				Branch			◯		◯	◯	◯	◯	◯
Larix gmelinii var. japonica: GFF08097	18	Genetic Resource		Needle						◯	◯	◯	◯
				Branch						◯	◯	◯	◯
Larix gmelinii var. japonica: GFF03179	57	Plus-tree		Cambium	◯		◯	◯	◯	◯	◯	◯		◯	◯
				Needle					◯	◯	◯	◯		◯
				Branch	◯		◯	◯							◯
Larix gmelinii var. japonica: GFF03183	57	Plus-tree		Cambium	◯		◯	◯	◯	◯	◯	◯		◯	◯
				Needle					◯	◯	◯	◯		◯
				Branch	◯		◯	◯							◯
Larix gmelinii var. japonica: GFF08058	3	Genetic Resource		Needle						◯	◯	◯	◯
				Branch						◯	◯	◯	◯
